# Supplementary material for: In silico analysis of class I adenylate-forming enzymes reveals family and group-specific conservations
Source: PLoS One. 2018 Sep 4;13(9):e0203218. doi: 10.1371/journal.pone.0203218 (PMC6122825; doi:10.1371/journal.pone.0203218)
Supplement: S1 File — (MSF) [file pone.0203218.s001.msf]

PileUp
 luxe2016FINALtree.msf  MSF: 878  Type: P  February 25, 2016  12:33  Check: 4144 ..

 Name: Luccruluc        Len:   878  Check: 178   Weight:   1.00
 Name: Phopyrluc        Len:   878  Check: 9293  Weight:   1.00
 Name: Lucbipluc        Len:   878  Check: 9500  Weight:   1.00
 Name: Lamnocluc        Len:   878  Check: 6871  Weight:   1.00
 Name: Lamturluc        Len:   878  Check: 5232  Weight:   1.00
 Name: Pyrocpyluc       Len:   878  Check: 6733  Weight:   1.00
 Name: Diapecluc        Len:   878  Check: 5421  Weight:   1.00
 Name: Cradisluc        Len:   878  Check: 5767  Weight:   1.00
 Name: Pyrocruluc       Len:   878  Check: 6357  Weight:   1.00
 Name: Pyrocmiluc       Len:   878  Check: 7471  Weight:   1.00
 Name: Phopenluc        Len:   878  Check: 3312  Weight:   1.00
 Name: Luclatluc        Len:   878  Check: 6485  Weight:   1.00
 Name: Hottsuluc        Len:   878  Check: 5160  Weight:   1.00
 Name: Hotparluc        Len:   878  Check: 5524  Weight:   1.00
 Name: Lucitaluc        Len:   878  Check: 4946  Weight:   1.00
 Name: Phrvivluc        Len:   878  Check: 868   Weight:   1.00
 Name: Phrhirluc        Len:   878  Check: 616   Weight:   1.00
 Name: Rhaohbluc        Len:   878  Check: 7856  Weight:   1.00
 Name: Pyrophanluc      Len:   878  Check: 4683  Weight:   1.00
 Name: Pyrophplluc      Len:   878  Check: 9188  Weight:   1.00
 Name: Phyromeluc       Len:   878  Check: 2499  Weight:   1.00
 Name: Agrbinluc        Len:   878  Check: 8684  Weight:   1.00
 Name: Tricasluc        Len:   878  Check: 7835  Weight:   1.00
 Name: Tenmolluc        Len:   878  Check: 790   Weight:   1.00
 Name: Dromelluc        Len:   878  Check: 3991  Weight:   1.00
 Name: Droanaluc        Len:   878  Check: 4503  Weight:   1.00
 Name: Anogamluc        Len:   878  Check: 294   Weight:   1.00
 Name: Drowilluc        Len:   878  Check: 4149  Weight:   1.00
 Name: Droperluc        Len:   878  Check: 1387  Weight:   1.00
 Name: Aedaegluc        Len:   878  Check: 6910  Weight:   1.00
 Name: Glomorluc        Len:   878  Check: 1280  Weight:   1.00
 Name: Drosimluc        Len:   878  Check: 2721  Weight:   1.00
 Name: Drogriluc        Len:   878  Check: 6932  Weight:   1.00
 Name: Droyakluc        Len:   878  Check: 4338  Weight:   1.00
 Name: Dromojluc        Len:   878  Check: 8480  Weight:   1.00
 Name: Droereluc        Len:   878  Check: 3432  Weight:   1.00
 Name: Culquiluc        Len:   878  Check: 918   Weight:   1.00
 Name: Acrechluc        Len:   878  Check: 3641  Weight:   1.00
 Name: Apimelluc        Len:   878  Check: 8861  Weight:   1.00
 Name: Camfloluc        Len:   878  Check: 8903  Weight:   1.00
 Name: Solinvluc        Len:   878  Check: 1338  Weight:   1.00
 Name: Rhoequluc        Len:   878  Check: 4232  Weight:   1.00
 Name: Strvioluc        Len:   878  Check: 3049  Weight:   1.00
 Name: Ampqueluc        Len:   878  Check: 7238  Weight:   1.00
 Name: Subdomluc        Len:   878  Check: 8799  Weight:   1.00
 Name: Sackowluc        Len:   878  Check: 4697  Weight:   1.00
 Name: Artoliluc        Len:   878  Check: 9083  Weight:   1.00
 Name: Batdenluc        Len:   878  Check: 22    Weight:   1.00
 Name: Scubailud        Len:   878  Check: 5449  Weight:   1.00
 Name: Nictabluc        Len:   878  Check: 4703  Weight:   1.00
 Name: Riccomluc        Len:   878  Check: 5514  Weight:   1.00
 Name: Poptriluc        Len:   878  Check: 2007  Weight:   1.00
 Name: Humlupluc        Len:   878  Check: 2243  Weight:   1.00
 Name: Selmoeluc        Len:   878  Check: 7464  Weight:   1.00
 Name: Salmilluc        Len:   878  Check: 3102  Weight:   1.00
 Name: Picsitluc        Len:   878  Check: 5358  Weight:   1.00
 Name: Soraucluc        Len:   878  Check: 8359  Weight:   1.00
 Name: Rutgraluc        Len:   878  Check: 7161  Weight:   1.00
 Name: Thehalluc        Len:   878  Check: 3045  Weight:   1.00
 Name: Ipobatluc        Len:   878  Check: 1332  Weight:   1.00
 Name: Pruaviluc        Len:   878  Check: 2981  Weight:   1.00
 Name: Allcepluc        Len:   878  Check: 9815  Weight:   1.00
 Name: Glymaxluc        Len:   878  Check: 7738  Weight:   1.00
 Name: Ephrealuc        Len:   878  Check: 5798  Weight:   1.00
 Name: Sorbicluc        Len:   878  Check: 6805  Weight:   1.00
 Name: Neoaffluc        Len:   878  Check: 3639  Weight:   1.00
 Name: Goshirluc        Len:   878  Check: 1481  Weight:   1.00
 Name: Literyluc        Len:   878  Check: 6283  Weight:   1.00
 Name: Panvirluc        Len:   878  Check: 961   Weight:   1.00
 Name: Lolperluc        Len:   878  Check: 4082  Weight:   1.00
 Name: Betplaluc        Len:   878  Check: 4870  Weight:   1.00
 Name: Triadhluc        Len:   878  Check: 6214  Weight:   1.00
 Name: Acrpisluc        Len:   878  Check: 3916  Weight:   1.00
 Name: Dicdisluc        Len:   878  Check: 874   Weight:   1.00
 Name: Ciointluc        Len:   878  Check: 3226  Weight:   1.00
 Name: Nemvecluc        Len:   878  Check: 4878  Weight:   1.00
 Name: Lucparluc        Len:   878  Check: 5524  Weight:   1.00
 Name: Lucterluc        Len:   878  Check: 2066  Weight:   1.00
 Name: Luctsuluc        Len:   878  Check: 5160  Weight:   1.00
 Name: Pecforluc        Len:   878  Check: 6782  Weight:   1.00
 Name: Pedhumluc        Len:   878  Check: 1310  Weight:   1.00
 Name: Pyrangluc        Len:   878  Check: 2504  Weight:   1.00
 Name: Pyrpecluc        Len:   878  Check: 6205  Weight:   1.00
 Name: Steazuluc        Len:   878  Check: 566   Weight:   1.00
 Name: Alcalc4b         Len:   878  Check: 638   Weight:   1.00
 Name: Brajapna         Len:   878  Check: 418   Weight:   1.00
 Name: Ralpicadsl       Len:   878  Check: 3930  Weight:   1.00
 Name: Geokaulong       Len:   878  Check: 6884  Weight:   1.00
 Name: Raleutadsl       Len:   878  Check: 1267  Weight:   1.00
 Name: BurCCGadsl       Len:   878  Check: 5235  Weight:   1.00
 Name: AzoB51fac        Len:   878  Check: 5738  Weight:   1.00
 Name: Cupbasfer        Len:   878  Check: 6195  Weight:   1.00
 Name: AciNO1adsl       Len:   878  Check: 7678  Weight:   1.00
 Name: Dinshiadsl       Len:   878  Check: 4586  Weight:   1.00
 Name: Metradadsl       Len:   878  Check: 6184  Weight:   1.00
 Name: Halpaulong       Len:   878  Check: 7781  Weight:   1.00
 Name: Bacceradsl       Len:   878  Check: 1173  Weight:   1.00
 Name: Bacthuacoa       Len:   878  Check: 8280  Weight:   1.00
 Name: Baccerlacoa      Len:   878  Check: 8402  Weight:   1.00
 Name: Desoriacoa       Len:   878  Check: 5910  Weight:   1.00
 Name: Metnodadsl       Len:   878  Check: 2597  Weight:   1.00
 Name: Sponewlong       Len:   878  Check: 1446  Weight:   1.00
 Name: Saceryfer        Len:   878  Check: 1499  Weight:   1.00
 Name: Bacweilong       Len:   878  Check: 9674  Weight:   1.00
 Name: Herauradsl       Len:   878  Check: 7167  Weight:   1.00
 Name: Chrsaladsl       Len:   878  Check: 3015  Weight:   1.00
 Name: Desalkadsl       Len:   878  Check: 7246  Weight:   1.00
 Name: Anoflalong       Len:   878  Check: 4386  Weight:   1.00
 Name: Vibfislong       Len:   878  Check: 1892  Weight:   1.00
 Name: Bacantlong       Len:   878  Check: 1416  Weight:   1.00
 Name: Stramblong       Len:   878  Check: 1016  Weight:   1.00
 Name: Thebisadsl       Len:   878  Check: 5540  Weight:   1.00
 Name: Rhoaetfer        Len:   878  Check: 2064  Weight:   1.00
 Name: Mitmullong       Len:   878  Check: 7434  Weight:   1.00
 Name: Rhopalacoa       Len:   878  Check: 4042  Weight:   1.00
 Name: Rhojoslong       Len:   878  Check: 8559  Weight:   1.00
 Name: Brebreacoa       Len:   878  Check: 3400  Weight:   1.00
 Name: Geoobsadsl       Len:   878  Check: 28    Weight:   1.00
 Name: Intcaladsl       Len:   878  Check: 1700  Weight:   1.00
 Name: Myctheacoa       Len:   878  Check: 7744  Weight:   1.00
 Name: Bacpseadsl       Len:   878  Check: 1848  Weight:   1.00
 Name: Cupmetadsl       Len:   878  Check: 77    Weight:   1.00
 Name: Plabonlong       Len:   878  Check: 7490  Weight:   1.00
 Name: Strvioadsl       Len:   878  Check: 8516  Weight:   1.00
 Name: Nitsaladsl       Len:   878  Check: 6135  Weight:   1.00
 Name: Stanasadsl       Len:   878  Check: 4580  Weight:   1.00
 Name: Roscasadsl       Len:   878  Check: 8740  Weight:   1.00
 Name: Sulacilong       Len:   878  Check: 8035  Weight:   1.00
 Name: Carhydlong       Len:   878  Check: 9496  Weight:   1.00
 Name: Mycaviadsl       Len:   878  Check: 3570  Weight:   1.00
 Name: SelspucoAL       Len:   878  Check: 9306  Weight:   1.00
 Name: Gorpolacoa       Len:   878  Check: 4644  Weight:   1.00
 Name: MyxfulAbind      Len:   878  Check: 379   Weight:   1.00
 Name: Thethelon        Len:   878  Check: 1469  Weight:   1.00
 Name: ThescoAbin       Len:   878  Check: 5073  Weight:   1.00
 Name: Marhydosuc       Len:   878  Check: 3497  Weight:   1.00
 Name: Meisiladsl       Len:   878  Check: 7027  Weight:   1.00
 Name: Meirubads        Len:   878  Check: 5924  Weight:   1.00
 Name: Brelatmed        Len:   878  Check: 7825  Weight:   1.00
 Name: Baccoaadsl       Len:   878  Check: 1992  Weight:   1.00
 Name: Deskuzosuc       Len:   878  Check: 7945  Weight:   1.00
 Name: Salshaadsl       Len:   878  Check: 3967  Weight:   1.00
 Name: Geothemed        Len:   878  Check: 3227  Weight:   1.00
 Name: Oceproadsl       Len:   878  Check: 7978  Weight:   1.00
 Name: Baccermed        Len:   878  Check: 4853  Weight:   1.00
 Name: Geokaumed        Len:   878  Check: 2005  Weight:   1.00
 Name: Aliaciadsl       Len:   878  Check: 6887  Weight:   1.00
 Name: Bacweiadsl       Len:   878  Check: 2933  Weight:   1.00
 Name: Baccytadsl       Len:   878  Check: 867   Weight:   1.00
 Name: Detalkadsl       Len:   878  Check: 1998  Weight:   1.00
 Name: Marmaradsl       Len:   878  Check: 4649  Weight:   1.00
 Name: Varparadsl       Len:   878  Check: 5719  Weight:   1.00
 Name: Rhocenmed        Len:   878  Check: 401   Weight:   1.00
 Name: Mycvanadsl       Len:   878  Check: 7686  Weight:   1.00
 Name: Canaccadsl       Len:   878  Check: 3890  Weight:   1.00
 Name: Cupmetlong       Len:   878  Check: 4602  Weight:   1.00
 Name: Chrviolong       Len:   878  Check: 4028  Weight:   1.00
 Name: Burambadsl       Len:   878  Check: 8090  Weight:   1.00
 Name: Arcfulmed        Len:   878  Check: 5937  Weight:   1.00
 Name: Fulpelacoa       Len:   878  Check: 7465  Weight:   1.00
 Name: Parberacoa       Len:   878  Check: 4187  Weight:   1.00
 Name: Mesoppadsl       Len:   878  Check: 914   Weight:   1.00
 Name: Rhopaladsl       Len:   878  Check: 2647  Weight:   1.00
 Name: Sulisladsl       Len:   878  Check: 6965  Weight:   1.00
 Name: Astbipmed        Len:   878  Check: 6972  Weight:   1.00
 Name: Thiintadsl       Len:   878  Check: 2704  Weight:   1.00
 Name: Novpenmed        Len:   878  Check: 7608  Weight:   1.00
 Name: Carhydmed        Len:   878  Check: 2255  Weight:   1.00
 Name: Hylgralong       Len:   878  Check: 4567  Weight:   1.00
 Name: Staaggacoa       Len:   878  Check: 1216  Weight:   1.00
 Name: Natpeladsl       Len:   878  Check: 7408  Weight:   1.00
 Name: Halxanosuc       Len:   878  Check: 4669  Weight:   1.00
 Name: Phagalmed        Len:   878  Check: 9310  Weight:   1.00
 Name: Hoephoacoa       Len:   878  Check: 6104  Weight:   1.00
 Name: Psespalong       Len:   878  Check: 6167  Weight:   1.00
 Name: Geotheacoa       Len:   878  Check: 5855  Weight:   1.00
 Name: Homsapacoa       Len:   878  Check: 9687  Weight:   1.00
 Name: Ponabeacoa       Len:   878  Check: 2283  Weight:   1.00
 Name: Macmulacoa       Len:   878  Check: 1747  Weight:   1.00
 Name: Macfasacoa       Len:   878  Check: 1765  Weight:   1.00
 Name: Musmusacoa       Len:   878  Check: 8041  Weight:   1.00
 Name: Cavporacoa       Len:   878  Check: 9191  Weight:   1.00
 Name: Loxafracoa       Len:   878  Check: 8659  Weight:   1.00
 Name: Susscracoa       Len:   878  Check: 8220  Weight:   1.00
 Name: Bostauacoa       Len:   878  Check: 8872  Weight:   1.00
 Name: Ratnoracoa       Len:   878  Check: 4919  Weight:   1.00
 Name: Hetglaacoa       Len:   878  Check: 9506  Weight:   1.00
 Name: Pantroacoa       Len:   878  Check: 2507  Weight:   1.00
 Name: Equcabacoa       Len:   878  Check: 6054  Weight:   1.00
 Name: Ornanaacoa       Len:   878  Check: 2194  Weight:   1.00
 Name: Melgalacoa       Len:   878  Check: 2341  Weight:   1.00
 Name: Ailmelacoa       Len:   878  Check: 7959  Weight:   1.00
 Name: Mondomacoa       Len:   878  Check: 8901  Weight:   1.00
 Name: Crigriacoa       Len:   878  Check: 7227  Weight:   1.00
 Name: Xenlaeacoa       Len:   878  Check: 5426  Weight:   1.00
 Name: Canfamacoa       Len:   878  Check: 1957  Weight:   1.00
 Name: Danreracoa       Len:   878  Check: 8627  Weight:   1.00
 Name: Helmodacoa       Len:   878  Check: 7849  Weight:   1.00
 Name: Deskuzbuty       Len:   878  Check: 8814  Weight:   1.00
 Name: Carhydacoa       Len:   878  Check: 2362  Weight:   1.00
 Name: Desrumadsl       Len:   878  Check: 8589  Weight:   1.00
 Name: Sphtheadsl       Len:   878  Check: 6408  Weight:   1.00
 Name: Thesubadsl       Len:   878  Check: 955   Weight:   1.00
 Name: Themaradsl       Len:   878  Check: 9566  Weight:   1.00
 Name: MyxanAbind       Len:   878  Check: 4931  Weight:   1.00
 Name: Kteracadsl       Len:   878  Check: 8651  Weight:   1.00
 Name: Mettarbuty       Len:   878  Check: 6283  Weight:   1.00
 Name: Metmaradsl       Len:   878  Check: 1174  Weight:   1.00
 Name: Metpetadsl       Len:   878  Check: 1812  Weight:   1.00
 Name: Methunadsl       Len:   878  Check: 485   Weight:   1.00
 Name: Calnitadsl       Len:   878  Check: 9301  Weight:   1.00
 Name: Thepotadsl       Len:   878  Check: 8641  Weight:   1.00
 Name: Desafrbuty       Len:   878  Check: 9259  Weight:   1.00
 Name: Dessaladsl       Len:   878  Check: 6213  Weight:   1.00
 Name: Clopapadsl       Len:   878  Check: 4920  Weight:   1.00
 Name: Cloceladsl       Len:   878  Check: 2433  Weight:   1.00
 Name: Flesinbuty       Len:   878  Check: 2619  Weight:   1.00
 Name: Mettheacoa       Len:   878  Check: 347   Weight:   1.00
 Name: Metmazacoa       Len:   878  Check: 2708  Weight:   1.00
 Name: Bacfinacoa       Len:   878  Check: 8396  Weight:   1.00
 Name: Precapacoa       Len:   878  Check: 7866  Weight:   1.00
 Name: Caltheadsl       Len:   878  Check: 7920  Weight:   1.00
 Name: MetbarAbin       Len:   878  Check: 8558  Weight:   1.00
 Name: Brebregram       Len:   878  Check: 847   Weight:   1.00
 Name: Brelatgram       Len:   878  Check: 9918  Weight:   1.00
 Name: Acelonsyn        Len:   878  Check: 2787  Weight:   1.00
 Name: PaeHGF           Len:   878  Check: 1521  Weight:   1.00
 Name: Paeelgsyn        Len:   878  Check: 569   Weight:   1.00
 Name: Paepol           Len:   878  Check: 9556  Weight:   1.00
 Name: PaepolsynB       Len:   878  Check: 5363  Weight:   1.00
 Name: Paetergram       Len:   878  Check: 4964  Weight:   1.00
 Name: Bacsubpep        Len:   878  Check: 7084  Weight:   1.00
 Name: Bacthupher       Len:   878  Check: 3043  Weight:   1.00
 Name: Brelatnope       Len:   878  Check: 3034  Weight:   1.00
 Name: Clopapaaap       Len:   878  Check: 9326  Weight:   1.00
 Name: Bretexnope       Len:   878  Check: 4029  Weight:   1.00
 Name: CyaCCYaaap       Len:   878  Check: 5826  Weight:   1.00
 Name: Acelontyro       Len:   878  Check: 8669  Weight:   1.00
 Name: Pelmemnope       Len:   878  Check: 5354  Weight:   1.00
 Name: Micaersyn        Len:   878  Check: 215   Weight:   1.00
 Name: Brelanope1       Len:   878  Check: 3536  Weight:   1.00
 Name: Paecuraaap       Len:   878  Check: 178   Weight:   1.00
 Name: Micvirsyn        Len:   878  Check: 3260  Weight:   1.00
 Name: Anavirnope       Len:   878  Check: 2389  Weight:   1.00
 Name: Nospunaaap       Len:   878  Check: 8651  Weight:   1.00
 Name: PlarubanaD       Len:   878  Check: 2279  Weight:   1.00
 Name: Analemsyn        Len:   878  Check: 6969  Weight:   1.00
 Name: Anaflosyn        Len:   878  Check: 721   Weight:   1.00
 Name: Baccerglur       Len:   878  Check: 9000  Weight:   1.00
 Name: BacamyBmyc       Len:   878  Check: 7665  Weight:   1.00
 Name: Lynmajaaap       Len:   878  Check: 2451  Weight:   1.00
 Name: Micvagaaap       Len:   878  Check: 4970  Weight:   1.00
 Name: Paetersurf       Len:   878  Check: 5179  Weight:   1.00
 Name: OrnTW2nope       Len:   878  Check: 7757  Weight:   1.00
 Name: Desoriaaap       Len:   878  Check: 2343  Weight:   1.00
 Name: Xenbovornr       Len:   878  Check: 1125  Weight:   1.00
 Name: Nodspunope       Len:   878  Check: 9582  Weight:   1.00
 Name: Vibcarornr       Len:   878  Check: 2502  Weight:   1.00
 Name: TolPCC           Len:   878  Check: 8223  Weight:   1.00
 Name: Bacatrsurf       Len:   878  Check: 8392  Weight:   1.00
 Name: Mettunaaap       Len:   878  Check: 3608  Weight:   1.00
 Name: Micaer           Len:   878  Check: 6901  Weight:   1.00
 Name: salentaco        Len:   878  Check: 4484  Weight:   1.00
 Name: citfaraco        Len:   878  Check: 4915  Weight:   1.00
 Name: citamaaco        Len:   878  Check: 5194  Weight:   1.00
 Name: esccolaco        Len:   878  Check: 7177  Weight:   1.00
 Name: kleoxyaco        Len:   878  Check: 4522  Weight:   1.00
 Name: yokregaco        Len:   878  Check: 9466  Weight:   1.00
 Name: lecadeaco        Len:   878  Check: 7048  Weight:   1.00
 Name: lecadeaco2       Len:   878  Check: 7003  Weight:   1.00
 Name: raoteraco        Len:   878  Check: 6228  Weight:   1.00
 Name: mangroaco        Len:   878  Check: 5003  Weight:   1.00
 Name: erwiniaco        Len:   878  Check: 5295  Weight:   1.00
 Name: pantoeaco        Len:   878  Check: 5834  Weight:   1.00
 Name: yeraldaco        Len:   878  Check: 8332  Weight:   1.00
 Name: sermaraco        Len:   878  Check: 7459  Weight:   1.00
 Name: rahnelaco        Len:   878  Check: 4158  Weight:   1.00
 Name: peccaraco        Len:   878  Check: 6013  Weight:   1.00
 Name: serfonaco        Len:   878  Check: 7992  Weight:   1.00
 Name: hafalvaco        Len:   878  Check: 8601  Weight:   1.00
 Name: brenneaco        Len:   878  Check: 4095  Weight:   1.00
 Name: dicdadaco        Len:   878  Check: 7129  Weight:   1.00
 Name: xenbovaco        Len:   878  Check: 9877  Weight:   1.00
 Name: provulaco        Len:   878  Check: 4657  Weight:   1.00
 Name: budaquaco        Len:   878  Check: 1427  Weight:   1.00
 Name: alitaiaco        Len:   878  Check: 2714  Weight:   1.00
 Name: vibmimaco        Len:   878  Check: 925   Weight:   1.00
 Name: rhopalmco        Len:   878  Check: 9822  Weight:   1.00
 Name: braelkmco        Len:   878  Check: 5843  Weight:   1.00
 Name: miclotmco        Len:   878  Check: 4291  Weight:   1.00
 Name: olicarmco        Len:   878  Check: 4718  Weight:   1.00
 Name: parpanmco        Len:   878  Check: 910   Weight:   1.00
 Name: sinmelmco        Len:   878  Check: 5785  Weight:   1.00
 Name: enssojmco        Len:   878  Check: 6405  Weight:   1.00
 Name: skeastimco       Len:   878  Check: 6879  Weight:   1.00
 Name: azocaumco        Len:   878  Check: 1359  Weight:   1.00
 Name: phyllomco        Len:   878  Check: 5766  Weight:   1.00
 Name: agrvitmco        Len:   878  Check: 9070  Weight:   1.00
 Name: fodfenmco        Len:   878  Check: 3554  Weight:   1.00
 Name: stastemco        Len:   878  Check: 603   Weight:   1.00
 Name: ensadhmco        Len:   878  Check: 9491  Weight:   1.00
 Name: halsalmco        Len:   878  Check: 3563  Weight:   1.00
 Name: leumucmco        Len:   878  Check: 8459  Weight:   1.00
 Name: cobampmco        Len:   878  Check: 3527  Weight:   1.00
 Name: roslitmco        Len:   878  Check: 9803  Weight:   1.00
 Name: cobcrumco        Len:   878  Check: 446   Weight:   1.00
 Name: oceindmco        Len:   878  Check: 5876  Weight:   1.00
 Name: leicaemco        Len:   878  Check: 9512  Weight:   1.00
 Name: ponticmco        Len:   878  Check: 5967  Weight:   1.00
 Name: sphingmco        Len:   878  Check: 4143  Weight:   1.00
 Name: platemmco        Len:   878  Check: 1739  Weight:   1.00
 Name: novsubmco        Len:   878  Check: 6404  Weight:   1.00
 Name: rhosphmco        Len:   878  Check: 505   Weight:   1.00
 Name: thalucmco        Len:   878  Check: 3     Weight:   1.00
 Name: aciebrmco        Len:   878  Check: 6805  Weight:   1.00
 Name: nitwinmco        Len:   878  Check: 9719  Weight:   1.00
 Name: combadmco        Len:   878  Check: 8623  Weight:   1.00
 Name: varparmco        Len:   878  Check: 7859  Weight:   1.00
 Name: Metacemed        Len:   878  Check: 6624  Weight:   1.00
 Name: Metsicacoa       Len:   878  Check: 4422  Weight:   1.00
 Name: Metlacacoa       Len:   878  Check: 6574  Weight:   1.00
 Name: Metmaracoa       Len:   878  Check: 4079  Weight:   1.00
 Name: Metforacoa       Len:   878  Check: 1417  Weight:   1.00
 Name: Metholacoa       Len:   878  Check: 9365  Weight:   1.00
 Name: Mettinacoa       Len:   878  Check: 2853  Weight:   1.00
 Name: Pelcarmed        Len:   878  Check: 9501  Weight:   1.00
 Name: Metconacoa       Len:   878  Check: 1101  Weight:   1.00
 Name: Clostracoa       Len:   878  Check: 5281  Weight:   1.00
 Name: Theferaco        Len:   878  Check: 4807  Weight:   1.00
 Name: Acecelaco        Len:   878  Check: 6530  Weight:   1.00
 Name: Psecelaco        Len:   878  Check: 8065  Weight:   1.00
 Name: Pardisaco        Len:   878  Check: 7672  Weight:   1.00
 Name: undokaco         Len:   878  Check: 6598  Weight:   1.00
 Name: Endproaco        Len:   878  Check: 5615  Weight:   1.00
 Name: Bacxylaco        Len:   878  Check: 5003  Weight:   1.00
 Name: Pargoraco        Len:   878  Check: 5355  Weight:   1.00
 Name: Ecolifaal        Len:   878  Check: 2534  Weight:   1.00
 Name: Shefleacoa       Len:   878  Check: 3377  Weight:   1.00
 Name: Hafparacoa       Len:   878  Check: 6787  Weight:   1.00
 Name: Citfaracoa       Len:   878  Check: 6635  Weight:   1.00
 Name: Shiblaacoa       Len:   878  Check: 2836  Weight:   1.00
 Name: Plugeracoa       Len:   878  Check: 4957  Weight:   1.00
 Name: Sermaracoa       Len:   878  Check: 5508  Weight:   1.00
 Name: Legpnefaal       Len:   878  Check: 3065  Weight:   1.00
 Name: Legnorfaal       Len:   878  Check: 5023  Weight:   1.00
 Name: Legsaifaal       Len:   878  Check: 1480  Weight:   1.00
 Name: Fludumfaal       Len:   878  Check: 4952  Weight:   1.00
 Name: Scytoladsl       Len:   878  Check: 9102  Weight:   1.00
 Name: Hasbysadsl       Len:   878  Check: 4393  Weight:   1.00
 Name: Nocpunadsl       Len:   878  Check: 2026  Weight:   1.00
 Name: Micaeradsl       Len:   878  Check: 244   Weight:   1.00
 Name: Chrcyaadsl       Len:   878  Check: 8028  Weight:   1.00
 Name: Tolcamadsl       Len:   878  Check: 9620  Weight:   1.00
 Name: Acihaedhb        Len:   878  Check: 8411  Weight:   1.00
 Name: Psefludhb        Len:   878  Check: 3767  Weight:   1.00
 Name: Psesyndhb        Len:   878  Check: 1808  Weight:   1.00
 Name: Brumeldhb        Len:   878  Check: 4976  Weight:   1.00
 Name: Snoalvdhb        Len:   878  Check: 4664  Weight:   1.00
 Name: Labaggdhb        Len:   878  Check: 9479  Weight:   1.00
 Name: Halelodhb        Len:   878  Check: 2229  Weight:   1.00
 Name: Agrtumdhb        Len:   878  Check: 717   Weight:   1.00
 Name: Rhiunddhb        Len:   878  Check: 1496  Weight:   1.00
 Name: Yerrucdhb        Len:   878  Check: 8142  Weight:   1.00
 Name: Chrvacdhb        Len:   878  Check: 8319  Weight:   1.00
 Name: Peccardhb        Len:   878  Check: 83    Weight:   1.00
 Name: Terturdhb        Len:   878  Check: 509   Weight:   1.00
 Name: Acibaudhb        Len:   878  Check: 141   Weight:   1.00
 Name: Myctubfd10       Len:   878  Check: 9320  Weight:   1.00
 Name: Mycgoracoa       Len:   878  Check: 4432  Weight:   1.00
 Name: Mychaeacoa       Len:   878  Check: 5770  Weight:   1.00
 Name: Mycnewacoa       Len:   878  Check: 1437  Weight:   1.00
 Name: Mycconacoa       Len:   878  Check: 6711  Weight:   1.00
 Name: Mycsetacoa       Len:   878  Check: 1467  Weight:   1.00
 Name: Mycmucacoa       Len:   878  Check: 567   Weight:   1.00

//

             1                                                   50 
  Luccruluc  .......... .......... .......... .......... .......... 
  Phopyrluc  .......... .......... .......... .......... .......... 
  Lucbipluc  .......... .......... .......... .......... .......... 
  Lamnocluc  .......... .......... .......... .......... .......... 
  Lamturluc  .......... .......... .......... .......... .......... 
 Pyrocpyluc  .......... .......... .......... .......... .......... 
  Diapecluc  .......... .......... .......... .......... .......... 
  Cradisluc  .......... .......... .......... .......... .......... 
 Pyrocruluc  .......... .......... .......... .......... .......... 
 Pyrocmiluc  .......... .......... .......... .......... .......... 
  Phopenluc  .......... .......... .......... .......... .......... 
  Luclatluc  .......... .......... .......... .......... .......... 
  Hottsuluc  .......... .......... .......... .......... .......... 
  Hotparluc  .......... .......... .......... .......... .......... 
  Lucitaluc  .......... .......... .......... .......... .......... 
  Phrvivluc  .......... .......... .......... .......... .......... 
  Phrhirluc  .......... .......... .......... .......... .......... 
  Rhaohbluc  .......... .......... .......... .......... .......... 
Pyrophanluc  .......... .......... .......... .......... .......... 
Pyrophplluc  .......... .......... .......... .......... .......... 
 Phyromeluc  .......... .......... .......... .......... .......... 
  Agrbinluc  .......... .......... .......... .......... .......... 
  Tricasluc  .......... .......... .......... .......... .......... 
  Tenmolluc  .......... .......... .......... .......... .......... 
  Dromelluc  .......... .......... .......... .......... .......... 
  Droanaluc  .......... .......... .......... .......... .......... 
  Anogamluc  .......... .......... .......... .......... .......... 
  Drowilluc  .......... .......... .......... .......... .......... 
  Droperluc  .......... .......... .......... .......... .......... 
  Aedaegluc  .......... .......... .......... .......... .......... 
  Glomorluc  .......... .......... .......... .......... .......... 
  Drosimluc  .......... .......... .......... .......... .......... 
  Drogriluc  .......... .......... .......... .......... .......... 
  Droyakluc  .......... .......... .......... .......... .......... 
  Dromojluc  .......... .......... .......... .......... .......... 
  Droereluc  .......... .......... .......... .......... .......... 
  Culquiluc  .......... .......... .......... .......... .......... 
  Acrechluc  .......... .......... .......... .......... .......... 
  Apimelluc  .......... .......... .......... .......... .......... 
  Camfloluc  .......... .......... .......... .......... .......... 
  Solinvluc  .......... .......... .......... .......... .......... 
  Rhoequluc  .......... .......... .......... .......... .......... 
  Strvioluc  .......... .......... .......... .......... .......... 
  Ampqueluc  .......... .......... .......... MAASLLHSAT RRSLIFSSLL 
  Subdomluc  .......... ........MH RLSRFCWQFA SRSPLSSSHA SLQALKPHPI 
  Sackowluc  .......... ...MALVLRR CWPVCSRGVT SYPGRILGSQ SYSHTRTKNN 
  Artoliluc  .......... .......... .......... .......... .......... 
  Batdenluc  .......... .......... .......... .......... .......... 
  Scubailud  .......... .......... .......... .......... .......... 
  Nictabluc  .......... .......... .......... .......... .......... 
  Riccomluc  .......... .......... .......... .......... .......... 
  Poptriluc  .......... .......... .......... .......... .......... 
  Humlupluc  .......... .......... .......... .......... .......... 
  Selmoeluc  .......... .......... .......... .......... .......... 
  Salmilluc  .......... .......... .......... .......... .......... 
  Picsitluc  .......... .......... .......... .......... .......... 
  Soraucluc  .......... .......... .......... .......... .......... 
  Rutgraluc  .......... .......... .......... .......... .........M 
  Thehalluc  .......... .......... .......... .......... .......... 
  Ipobatluc  .......... .......... .......... .......... .....MLSVE 
  Pruaviluc  .......... ....MISIAS NNSVETQKPA EISSPNLISD IHPTSSQQNQ 
  Allcepluc  .......... .......... .......... .......... .......... 
  Glymaxluc  .......... .......... .......... .......... .......... 
  Ephrealuc  .........M SISVIAESLI SEPATVSMKM KPAQAEVREA RIPPTAVSEP 
  Sorbicluc  .......... .......... .......... .......... .......... 
  Neoaffluc  .......... .......... .......... .......... .......... 
  Goshirluc  .......... .......... .......... .......... .....MISIA 
  Literyluc  .......... .......... .......... .MLSVASPET QKPELSSIAA 
  Panvirluc  .......... .......... .......... .......... .......... 
  Lolperluc  .......... .......... .......... .......... .......... 
  Betplaluc  .......... .......... .......... .......... .......... 
  Triadhluc  .......... .......... .......... .......... .......... 
  Acrpisluc  .......... .......... .......... .......... .......... 
  Dicdisluc  .......... .......... .......... .......... .......... 
  Ciointluc  .......... .......... .......... .......... .......... 
  Nemvecluc  .......... .......... .......... .......... .......... 
  Lucparluc  .......... .......... .......... .......... .......... 
  Lucterluc  .......... .......... .......... .......... .......... 
  Luctsuluc  .......... .......... .......... .......... .......... 
  Pecforluc  .......... .......... .......... .......... .......... 
  Pedhumluc  .......... .......... .......... .......... .......... 
  Pyrangluc  .......... .......... .......... .......... .......... 
  Pyrpecluc  .......... .......... .......... .......... .......... 
  Steazuluc  .......... .......... .......... .......... .......... 
   Alcalc4b  .......... .......... .......... .......... .......... 
   Brajapna  .......... .......... .......... .......... .......... 
 Ralpicadsl  .......... .......... .......... .......... .......... 
 Geokaulong  .......... .......... .......... .......... .......... 
 Raleutadsl  .......... .......... .......... .......... .......... 
 BurCCGadsl  .......... .......... .......... .......... .......... 
  AzoB51fac  .......... .......... .......... .......... .......... 
  Cupbasfer  .......... .......... .......... .......... .......... 
 AciNO1adsl  .......... .......... .......... .......... .......... 
 Dinshiadsl  .......... .......... .......... .......... .......... 
 Metradadsl  .......... .......... .......... .......... .......... 
 Halpaulong  .......... .......... .......... .......... .......... 
 Bacceradsl  .......... .......... .......... .......... .......... 
 Bacthuacoa  .......... .......... .......... .......... .......... 
Baccerlacoa  .......... .......... .......... .......... .......... 
 Desoriacoa  .......... .......... .......... .......... .......... 
 Metnodadsl  .......... .......... .......... .......... .......... 
 Sponewlong  .......... .......... .......... .......... .......... 
  Saceryfer  .......... .......... .......... .......... .......... 
 Bacweilong  .......... .......... .......... .......... .......... 
 Herauradsl  .......... .......... .......... .......... .......... 
 Chrsaladsl  .......... .......... .......... .......... .......... 
 Desalkadsl  .......... .......... .......... .......... .......... 
 Anoflalong  .......... .......... .......... .......... .......... 
 Vibfislong  .......... .......... .......... .......... .......... 
 Bacantlong  .......... .......... .......... .......... .......... 
 Stramblong  .......... .......... .......... .......... .......... 
 Thebisadsl  .......... .......... .......... .......... .......... 
  Rhoaetfer  .......... .......... .......... .......... .......... 
 Mitmullong  .......... .......... .......... .......... .......... 
 Rhopalacoa  .......... .......... .......... .......... .......... 
 Rhojoslong  .......... .......... .......... .......... .......... 
 Brebreacoa  .......... .......... .......... .......... .......... 
 Geoobsadsl  .......... .......... .......... .......... .......... 
 Intcaladsl  .......... .......... .......... .......... .......... 
 Myctheacoa  .......... .......... .......... .......... .......... 
 Bacpseadsl  .......... .......... .......... .......... .......... 
 Cupmetadsl  .......... .......... .......... .......... .......... 
 Plabonlong  .......... .......... .......... .......... .......... 
 Strvioadsl  .......... .......... .......... .......... .......... 
 Nitsaladsl  .......... .......... .......... .......... .......... 
 Stanasadsl  .......... .......... .......... .......... .......... 
 Roscasadsl  .......... .......... .......... .......... .......... 
 Sulacilong  .......... .......... .......... .......... .......... 
 Carhydlong  .......... .......... .......... .......... .......... 
 Mycaviadsl  .......... .......... .......... .......... .......... 
 SelspucoAL  .......... .......... .......... .......... .......... 
 Gorpolacoa  .......... .......... .......... .......... .......... 
MyxfulAbind  .......... .......... .......... .......... .......... 
  Thethelon  .......... .......... .......... .......... .......... 
 ThescoAbin  .......... .......... .......... .......... .......... 
 Marhydosuc  .......... .......... .......... .......... .......... 
 Meisiladsl  .......... .......... .......... .......... .......... 
  Meirubads  .......... .......... .......... .......... .......... 
  Brelatmed  .......... .......... .......... .......... .......... 
 Baccoaadsl  .......... .......... .......... .......... .......... 
 Deskuzosuc  .......... .......... .......... .......... .......... 
 Salshaadsl  .......... .......... .......... .......... .......... 
  Geothemed  .......... .......... .......... .......... .......... 
 Oceproadsl  .......... .......... .......... .......... .......... 
  Baccermed  .......... .......... .......... .......... .......... 
  Geokaumed  .......... .......... .......... .......... .......... 
 Aliaciadsl  .......... .......... .......... .......... .......... 
 Bacweiadsl  .......... .......... .......... .......... .......... 
 Baccytadsl  .......... .......... .......... .......... .......... 
 Detalkadsl  .......... .......... .......... .......... .......... 
 Marmaradsl  .......... .......... .......... .......... .......... 
 Varparadsl  .......... .......... .......... .......... .......... 
  Rhocenmed  .......... .......... .......... .......... .......... 
 Mycvanadsl  .......... .......... .......... .......... .......... 
 Canaccadsl  .......... .......... .......... .......... .......... 
 Cupmetlong  .......... .......... .......... .......... .......... 
 Chrviolong  .......... .......... .......... .......... .......... 
 Burambadsl  .......... .......... .......... .......... .......... 
  Arcfulmed  .......... .......... .......... .......... .......... 
 Fulpelacoa  .......... .......... .......... .......... .......... 
 Parberacoa  .......... .......... .......... .......... .......... 
 Mesoppadsl  .......... .......... .......... .......... .......... 
 Rhopaladsl  .......... .......... .......... .......... .......... 
 Sulisladsl  .......... .......... .......... .......... .......... 
  Astbipmed  .......... .......... .......... .......... .......... 
 Thiintadsl  .......... .......... .......... .......... .......... 
  Novpenmed  .......... .......... .......... .......... .......... 
  Carhydmed  .......... .......... .......... .......... .......... 
 Hylgralong  .......... .......... .......... .......... .......... 
 Staaggacoa  .......... .......... .......... .......... .......... 
 Natpeladsl  .......... .......... .......... .......... .......... 
 Halxanosuc  .......... .......... .......... .......... .......... 
  Phagalmed  .......... .......... .......... .......... .......... 
 Hoephoacoa  .......... .......... .......... .......... .......... 
 Psespalong  .......... .......... .......... .......... .......... 
 Geotheacoa  .......... .......... .......... .......... .......... 
 Homsapacoa  .......... .......... .......... .......... .MHWLRKVQG 
 Ponabeacoa  .......... .......... .......... .......... .MHWLRKVQG 
 Macmulacoa  .......... .......... .......... .......... .MHWLRKVQG 
 Macfasacoa  .......... .......... .......... .......... .MHWLRKVQG 
 Musmusacoa  .......... ......MTTG SLDLPFVGSH RWIKWTTASL TMHHLWKIPR 
 Cavporacoa  .......... .......... .......... .......... .MRWLRKFEQ 
 Loxafracoa  .......... .......... .......... .......... .MLWVPKLQG 
 Susscracoa  .......... .......... .......... ...MKIFSCY QTFRFIRLTK 
 Bostauacoa  .......... .......... .......... ......MQRL MKFRVLWGIH 
 Ratnoracoa  .......... .......... .......... ...MKVLLRC QRLRFIWLAK 
 Hetglaacoa  .......... .......... .......... ......MQWL MRSRVLWGIH 
 Pantroacoa  .......... .......... .......MLA RVTMKMLHHA KCFQRLAIFG 
 Equcabacoa  .......... .......... .......... ...MEILLRA KCFQRLAVPG 
 Ornanaacoa  .......... .......... .......MAF LITVRIFFRA QPFRSPWTSR 
 Melgalacoa  .......... .......... .......... ....MRCLLK ALSIVSLHAS 
 Ailmelacoa  .......... .......... .......... ..MMPWLRGW VLQVLRNARG 
 Mondomacoa  .......... .......... .......... ..MNILLRTQ CFQLLKISTV 
 Crigriacoa  .......... .......... .......... ...MVMLLCA KYFQRLAIPG 
 Xenlaeacoa  .......... .......... .......... ..MKILCKAR TFAAHFSPRV 
 Canfamacoa  .......... .......... .......... ..MMPWLRGR VLWVLRNARG 
 Danreracoa  .......... .......... ....MNLYVF SNHVFKRCLK NSQRNEVYAR 
 Helmodacoa  .......... .......... .......... .......... .......... 
 Deskuzbuty  .......... .......... .......... .......... .......... 
 Carhydacoa  .......... .......... .......... .......... .......... 
 Desrumadsl  .......... .......... .......... .......... .......... 
 Sphtheadsl  .......... .......... .......... .......... .......... 
 Thesubadsl  .......... .......... .......... .......... .......... 
 Themaradsl  .......... .......... .......MGS SWTRTLARSR AARHRTRRGS 
 MyxanAbind  .......... .......... .......... .......... ........MV 
 Kteracadsl  .......... .......... .......... .......... .......... 
 Mettarbuty  .......... .......... .......... .......... .......... 
 Metmaradsl  .......... .......... .......... .......... ........MQ 
 Metpetadsl  MVRFSVTMDD GLVGKIDELS EKKGISRSEW IGRSCLNSAD ESVLPDGQGL 
 Methunadsl  .......... .......... .......... .......... .......... 
 Calnitadsl  .......... .......... .......... .......... .......... 
 Thepotadsl  .......... .......... .......... .......... .......... 
 Desafrbuty  .......... .......... .......... .......... .......... 
 Dessaladsl  .......... .......... .......... .......... .......... 
 Clopapadsl  .......... .......... .......... .......... .......... 
 Cloceladsl  .......... .......... .......... .......... .......... 
 Flesinbuty  .......... .......... .......... .......... .......... 
 Mettheacoa  .......... .......... .......... .......... .......... 
 Metmazacoa  .......... .......... .......... .......... .......... 
 Bacfinacoa  .......... .......... .......... .......... .......... 
 Precapacoa  .......... .......... .......... .......... .......... 
 Caltheadsl  .......... .......... .......... .......... .......... 
 MetbarAbin  .......... .......... .......... .......... .......... 
 Brebregram  .......... .......... .......... .......... .....MLNSS 
 Brelatgram  .......... .......... .......... .......... .......... 
  Acelonsyn  .......... .......... .......... .......... .......... 
     PaeHGF  .......... .......... .......... .......... .......... 
  Paeelgsyn  .......... .......... .......... .......... .......... 
     Paepol  .......... .......... .......... .......... .......... 
 PaepolsynB  .......... .......... .......... .......... ......VIAN 
 Paetergram  .......... .......... .......... .......... .......... 
  Bacsubpep  .......... .......... .......... .......... .......... 
 Bacthupher  .......... .......... .......... .......... .......... 
 Brelatnope  .......... .......... .......... .......... .......... 
 Clopapaaap  .......... .......... .......... .......... .......... 
 Bretexnope  .......... .......... .......... .......... .......... 
 CyaCCYaaap  .......... .......... .......... .......... .......... 
 Acelontyro  .......... .......... .......... .......... .......... 
 Pelmemnope  .......... .......... .......... .......... .......... 
  Micaersyn  .......... .......... .......... .......... .......... 
 Brelanope1  .......... .......... .......... .......... .......... 
 Paecuraaap  .......... .......... .......... .......... .......... 
  Micvirsyn  .......... .......... .......... .......... .......... 
 Anavirnope  .......... .......... .......... .......... .......... 
 Nospunaaap  .......... .......... .......... .......... .......... 
 PlarubanaD  .......... .......... .......... .......... .......... 
  Analemsyn  .......... ........LV IEYEPDLFRE ETIARMSGHF LQMIQAVVEN 
  Anaflosyn  .......... .......... .......... .......... .......... 
 Baccerglur  .......... .......... .......... .......... .......... 
 BacamyBmyc  .......... .......... .......... .......... .......... 
 Lynmajaaap  .......... .......... .......... .......... .......... 
 Micvagaaap  .......... .......... .......... .......... .......... 
 Paetersurf  .......... .......... .......... .......... .......... 
 OrnTW2nope  .......... .......... .......... .......... .......... 
 Desoriaaap  .......... .......... .......... .......... .......... 
 Xenbovornr  .......... .......... .......... .......... .......... 
 Nodspunope  .......... .......... .......... .......... .......... 
 Vibcarornr  .......... .......... .......... .......... .......... 
     TolPCC  .......... .......... .......... .......... .......... 
 Bacatrsurf  .......... .......... .......... .......... .......... 
 Mettunaaap  .......... .......... .......... .......... .......... 
     Micaer  .......... .......... .......... .......... .......... 
  salentaco  .......... ....MSQTHK HAIPANIADR CLINPEQYET KYKQSINDPD 
  citfaraco  .......... ....MSQIHK HAIPANIADR CLINPEQYEA KYQQSINEPD 
  citamaaco  .......... ....MSQIHK HAIPANIADR CLINPEQYEA KYQQSINEPD 
  esccolaco  .......... ....MSQIHK HTIPANIADR CLINPQQYEA MYQQSINAPD 
  kleoxyaco  .......... ....MSQIHK HSIPANIAER CLINPEQYEA QYQQSVTDPD 
  yokregaco  .......... ....MSQIHK HSIPANIAES CLINPEQYKA KYQQSVTDPD 
  lecadeaco  .......... ....MSQVHK HDIPANIADR CLINPEQYQE KYQLSITNPD 
 lecadeaco2  .......... ....MSQVHK HDIPANIADR CLINPEQYQE KYQQSITNPD 
  raoteraco  .......... ....MSQIHK HSIPANIADS CLINPEQYKA QYQQSVTDPD 
  mangroaco  .......... ....MSQIHK HPIPATIAER CLINPEQYAS MYQQSCQDPD 
  erwiniaco  .......... ....MSQIHK HPVPANIAEN TLINAEQYQS MYQQSVQDPE 
  pantoeaco  .......... ....MSQIIK HPVPASIAEH TLINAEQYQS MYQQSVQDPD 
  yeraldaco  .......... ....MSQIHK HPIPTAIAEH ALISPEQYHQ YYQQSVQDPD 
  sermaraco  .......... ....MSQLHK HAIPSAIAER ALINPAQYQE YYQQSVQDPE 
  rahnelaco  .......... ....MSHVYK HPIPASIAER TLITPEKYQQ YYQKSVEDPD 
  peccaraco  .......... ....MTQHNK HAIPASIAEN ALINAQQYKN MYQQSVDDPA 
  serfonaco  .......... ....MSQLHK HAIPSAIADR ALINPEQYQQ YYQQSVQDPA 
  hafalvaco  .......... ....MSQIHK HSIPANIAEH TLINPQMYRE LYQRSVSDPD 
  brenneaco  .......... ....MTQHHK HAIPAAIAEN ALINADQYQQ MYRHSIDDPA 
  dicdadaco  .......... ....MSQYNK HPIPATIAEN ALITAEQYKK MYQESVQDPD 
  xenbovaco  .......... ....MTQIIK HLIPADIAET ALISKQQYLQ DYQWSLQDPE 
  provulaco  .......... ....MTKINQ HHIPANIAEH ALINKEQYQK DYELSIKNPE 
  budaquaco  .......... ....MSTVHK HPVPAAIAEN ALINKSQYDS MYQQSVQDPD 
  alitaiaco  .......... ....MSETKL YPVKSHIAEN CLLDNQQYLA MYQQSIDNPE 
  vibmimaco  .......... ....MSEAHI YPVKQNIKAH THADNDTYQA MYQQSITDPE 
  rhopalmco  .......... .......... .......... .......... .......... 
  braelkmco  .......... .......... .......... .......... .......... 
  miclotmco  .......... .......... .......... .......... .......... 
  olicarmco  .......... .......... .......... .......... .......... 
  parpanmco  .......... .......... .......... .......... .......... 
  sinmelmco  .......... .......... .......... .......... .......... 
  enssojmco  .......... .......... .......... .......... .......... 
 skeastimco  .......... .......... .......... .......... .......... 
  azocaumco  .......... .......... .......... .......... .......... 
  phyllomco  .......... .......... .......... .......... .......... 
  agrvitmco  .......... .......... .......... .......... .......... 
  fodfenmco  .......... .......... .......... .......... .......... 
  stastemco  .......... .......... .......... .......... .......... 
  ensadhmco  .......... .......... .......... .......... .......... 
  halsalmco  .......... .......... .......... .......... .......... 
  leumucmco  .......... .......... .......... .......... .......... 
  cobampmco  .......... .......... .......... .......... .......... 
  roslitmco  .......... .......... .......... .......... .......... 
  cobcrumco  .......... .......... .......... .......... .......... 
  oceindmco  .......... .......... .......... .......... .......... 
  leicaemco  .......... .......... .......... .......... .......... 
  ponticmco  .......... .......... .......... .......... .......... 
  sphingmco  .......... .......... .......... .......... .......... 
  platemmco  .......... .......... .......... .......... .......... 
  novsubmco  .......... .......... .......... .......... .......... 
  rhosphmco  .......... .......... .......... .......... .......... 
  thalucmco  .......... .......... .......... .......... .......... 
  aciebrmco  .......... .......... .......... .......... .......... 
  nitwinmco  .......... .......... .......... .......... .......... 
  combadmco  .......... .......... .......... .......... .......... 
  varparmco  .......... .......... .......... .......... .......... 
  Metacemed  .......... .......... .......... .....MGHHH HHHHHHHSSG 
 Metsicacoa  .......... .......... .......... .......... .......... 
 Metlacacoa  .......... .......... .......... .......... .......... 
 Metmaracoa  .......... .......... .......... .......... .......... 
 Metforacoa  .......... .......... .......... .......... .......... 
 Metholacoa  .......... .......... .......... .......... .......... 
 Mettinacoa  .......... .......... .......... .......... .......... 
  Pelcarmed  .......... .......... .......... .......... .......... 
 Metconacoa  .......... .......... .......... .......... .......... 
 Clostracoa  .......... .......... .......... .......... .......... 
  Theferaco  .......... .......... .......... .......... .......... 
  Acecelaco  .......... .......... .......... .......... .......... 
  Psecelaco  .......... .......... .......... .......... .......... 
  Pardisaco  .......... .......... .......... .......... .......... 
   undokaco  .......... .......... .......... .......... .......... 
  Endproaco  .......... .......... .......... .......... .......... 
  Bacxylaco  .......... .......... .......... .......... .......... 
  Pargoraco  .......... .......... .......... .......... .......... 
  Ecolifaal  .......... .......... .......... .......... .......... 
 Shefleacoa  .......... .......... .......... .......... .......... 
 Hafparacoa  .......... .......... .......... .......... .......... 
 Citfaracoa  .......... .......... .......... .......... .......... 
 Shiblaacoa  .......... .......... .......... .......... .......... 
 Plugeracoa  .......... .......... .......... .......... .......... 
 Sermaracoa  .......... .......... .......... .......... .......... 
 Legpnefaal  .......... .......... .......... .......... .......... 
 Legnorfaal  .......... .......... .......... .......... .......... 
 Legsaifaal  .......... .......... .......... .......... .......... 
 Fludumfaal  .......... .......... .......... .......... .......... 
 Scytoladsl  .......... .......... .......... .......... .......... 
 Hasbysadsl  .......... .......... .......... .......... .......... 
 Nocpunadsl  .......... .......... .......... .......... .......... 
 Micaeradsl  .......... .......... .......... .......... .......... 
 Chrcyaadsl  .......... .......... .......... .......... .......... 
 Tolcamadsl  .......... .......... .......... .......... .......... 
  Acihaedhb  .......... .......... .......... .......... .......... 
  Psefludhb  .......... .......... .......... .......... .......... 
  Psesyndhb  .......... .......... .......... .......... .......... 
  Brumeldhb  .......... .......MAP CCVPAAFRPE TEPLHVFVST HYPTQSRFAL 
  Snoalvdhb  .......... .......... .......... .......... .......... 
  Labaggdhb  .......... .......... .......... .......... .......... 
  Halelodhb  .......... .......... .......... .......... .......... 
  Agrtumdhb  .......... .......... .......... .......... .......... 
  Rhiunddhb  .......... .......... .......... .......... .......... 
  Yerrucdhb  .......... .......... .......... .......... .......... 
  Chrvacdhb  .......... .......... .......... .......... .......... 
  Peccardhb  .......... .......... .......... .......... .......... 
  Terturdhb  .......... .......... .......... .......... .......... 
  Acibaudhb  .......... .......... .......... .......... .......... 
 Myctubfd10  .......... .......... .......... .......... .......... 
 Mycgoracoa  .......... .......... .......... .......... .......... 
 Mychaeacoa  .......... .......... .......... .......... .......... 
 Mycnewacoa  .......... .......... .......... .......... .......... 
 Mycconacoa  .......... .......... .......... .......... .......... 
 Mycsetacoa  .......... .......... .......... .......... .......... 
 Mycmucacoa  .......... .......... .......... .......... .......... 

             51                                                 100 
  Luccruluc  .......... ..MENMENDE NIVVG.PKPF YPIEE....G SAGTQL.RKY 
  Phopyrluc  .......... .....MEDAK NIKKG.PAPF YPLED....G TAGEQL.HKA 
  Lucbipluc  .......... .....MEEDK NILRG.PAAF YPLED....G TAGEQL.HRA 
  Lamnocluc  .......... .....MEDAK NIMHG.PAPF YPLED....G TAGEQL.HKA 
  Lamturluc  .......... .....MEDAK NIMHG.PPPF YPLED....G TAGEQL.HKA 
 Pyrocpyluc  .......... ....MEDDHK NIMHG.PAPF YPLED....G TAGEQL.HKA 
  Diapecluc  .......... .....MEDDK NIIYG.PPPF YPLED....G TAGEQL.HRA 
  Cradisluc  .......... .....MEEDK NIMYG.PAPF SPLEE....G TAGEQL.HKA 
 Pyrocruluc  .......... ....MEDDSK HIMHG.HRHS ILWED....G TAGEQL.HKA 
 Pyrocmiluc  .......... ....MEDDSK HIMHG.HRHS ILWED....G TAGEQL.HKA 
  Phopenluc  .......... .....MSIEN NILIG.PPPY YPLEE....G TAGEQL.HRA 
  Luclatluc  .......... ..MENMENDE NIVYG.PEPF YPIEE....G SAGAQL.RKY 
  Hottsuluc  .......... ...MEMEKEE NVVYG.PLPF YPIEE....G SAGIQL.HKY 
  Hotparluc  .......... ...MEMEKEE NVVYG.PLPF YPIEE....G SAGIQL.HKY 
  Lucitaluc  .......... ...METEREE NVVYG.PLPF YPIEE....G SAGIQL.HKY 
  Phrvivluc  .......... ......MEEE NIRHG.ERPR DIVHP....G SAGQQL.YQS 
  Phrhirluc  .......... ......MEEE NIRHG.ERPR DIVHP....G SAGQQL.YQS 
  Rhaohbluc  .......... ......MPNE IILHG.AKPR DPLDL....G TAGIQL.YRA 
Pyrophanluc  .......... ....MMQREK NVVYG.PEPL HPLED....L TAGETL.YRA 
Pyrophplluc  .......... ....MMKREK NVIYG.PEPL HPLED....K TAGEML.FRA 
 Phyromeluc  .......... ....MMKREK NVVYG.PEPL HPLED....L TAGEML.FRA 
  Agrbinluc  .......... .....MSKES NIVYG.PVGA APVLE....S TAGKQL.FDS 
  Tricasluc  .......... ...MVQEDDR FVIHG.PPPL QPLPRL.... SLGKLV.YDS 
  Tenmolluc  .......... ........MS DFVKVGPLDN YDLPK....K SLGNIF.FER 
  Dromelluc  .......... ..MTSKLLPG NIVYGGPVTE RQAQDS...R SLGQYI.LDK 
  Droanaluc  .......... ..MTSTLLPG NIVYGGPVTA REAQDY...R SLGQFV.LDK 
  Anogamluc  .........D AIGSMSNDEK YVFYGGSLEE PIEAGC...H SLGELI.IKR 
  Drowilluc  .......... ..MTSTLLPG NIVYGGPVTA REAQDY...R SLGQFV.LDK 
  Droperluc  .......... ..MTSTLLPG NIVYGGPITE REAQDY...R SLGQFV.LDK 
  Aedaegluc  .......... .MTSARDEEK YILYGGPDPT ELLQD....G SLGAMI.VKE 
  Glomorluc  .......... ...MATLLPG NIVYGGPITN RETNNY...K SLGHFI.MEK 
  Drosimluc  .......... ..MTSKLLPG NIVYGGPVTE REAQDC...R SLGQYI.LDK 
  Drogriluc  .......... ..MTS..TLL PGNIVYGGPI TTSEAQDY.P SLGQYV.LDK 
  Droyakluc  .......... ..MTSKLLPG NIVYGGPVTE REAQDS...R SLGQYV.LDK 
  Dromojluc  .......... ..MTSTLLPG NIVYGGPIPV REAQEY...R SLGQLI.MDR 
  Droereluc  .......... ..MTSKLLPG NIVYGGPLTE REAQDC...R SLGQYI.LDK 
  Culquiluc  .......... ..MASKDESR FIISGGPEPQ NITEGF...G SMGAFV.RNR 
  Acrechluc  .......... .....MSQQS NILRN..EEE LLPEFN...I SIGQCL.LMQ 
  Apimelluc  .......... ......MKEE NILYGPSLSD VK.FKN...I SLGQLI.LNQ 
  Camfloluc  .......... .....MSKHA HILHG..KGE LVAEFN...F SVGQLL.LRQ 
  Solinvluc  .......... ......FIME NDIYK.GPVK NDFGNY...G SLGELM.WIS 
  Rhoequluc  .......... .......... .MSFRSPYPA VPIPN....R SVYDVL.FGS 
  Strvioluc  .......... .......... .MVLRSEYPD VPPVD....L PIHDAV.LAR 
  Ampqueluc  RHSSTKPPPA DPSLCGRISQ DKIVTCPFPD IPIPE....T NVFSHV.FRN 
  Subdomluc  SLLYHSTQAR SYTFGHTIQP TNIVTSPFPE IEPSP....V DFYRHV.LQD 
  Sackowluc  KLFMKCTSSR GFSKTAITSS VGILKSKYPD FDIPTN...L SLPQFV.LAD 
  Artoliluc  .......... .......... .MPFDSPFPE INIPE....V DLLTWL.FGS 
  Batdenluc  .......... .......... .MIYTSPYPD LYIPE....Q DVPSFI.FGS 
  Scubailud  .......... ..METVENHG DVIFQSKLPD IYIPKH...L PLHSYC.FEN 
  Nictabluc  .......MPM ETTTETKQSG DLIFRSKLPD IYIPKH...L PLHSYC.FEN 
  Riccomluc  .......... ..MEKSGYGR DGIYRSLRPL LVLPKDPN.L SMVSFL.FRN 
  Poptriluc  .......... .MEANKDQVQ EFIFRSKLPD IYIPNH...L PLHTYC.FEK 
  Humlupluc  .......... MAVVNETKQQ DIIFRSKLPD IYIPKH...L PLHTYC.SAN 
  Selmoeluc  .......... ..MASVFDPA TGIYSSCRPA LSMPSPGATG GIVQFL.LER 
  Salmilluc  .......... ..MEVPTMPE EIVFRSKLPD IYIPKH...L PLHSYC.FEN 
  Picsitluc  .......... ..MEKSGYGR DGIFRSLRPP LKLPKDEN.A NMVSFM.FRD 
  Soraucluc  .......... ...MEHHHKD DEFIFRSKLS DIYXPNH..L PLHTYC.FEN 
  Rutgraluc  EVQIQTQIQT QAPGRTQSDE TIIYRSKLPD IDIPNH...L PLHSYC.FQN 
  Thehalluc  .......... ..MEKSGYGR DGIYRSLRPT LVLPKDPN.T SLVSFL.FRN 
  Ipobatluc  TQKPELEVAD SGKTQAQSSQ IHIFRSRLPD IPIPNQ...I PLHTYC.FQN 
  Pruaviluc  VPDNIHSPPT TAATTTTTTT NHVFKSKLPD IPIPNH...L PLHTYC.FQK 
  Allcepluc  .......... ..MGSISMDQ ETIFRSKLPD IYIPDH...L PLHSYC.FQH 
  Glymaxluc  .......... ....MAPSPQ EIIFRSPLPD IPIPTH...L PLYSYC.FQN 
  Ephrealuc  LLLESPTETE TEPGQYAQVR EFIYRSKLPD IDIPNH...M PLADYC.LEK 
  Sorbicluc  MITVAAPEAQ PQVAAPAAPE ETVFRSKLPD IDIASH...L PLHEYC.FAR 
  Neoaffluc  ........MG SIAAEEAAAP ELVFRSKLPD IEIPSH...L TLQAYC.FER 
  Goshirluc  DHPVELESPK PDQLSPETPA DHIFRSKLPD IPISNH...L PLHTYC.FEN 
  Literyluc  PPSSTPQNQS SISGDNNSNE TIIFRSKLPD IPISNN...L PLHTYC.FQN 
  Panvirluc  .......... MGSVDESAAA EVVFRSKLPD IEINNS...Q PLHAYC.FGK 
  Lolperluc  .........M GSIAADAPPA ELVFRSKLPD IEIPTH...L TLQDYC.FQR 
  Betplaluc  .......... ..MAIQAKEQ EFIFRSKLPD IYIPKH...L PIHSYC.FEN 
  Triadhluc  .......... .......... .MYISSTLGN IHIPDN...I DFYQFI.FRN 
  Acrpisluc  .......... ......MAQE NIIHGPAIPD YLLNSK...S NLSQLF.IRL 
  Dicdisluc  .......... ...MIRIING QTYFTSKYPN IIIPE....K PIPHLI.LKH 
  Ciointluc  .......... .......... .MILQNPHPT VVIPD....T SISTYM.MKN 
  Nemvecluc  .......... .........D DRILRSSYPA IDVPKN...Q SYVQFI.LDC 
  Lucparluc  .......... ...MEMEKEE NVVYG.PLPF YPIEE....G SAGIQL.HKY 
  Lucterluc  .......... ..MENMEKEE NIVVG.PEPF YPIEE....G SAGHQL.LKY 
  Luctsuluc  .......... ...MEMEKEE NVVYG.PLPF YPIEE....G SAGIQL.HKY 
  Pecforluc  .......... .....MSQEM NVLHG.PKPF VSLEK....S TAGQQL.YEA 
  Pedhumluc  .......... MASLPILTHE YILLN.PSNE KINNN....V SISEYL.FKE 
  Pyrangluc  .......... ....MMKREK NVVYG.PEPL YPLEN....I TAGEML.YKA 
  Pyrpecluc  .......... ....MEDDSK HIMHG.PPPF YPLED....G TAGEQL.HKA 
  Steazuluc  ......MPSS MMSKKDLEDK NVVHG.PDPY YLVDE....G NAGQQL.HKT 
   Alcalc4b  .......... .......... .......... ........MQ TVNELL.RRA 
   Brajapna  .......... .......... .......... ....MRRPML DLASSF.MAS 
 Ralpicadsl  .......... .......... .......... ........ML DLGRTF.MQS 
 Geokaulong  .......... .......... .......... .........M DLATMF.EFA 
 Raleutadsl  .......... .......... .......... ........ML DLGRTF.LQS 
 BurCCGadsl  .......... .......... .......... ........ML DLGRTF.LQS 
  AzoB51fac  .......... .......... .......... ........MF DLGRSI.LAS 
  Cupbasfer  .......... .......... .......... ........ML DLGRTF.LQS 
 AciNO1adsl  .......... .......... .......... ........ML DLGTTF.LQS 
 Dinshiadsl  .......... .......... .......... ........ML DLGRSL.IAS 
 Metradadsl  .......... .......... .......... ........ML DLGTSF.LAS 
 Halpaulong  .......... .......... .......... .......... .MGDTL.SLS 
 Bacceradsl  .......... .......... .......... .......MYM TVGRIF.DLS 
 Bacthuacoa  .......... .......... .......... .........M TIGRIF.DLS 
Baccerlacoa  .......... .......... .......... .........M TIGRIF.DLA 
 Desoriacoa  .......... .......... .......... .......MYP TIGKMF.ELT 
 Metnodadsl  .......... .......... .......... ........ML DLGTSF.LAS 
 Sponewlong  .......... .......... .......... .......MFM DIGTTL.ARN 
  Saceryfer  .......... .......... .......... .......... .......... 
 Bacweilong  .......... .......... .......... .......MYM TIGRIF.DLT 
 Herauradsl  .......... .......... .......... .........M YIGDWL.GKR 
 Chrsaladsl  .......... .......... .......... ........MF DLGRGF.LAT 
 Desalkadsl  .......... .......... .......... .......MQT NLGHIL.ANR 
 Anoflalong  .......... .......... .......... .......MYL TIGEVF.TQT 
 Vibfislong  .......... .......... .......... ........MY NLANNL.ERN 
 Bacantlong  .......... .......... .......... .......MYM TVGRIF.DLS 
 Stramblong  .......... .......... .......... ......MATL SVAAVL.AEN 
 Thebisadsl  .......... ......MAEL LSYSS.GVSD VPLLG....E TIGENF.ERT 
  Rhoaetfer  .......... .......... .......... ......MLNQ GTGTWP.HRR 
 Mitmullong  .......... .......... .......... .........M FVHELI.Y.. 
 Rhopalacoa  .......... .......... .......MIS TSARR....Q TISELL.RRS 
 Rhojoslong  .......... .......... .......... .......MSS NLANNL.VET 
 Brebreacoa  .......... .......... .......... ........MH GIAYWI.EKR 
 Geoobsadsl  .......... .........M FDETL.TSTI AQARG....H ALGDLL.RRS 
 Intcaladsl  .......... ..MTDVLDPT LSHTR.GETD IPLLE....Q TIGDNL.DAT 
 Myctheacoa  .......... .......... ..MVT.PDTV STARS....H GLADLL.RRS 
 Bacpseadsl  .......... .......... .......... ........MS WEQDWL.CKR 
 Cupmetadsl  .......... .......... .......... .........M YMTQAL.HRS 
 Plabonlong  .......... .......... .......... ........ME TLGQLA.VKS 
 Strvioadsl  .......... .......... .......... .........M DLSTVL.RWT 
 Nitsaladsl  .......... .......... .......MGA LQYRY....N NFYEVV.FDH 
 Stanasadsl  .......... .......... .......... ......MSTL SLASVL.AGS 
 Roscasadsl  .......... .......... .......... .....MKTPL TTIDAL.RRA 
 Sulacilong  .......... .......... .......MNE IWVRR....N TLGDFF.RRS 
 Carhydlong  .......... ..MGEPIWLK SYEEG.VPHS LNYPD....K TIAQIV.DEI 
 Mycaviadsl  .......... .......... ........MC ADDLD....L TLGDIV.TDN 
 SelspucoAL  .......... .......... .......... .........M LLHEIL.Q.. 
 Gorpolacoa  .......... .......... .......... ......MRNQ GVGTWP.LRA 
MyxfulAbind  .......... ....MAHSPV PSYAH.GTSA TPLLG....E TIGQNL.RRT 
  Thethelon  .......... .....MEGER MNGFPSTMME EE.......L NLWDFL.ERA 
 ThescoAbin  .......... .......... ..MFPSTMME EE.......L NLWDFL.ERA 
 Marhydosuc  .......... .......... ...MNGNMMR FP.......L TLTHIL.ERA 
 Meisiladsl  .......... .......... ...MNGLMMD FP.......L TLNHFL.ERA 
  Meirubads  .......... .......... ...MQSTMMD FP.......L TLPHLL.ERA 
  Brelatmed  .......... .......... .......MMN AQ.......L TLAPMM.ERA 
 Baccoaadsl  .......... .......... .......MMK TP.......L LLSTMI.ERA 
 Deskuzosuc  .......... .......... .......MMK YP.......L LVRTIL.ERS 
 Salshaadsl  .......... .......... ...MQSTMMD RP.......L LLDDIL.ERA 
  Geothemed  .......... .......... .......MMK TP.......L NISMML.ERA 
 Oceproadsl  .......... .......... ...MQGTMMN FP.......L TLPHML.ERA 
  Baccermed  .......... .......... ......MMMN VP.......L TISSMM.ERA 
  Geokaumed  .......... .......... ........MK TP.......L NISMML.ERA 
 Aliaciadsl  .......... .......... .......MMN YP.......L LLKSPL.YRA 
 Bacweiadsl  .......... .......... ......MMMN VP.......L TISSMM.ERA 
 Baccytadsl  .......... .......... ......MMMN VP.......L TIHSMM.ERA 
 Detalkadsl  .......... .......... ......MMMN HQ.......L LIKTML.ERA 
 Marmaradsl  .......... .......... .MTLRAHMMD CP.......L MISDIL.VHA 
 Varparadsl  .......... .......... ...MFGLMQE RP.......L LISSLI.DHA 
  Rhocenmed  .......... .......... ..MLRGLMMD RP.......L MISSIL.RHA 
 Mycvanadsl  .......... .......... ...MFGLMQD RP.......L MISSLI.EHA 
 Canaccadsl  .......... .......... ..MLKGLMQD RP.......L LISSLI.EHA 
 Cupmetlong  .......... .......... ........MS AP.......L LISSII.RHA 
 Chrviolong  .......... .......... ..MLLGQMMD QP.......L LIADLL.AHA 
 Burambadsl  .......... .......... .MAMTGRMMS TP.......L LISSII.RRA 
  Arcfulmed  .......... ......MRFV RGFPSTMMDE YQ.......L NITNIL.RHA 
 Fulpelacoa  .......... .......... ...MLGLMQN RQ.......L SIASLI.EHA 
 Parberacoa  .......... .......... ...MHGLMME TP.......L LVTEIL.RHA 
 Mesoppadsl  .......... .......... ...MLGLMQE WP.......L LCHKLI.DNA 
 Rhopaladsl  .......... .......... ...MLGLMQD WP.......L LCHRII.EHA 
 Sulisladsl  .......... ......MEII KGFPSTMMDD YQ.......L NVKQIL.EHA 
  Astbipmed  .......... .......... .......MMD GP.......L LISAVL.DYA 
 Thiintadsl  .......... .......... ...MLGLMQN HP.......L MISGLL.DFA 
  Novpenmed  .......... .......... .......MQN WP.......L TLDKIL.DHA 
  Carhydmed  .......... .......... ..MKGFGFMN FQ.......L NLGKIL.KRA 
 Hylgralong  .......... .......... ...MLGLMQT QP.......L LISSLI.DFA 
 Staaggacoa  .......... .......... ...MKGMMMH RP.......L KIADLI.TFA 
 Natpeladsl  .......... .......... ......MPAG TD.......Q TLRPFL.WRA 
 Halxanosuc  .......... .......... ......MPAG TD.......Q TLRPFL.WRA 
  Phagalmed  .......... .......... ...MLGKMMH KQ.......L TIGSLI.EHA 
 Hoephoacoa  .......... .......... ...MLGLMQD WP.......L LCHKVI.DHA 
 Psespalong  .......... .......... .MSLMGQMMQ MP.......L SISSLL.IHA 
 Geotheacoa  .......... .......... MKREELIAPE RY.......N LTSEME.RHA 
 Homsapacoa  LCTLWGTQMS SRTLYINSRQ LVSLQWGHQE VPAKF....N FASDVL.DHW 
 Ponabeacoa  LCTLWGTQMS SRTHYINSRQ LVSVQWGHQE VPAKF....N FASDVL.DHW 
 Macmulacoa  LCTLWGTQMS SRTLYINTRQ LVSVQWGHQE VPAKF....N FASDVL.DHW 
 Macfasacoa  LCTLWGTQMS SRTLYINTRQ LVSVQWGHQE VPAKF....N FASDVL.DHW 
 Musmusacoa  LFTLWGNEIS CRTFHMNIKK LIPIQWGHQE APAKF....N FASDVI.DHW 
 Cavporacoa  LCTLRGTEVP SCPLHISVKK LTSVPWGRQK VPAKF....N FASDVV.DQW 
 Loxafracoa  LCTRWGTQIS KRAFHVHDKQ LSPQQWGNKE VPAKF....N FASDVM.DHW 
 Susscracoa  PPGRRFHKDY QLQVPLTLDD LEAIMLCERP LPKSF....N FAADVL.DQW 
 Bostauacoa  MSCPGFHHAP QHLRCRSLSG AGTLRWNDYD RPEEF....N FASDVL.DHW 
 Ratnoracoa  PAGRHFHRDP QLWAPLTLDD FEAINRCEKP LPKNF....N FAADVL.DQW 
 Hetglaacoa  KSLHAFHPAP PPLRCQSLSG VGAPRWNDQD IPKEF....N FASYVV.DYW 
 Pantroacoa  SVRALHKDNR TATPQNFSNY ESMKQDFKLG IPEYF....N FAEDVL.DQW 
 Equcabacoa  SVRAVHKDYR IVTPQNFSNY ESIKQDFKLE VPEYF....N FAKDVL.DKW 
 Ornanaacoa  PSFRAFHRDS RRLAPQNFSD YESLKPFEPE LPEYF....N FARDVL.DQW 
 Melgalacoa  LRRSRQLCCQ SSPAQTPFSY ELMKQQYRPE VPEYF....N FASDVL.DRW 
 Ailmelacoa  FCGPHRQQPP LPDPQKIVAT WEAITLGRQP VPEYF....N FAHDVL.DMW 
 Mondomacoa  SVRAFHKDYR LSAAQNFSNY ESIKRDFKLE VPEYF....N FAKDVL.DHW 
 Crigriacoa  PLRVLYKDYG TATPQNFSNY ESMKRDFKLE IPEYF....N FAKDVL.DQW 
 Xenlaeacoa  CSRLFSKDPT LGTPQNFLNY EDIKLHYKPK VPEYF....N FANDIL.DEW 
 Canfamacoa  FCGLRGQQAP LPDPQKLVAT WEAISLGRQP VPEYF....N FAHDVL.DMW 
 Danreracoa  GQWLQTCRFK TSAPKNFSDY ESMRSTYKIQ VPQRF....N FAKDVL.EKW 
 Helmodacoa  .......... MPDSFNMTNY EQTFAEFQWE VPESY....N FARDVI.DRW 
 Deskuzbuty  .......... .MSQHNMVDY DKTYAEFKWE KPEYF....N FARDVI.DKW 
 Carhydacoa  .......... ......MVDY EKTYREFRHQ VPEYF....N FARDTF.DVW 
 Desrumadsl  .......... ..MAQNMTDY QQEKENFQWN VPEYF....N FAEHII.DKW 
 Sphtheadsl  ......MASA PSVEPNMRDY EETRRTFRWD VPEYY....N FAVDTI.GMW 
 Thesubadsl  .......... .......... ...MGTFRIE VPERY....N FARDTV.DRW 
 Themaradsl  HYQEFRPRRR SKGAETTSKG DASMGTFRIE VPAHY....N FARDTV.DRW 
 MyxanAbind  SSAQESATMP LSPPRNMKDY EATRRDFRWE RPEHF....N FAADVI.DRH 
 Kteracadsl  ........MT QAKTPNMLDY EAERRAFALE VPEYF....N FATDVI.GKW 
 Mettarbuty  .......... ......MHNY QEVYDHFSLE VPEYY....N FAFDVI.DRI 
 Metmaradsl  TAVPAGIQPA NAREPNMTDY EAACANFTID VPDQF....N FGYDVI.DRW 
 Metpetadsl  SDLLSLRDRI PENIPNVTDY DDLYNNFHVT VPDFF....N FGFDVI.DAW 
 Methunadsl  ........MK HEIPHQMTSY DEFVETFRID VPEFY....N FGFDVI.DKW 
 Calnitadsl  .......... .......MLG DVRKEDFKIV VPEYF....N FGFDVV.DKW 
 Thepotadsl  ......MLEK FISRENFDSY EDFVENFKIN IPGNF....N FAYDVV.DVM 
 Desafrbuty  .......... .MHKPSPVSY EDFKDKFSLE VPEGY....N FAFDFL.DAE 
 Dessaladsl  .......... .MEKQKYGSN EEFCTEYKTE VPDNY....N FAFDCV.DKI 
 Clopapadsl  ......MLEK YLSRVDFTSY EDFYENLKIN VPENF....N FAYDVV.DEY 
 Cloceladsl  ......MLEK YLSQVDFTSY EDFYENFKIK VPENF....N FAYDVV.DEY 
 Flesinbuty  .......... ...MHNMKNY EKTIKEFNID VPHFF....N FGFDVV.DKN 
 Mettheacoa  ...MTALINE FVNRVEFDSY EDFRDNFRIN VPENF....N FAYDVV.DRY 
 Metmazacoa  MSRMTSLLSQ FVSRTDFESY EDFQENFKIL VPENF....N FAYDVV.DAY 
 Bacfinacoa  ......MIER FLAKTNFASQ EDFIKNLKIN VPENF....N FGYDVV.DAW 
 Precapacoa  ......MIER FLKQTKFTSE QDFKEHLEFI IPEDF....N FAYDVM.DEW 
 Caltheadsl  .......... .......... ...MKREQLL APEQY....N ITQEFE.SYA 
 MetbarAbin  ...MTSLLNQ FVSKTDFESY EDFETNFKIL VPENF....N FAYDIV.DVY 
 Brebregram  KSILIHAQNK NGTHEEEQYL FAVN.NTKAE YPRD.....K TIHQLF.EEQ 
 Brelatgram  .......... .........M IHSH.SLTTP YLSD.....K TIHQLF.ESQ 
  Acelonsyn  .......... ...EERRKVL RAFN.NTQAG YDRD.....K TIHALL.EDQ 
     PaeHGF  .......... ...YEKQQLL VDFN.NTETR YERE.....Q TIHGLI.EEQ 
  Paeelgsyn  .......... ....EKAQIV EAFN.DTAAD YPRD.....K TIHQLF.EEQ 
     Paepol  .......... ....EKFQLL QSFN.DTEKD YPRD.....R TIHQLV.EEQ 
 PaepolsynB  PNIRVHELDM VTMQERKQIV EVWG.NTAVA YPSK.....Q TIHGLF.EVQ 
 Paetergram  .......... .......... ........AD YPAG...... TIHEIL.EAQ 
  Bacsubpep  .......... .......... .......... .........Q TIHGLF.ETQ 
 Bacthupher  .......... .......... ...N.ETYMD YPKN.....K TIYQLF.EEQ 
 Brelatnope  .......... ....EKHQIL SVFN.LTQSD YPVN.....K TVHQLF.EEQ 
 Clopapaaap  .......... .ASQEKRQLL EDFC.STDRD YNKE.....K TIQELF.EEQ 
 Bretexnope  .......... ....EKDKLL TIFN.RTDAK YPRE.....K TIHELF.QEQ 
 CyaCCYaaap  .......... ....EKQKIL VEWN.ETEAE YPKD.....K CIHQLF.EEQ 
 Acelontyro  .......... ..AEERRQLL DDFN.HTQRE YPKN.....K TVQELF.EEQ 
 Pelmemnope  .......... ....ERHQLL VEWN.NTQVD YSSD.....K CIHQLF.EQQ 
  Micaersyn  TRQRVTQLPI LTTQEQHQLL VEWN.NTEAD YPLD.....K SLHQLF.EEQ 
 Brelanope1  .......... ....EIEQIL TQFN.DTRAN YPDN.....Q TIHSLF.EQQ 
 Paecuraaap  .......... ...EERRLLS VGFN.DTDAA YPRE.....K SIHQLF.EEQ 
  Micvirsyn  TRQRVTQLPI LTTQEQHQLL VEWN.NTEAD YPLD.....K SLHQLF.EEQ 
 Anavirnope  .......... ....EQHQLL VDWN.NTTTD YPQG.....K CIHQLF.EEW 
 Nospunaaap  .......... ...QERHKIL VEWN.HTTVA YPKH.....L CIHQLF.EAQ 
 PlarubanaD  .......... ..TKADQKQL ELWN.QTNRN YPQD.....K TLVDLF.EEQ 
  Analemsyn  PNCQLSQINL LTSEELYQLL IEWN.NTEVA YPQD.....K CIHDLF.EEQ 
  Anaflosyn  .......... ....ERHQLL VEWN.DTQTD YPLD.....K CIHQLF.EEQ 
 Baccerglur  .......... ....EKSKLL NEFN.NTKGK YAKE.....K TLPELF.EEQ 
 BacamyBmyc  .......... .......... ...N.DTAAE YPKE.....K TIHQLF.EEQ 
 Lynmajaaap  .......... ....ERHQLL LEWN.NTQAE YPKD.....K CIHQLF.EEQ 
 Micvagaaap  .......... ....EYQQLL NDWN.DTERD YPQN.....Q CFHQLF.EDR 
 Paetersurf  .......... .......... ...N.NTFQP YPEH.....K VVHQLF.EEI 
 OrnTW2nope  .......... .......... ...N.NTQTK YPNQ.....K SIDQLF.EEQ 
 Desoriaaap  .......... ...EERGQLL WEFN.QTKVD YAKD.....K LIHQLF.EDQ 
 Xenbovornr  .......... ....ERQQLL VNFN.ATQTD LPQD.....G FIHSLF.EAQ 
 Nodspunope  .......... ....ERHQLL VEWN.NTHTD YPQD.....K CLHQLF.EEQ 
 Vibcarornr  .......... ..SEAEKQQL VEWN.GTQQD FPDE.....L CIHQLV.EAQ 
     TolPCC  .......... ....EQQQLL IDWN.NTQKS YPHN.....K CFHQLF.EAQ 
 Bacatrsurf  .......... ....EKQSLL DAWK.GKTLS VPRD.....K TVHQLF.EET 
 Mettunaaap  ....IHGLAL LGESESRQIL VDWN.RTAAD LPKN.....L CLHQLF.EQQ 
     Micaer  .......... ....EQHQLL IEWN.QTEVA YSQ......Q CLHQLF.EEK 
  salentaco  TFWGEQGK.I LDWITPYQKV KNTSFAPGNV SIKWYEDGTL NLAANCLDRH 
  citfaraco  TFWGEQGK.I LDWIKPYQKV KNTSFAPGNV SIKWYEDGTL NLAANCLDRH 
  citamaaco  TFWGEQGK.I LDWIKPYQKV KNTSFAPGNV SIKWYEDGTL NLAANCLDRH 
  esccolaco  TFWGEQGK.I LDWITPYQKV KNTSFAPGNV SIKWYEDGTL NLAANCLDRH 
  kleoxyaco  AFWGEQGK.I LDWIKPYTRV KNTSFAPGNI SIKWYEDGTL NLAANCLDRH 
  yokregaco  TFWGEQGK.I LDWMTPYTKV KNTSFAPGNV SIKWYEDGTL NLSANCLDRH 
  lecadeaco  AFWGEQGK.I LDWITPYQTV KNTSFAPGNV SIKWYEDGTL NLAANCLDRH 
 lecadeaco2  AFWGEQGK.I LDWITPYQTV KNTSFAPGNV SIKWYEDGTL NLAANCLDRH 
  raoteraco  AYWGEQGK.I LDWIRPYTRV KNTSFAPGNV SIKWYEDGTL NLAANCLDRH 
  mangroaco  AFWGEQGK.I LDWIKPYTKV KNTSFAPGNV SIKWYEDGTL NLAANCLDRH 
  erwiniaco  AFWGEQGK.I LDWIKPYTRV KNTSFAPGNV DIRWFEDGTL NLAANCLDRH 
  pantoeaco  AFWGEQGK.M LDWIKPYTRV KNTSFAPGNI SIRWYEDGTL NLAANCLDRH 
  yeraldaco  TFWGEQGK.I LDWIKPYKTV KNTSFDPGHV SIRWFEDGTL NLAANCLDRH 
  sermaraco  AFWGEHGK.I LDWIKPYTKV KNTSFDPGHV SIRWFEDGTL NLAANCLDRH 
  rahnelaco  AFWGEQAK.V LDWIKPFTKV KNTSFAPGNI DIRWFEDGTL NLAANCLDRH 
  peccaraco  AFWGEQGK.I VDWIKPYKTI KNTSFDPGHI SIRWFEDGTL NVAANCLDRH 
  serfonaco  AFWGEHGK.I LDWIKPYTSV KNTSFDPGHI SIRWFEDGTL NLAANCLDRH 
  hafalvaco  GFWAEYGK.I IDWMKPYSKV KNTSFDPGHV SIRWFEDGTL NLAANCLDRH 
  brenneaco  AFWREQGK.I VDWMKPYHLV KNTSFDPGHI RIRWFEDGTL NVAANCLDRH 
  dicdadaco  AFWREQGK.I VDWIKPYNQV KNTSFDPGHV RIRWFEDGTL NVAANCLDRH 
  xenbovaco  SFWGEKGK.I VDWIKPYTRV KNTSFDPGHV SIRWFEDGTL NLSANCLDRH 
  provulaco  AFWADKGK.M IDWIKPYTVV KNTSFDPGHV RIRWFEDGQL NISQNCLDRH 
  budaquaco  QFWAEQGK.I VDWIKPYTKV KNTSFAPGNI DIRWFEDGTL NLSANCLDRH 
  alitaiaco  AFWGEHARSL VDWMTPFTKV KNTSYDPGHV NIKWFEDGAL NVSANCLDRH 
  vibmimaco  GFWGEQGK.I VDWIKPFTKV KNTSFDPGHI DIRWFEDGTL NISANCIDRH 
  rhopalmco  .......... .......... .......... .......MNA NLFARLFDK. 
  braelkmco  .......... .......... .......... ...MNTAANA NLFSRLFDG. 
  miclotmco  .......... .......... .......... .......MNA NLFDRLERS. 
  olicarmco  .......... .MRRGFGKAK TPLMLDQPMT TPAKPTPANA NLYARLFND. 
  parpanmco  .......... .......... .......... .......MSD NLFDLLAAG. 
  sinmelmco  .......... .......... .......... .......MSN HLFDAIRRA. 
  enssojmco  .......... .......... .......... .......MSN HLFDAIRKA. 
 skeastimco  .......... .......... .......... .......MPN HLFALMRDR. 
  azocaumco  .......... .......... .......... .....MTSQN HFFAAIRAA. 
  phyllomco  .......... .......... .......... .......MSN HLFDAIKRS. 
  agrvitmco  .......... .......... .......... .......MSN HLFDAIKAA. 
  fodfenmco  .......... .......... .......... ......MTDE TLYNRLFRN. 
  stastemco  .......... .......... .......... .....MRDTN HLFSQIRSA. 
  ensadhmco  .......... .......... .......... .......MSN HLFDAIRAA. 
  halsalmco  .......... .......... .......... ......MNQN LFATFAQRM. 
  leumucmco  .......... .......... .......... .....MYENN FLANHLRSA. 
  cobampmco  .......... .......... .......... ...MSHANHD NLYLQFARN. 
  roslitmco  .......... .......... .......... .......MAN PLYDAVFGQ. 
  cobcrumco  .......... .......... .......... .......MNQ NLYQQFAVN. 
  oceindmco  .......... .......... .......... .......MAN PLYDALFGR. 
  leicaemco  .......... .......... .......... .....MYDAN HLIRQLRES. 
  ponticmco  .......... .......... .......... .......MSN PLYDTLLGH. 
  sphingmco  .......... .......... .......... ........MS NLYTGLAAG. 
  platemmco  .......... .......... .......... .......MAN PLYDALFGR. 
  novsubmco  .......... .......... .......... ........ML SLFLGH..C. 
  rhosphmco  .......... .......... .......... .......MTS PLCDALVAP. 
  thalucmco  .......... .......... .......... .......MSD NLFQTFLDR. 
  aciebrmco  .......... .......... .......... ....MSSSSQ NLFSALRAA. 
  nitwinmco  .......... .......... .......... .......MNA NLFSRLFDD. 
  combadmco  .......... .......... .......... ....MQFPSQ NLFSALRAA. 
  varparmco  .......... .......... .......... ...MKTKANS NLFAALRAA. 
  Metacemed  HIDDDDKHMT SLLSQFVSKT DFESYEDFQE NFKILVPENF NFAYDVVDVY 
 Metsicacoa  .......... .MLSQFVSKT DFESYEDFQE NFKILVPENF NFAYDVVDAY 
 Metlacacoa  ........MT SLLSQFVSKT DFESYEDFQE NFKILVPENF NFAYDVVDAY 
 Metmaracoa  ........MV SLLNKFVKKT EFESYEDFVE NFKIDVPENF NFAYDIVDEY 
 Metforacoa  ........MS SLLEKFVSQV DFESYPDFKD NFRIKTPENF NFAYDVVDEY 
 Metholacoa  ........MN SLLNCFVPVS EFKSYEDFKE NFTINVPDKF NFAYDVVDVY 
 Mettinacoa  ........MT SLLEKYVSRV EFESYEDFKA NFKINIPDNF NFAYDVVDVY 
  Pelcarmed  ........MS CLLDRFVNRT EFNSYKDFKS HLNIKIPDNF NFAYDVVDVY 
 Metconacoa  .........M SLLDRFLEKT EFESYEDFWK NYKVKVPENF NFAYDVVDVI 
 Clostracoa  .......... MLLEKYLSKV NFDSYEDFIQ NFKLNIPENF NFAYDVVDEI 
  Theferaco  .......... .MLEKFISRE NFDSYEDFVE NFKINIPGNF NFAYDVVDFM 
  Acecelaco  .......... .MLEKYIHRT EFTSYEDFVE NFKINVPDNF NFAYDVVDEI 
  Psecelaco  .......... MLLEKYLPRV EFNSYEDFYE NFKINVPQSF NFAYDVVDHY 
  Pardisaco  .......... .MLERFIDKT TFESQEDFIK NFKIKVPENF NFGYDVVDAW 
   undokaco  .........M ILSERYLKKA QFDGLPDFTK NLEIQVPDNF NFAYDVVDEY 
  Endproaco  .......... .MLVDKYTKS SYESYEDFLE NCKIKVPDNF NFGFDIVDVT 
  Bacxylaco  .......... .MVERFLSQT SFNSQEDFIK NLKINVPENF NFGYDVVDAW 
  Pargoraco  .......... .MLERFLDQT TFASQEDFIN NFKIKVPENF NFGYDVVDAW 
  Ecolifaal  .......... .......... .MSNKIFTHS LPMRYADF.P TLV.DALDYA 
 Shefleacoa  .......... .......... .MSNKIFTHS LPMRYADF.P TLV.DALDYA 
 Hafparacoa  .......... .......... .MSNRISTH. .PMRYADF.P TLV.EALDYA 
 Citfaracoa  .......... ........MV HMSNRISTHS LPMRYADF.S TLA.EALDYA 
 Shiblaacoa  .......... ......MAAS YMSETSSTHS LPMRYADF.P TLV.EALDYA 
 Plugeracoa  .......... ......MAAL HMSETSSTQS IPMRYADF.P SLV.EALDYA 
 Sermaracoa  .......... ......MASL SMSETSSVHS LPMRYADF.P TLV.DALDYA 
 Legpnefaal  .......... .......... .........X SLKKEYLQCQ SLV.DVVRLR 
 Legnorfaal  .......... .......... .......... .MKTELLQCQ SLV.DVVRLR 
 Legsaifaal  .......... .......... .......... .MNKEIIHCP SLV.DVVRLR 
 Fludumfaal  .......... .......... .......... .MNQEIFHSI SLV.EAIQYR 
 Scytoladsl  .......... .......... ....MTNYLS ELPDTLLDFS TLV.DLLCYR 
 Hasbysadsl  .......... .......... .......... ....MLPEFS TLV.DVLRER 
 Nocpunadsl  .......... .......... .......MII CPDLASEKFA TLI.ELLRFR 
 Micaeradsl  .......... .......... .......... ........MK AIT.SILDTR 
 Chrcyaadsl  .......... .......... ....MSNYVL ALPDNLLNFL TLI.ELLQYR 
 Tolcamadsl  .......... .......... .....MNQVI TTITNSNSFS NLV.ELLRYR 
  Acihaedhb  .......... ......MIEF VYWSKERAQR YRNKGYWIDQ PLT.RILTVG 
  Psefludhb  .......... .....MTIEF NHWPLDRAQR YREKGYWIDQ PLT.HILQAR 
  Psesyndhb  .......... .....MTLEF THWPLERAQR YRENGYWIDQ PLT.HLLQAR 
  Brumeldhb  RARKLHSFLF QAEQVMTIEF THWPPARERL YREKGYWIDK PLT.RALEEQ 
  Snoalvdhb  .......... ......MISY THWPEDLARK YRQKGYWLDQ PLT.RVLTQT 
  Labaggdhb  .......... .....MNVEF QRWPEELAAH YRSCAYWIDQ PLT.RILDQQ 
  Halelodhb  .......... .....MTLPF TPWPDEMARH YRQQGYWIDA PLT.RGVAYQ 
  Agrtumdhb  .......... .....MTIEF ERWPDDLARR YRDRGYWIDR PLS.DILTEQ 
  Rhiunddhb  .......... .....MSIEF TPWPDDLAAL YRKKGYWIGQ PLT.EALERQ 
  Yerrucdhb  .......... .....MSIEF TRWPAEVAHQ YRQKGYWIDL PLT.DVLARQ 
  Chrvacdhb  .......... .....MSVAF TRWPDDLAAR YRAAGYWNDQ PMT.EMLARQ 
  Peccardhb  .......... .....MSIEF TPWPEELAQR YRDKGYWIGL PLT.DAWERH 
  Terturdhb  .......MSQ QHLPSTAVEF TPWPSDIAHQ YRDKGYWLDL PLT.EILSEH 
  Acibaudhb  .......... GHMKKQLIEF VRWSPERAQH YRNKGYWIDQ PLT.RILTVG 
 Myctubfd10  .......... .......... .....SMGGK KFQAMPQLPS TVL.DRVFEQ 
 Mycgoracoa  .......... .......... .......... ....MSHSAS TVL.ERVFEQ 
 Mychaeacoa  .......... .......... .......... ....MSHLSF TVL.ERIFEQ 
 Mycnewacoa  .......... .......... .......... ....MTPPPP TVL.ERIFER 
 Mycconacoa  .......... .......... .......... ....MTYPPS TVL.ARISRR 
 Mycsetacoa  .......... .......... .......... ....MAYAST TVL.ERISAR 
 Mycmucacoa  .......... .......... .......... ........MS TVL.GRLLTQ 

             101                                                150 
  Luccruluc  MERY...AKL GAIAFTNAV. ....TGVDYS YAEYLEKSCC LGKALQN.YG 
  Phopyrluc  MKRY..ALVP GTIAFTDAH. ....IEVNIT YAEYFEMSVR LAEAMKR.YG 
  Lucbipluc  MKRY..ALIP GTIAFTDAH. ....AGVNIT YSEYFEMACR LAESLKR.YG 
  Lamnocluc  MKRY..AQVP GTIAFTDAH. ....AEVNIT YSEYFEMACR LAETMKR.YG 
  Lamturluc  MKRY..AQVP GTIAFTDAH. ....AEVNIT YSEYFEMACR LAETMKR.YG 
 Pyrocpyluc  MKRY..AQVP GTIAFTDAH. ....VEVNIT YSEYFEMACR LAETMKR.YG 
  Diapecluc  MKRY..AQVP GTIAFTDAH. ....AEVNIT YSEYFELSCR LAEAMKR.YG 
  Cradisluc  MKRY..AQIP GTIAFTAAH. ....VEVNVT YAEYFEMACR LAETMKR.YG 
 Pyrocruluc  MKRY..AQVP GTIAFTDAH. ....AEVNIT YSEYFEMSCR LAETMKR.YG 
 Pyrocmiluc  MKRY..AQVP GTIAFTDAH. ....AEVNIT YSEYFEMSCR LAETMKR.YG 
  Phopenluc  ITRY..AAVP GTLAYTDVH. ....TELEVT YKEFLDVTCR LAEAMKN.YG 
  Luclatluc  MDRY...AKL GAIAFTNAL. ....TGVDYT YAEYLEKSCC LGEALKN.YG 
  Hottsuluc  MQQY...AKL GAIAFSNAL. ....TGVDIS YQEYFDITCH LAEAMKN.YG 
  Hotparluc  MQQY...AKL GAIAFSNAL. ....TGVDIS YQEYFDITCR LAEAMKN.YG 
  Lucitaluc  MQQY...AKL GAIAFSNAL. ....TGVDIS YQQYFDITCR LAEAMKN.YG 
  Phrvivluc  LYKF....AS FPEAIIDAH. ....TNEVIS YAQIFETSCR LAVSIEQ.YG 
  Phrhirluc  LYKF....AS FPEAIIDAH. ....TNEVIS YAQIFETSCR LAVSIEQ.YG 
  Rhaohbluc  LTNF....SF LREALIDAH. ....TEEVVS YADILENSCR LAKCYEN.YG 
Pyrophanluc  LKKH....SH LPQAMVDVY. ....GEESIS YKEFFEHTCL LAQSLQN.CG 
Pyrophplluc  LRKH....SH LPQAIVDVF. ....GDESLS YKEFFEATCL LAQSLHN.CG 
 Phyromeluc  LRKH....SH LPQALVDVY. ....GEEWIS YKEFFETTCL LAQSLHN.CG 
  Agrbinluc  LKRH....GH LPQAIIDYQ. ....TKQSIS YKNLFEATCK LAHSLEE.YG 
  Tricasluc  LLAN....IK KGDAFVDAA. ....SGETIS YLDLLKKSCF LAESLLK.SG 
  Tenmolluc  IKKR....NA NRVAIVDW.. ....TGEELN YGQLLQSTVK LATRMTK.LG 
  Dromelluc  YKSF.....G DRTVLVDAV. ....NGVEYS ASFMHKSIVR LAYILQK.LG 
  Droanaluc  YKSF.....G EQTVLVDAV. ....NGVEYS ASFMHKSIVR LAYILQK.LG 
  Anogamluc  LKEN.....G DGIAFIDGV. ....SGATLT YHQILARSLK LANRFHR.LG 
  Drowilluc  YKSF.....G EQTVMIDAV. ....TGTEYT ASFMHSRIVR LAYILQK.LG 
  Droperluc  YKGF.....G DQTVLVDAV. ....SGAEYT ASFMHKSIVR LAHILQK.LG 
  Aedaegluc  LREH.....P DNVGLIDPE. ....SEIQLT YQQILEQSAR VATGLTR.LG 
  Glomorluc  YKEF.....D DQIVMVDAV. ....SGKEYT AKYMHDSAVR VAYVLKS.LG 
  Drosimluc  YKSF.....G DQTVLVDAV. ....NGVEYT ASFMYKSIVR LAYILQK.LG 
  Drogriluc  YKSF.....G DQTVMIDAF. ....TNTEYS AKFMYDSIVR LAQILQK.LG 
  Droyakluc  YKSF.....G DQTVLVDAV. ....NGVEYT ASFMHKSIVR LAYILQK.LG 
  Dromojluc  YKSF.....G NQTVMIDAV. ....SGTEYT GKFLYDSIVR LAQILQK.LG 
  Droereluc  YKSF.....G DQTVLVDAV. ....NGVEYT ASFMHKSIVR LACILQK.LG 
  Culquiluc  MRRN.....G NDVAVIDGV. ....YGTEVQ YLELLEQSVR LAECLRTLAG 
  Acrechluc  LTTH.....G TRVAHINPH. ....TGKEQT FQYILDTSRR LAVYLQR.EG 
  Apimelluc  LSIR.....D SWIAQIDAY. ....TGKTQT FKEILEISQK LAIALSK.EG 
  Camfloluc  LTTH.....D TRIAQIDAH. ....TGKEQT FKYILDTSRK LAIYLQK.EG 
  Solinvluc  IKN.....KG DKIAFINAH. ....TEETVT YTELQNKAVK CALWLQK.QG 
  Rhoequluc  IAD....TDL DRPALIDGA. ....SGTVTD YRTLIARIDA VAGALAA.RG 
  Strvioluc  AAE....EFG DLTALVDGV. ....TGAALS YAALDRASRR IGAALAE.AG 
  Ampqueluc  FDKF....TG SSPALVDGL. ....SGAEVS YNEMLDVTSR TSSGLRR.LG 
  Subdomluc  FSKF.....G KKIAIVDGI. ....SWKEYS FNQIDELTSK FSSGLKR.IG 
  Sackowluc  FDK.....RG DAVALVNGF. ....TDRSYT FKQLKNAIHN SASGLSR.DG 
  Artoliluc  PD....APLS KEPIYLDSIN P...EEKHIS LHEYRSLARR VASGIQTKLR 
  Batdenluc  KGFQ...SNP NKPALIDGP. ....TGKVIT FRDLEKSSAS FAAGLHHQLG 
  Scubailud  ISE.....HR TKPCLINGA. ....TNEVHT YEEVELISRK VAAGLSH.LG 
  Nictabluc  ISE.....FS SRPCLINGA. ....NDQIYT YAEVELTCRK VAVGLNK.LG 
  Riccomluc  CNS.....YP HKPALIDAD. ....LSKTLS FSQLKSIVIK VSHGLLK.LG 
  Poptriluc  LSQ.....FK DYPCLINGP. ....TGDIYT YADVELTSRK VASGLYK.LG 
  Humlupluc  KTEH....EL SHPCLIYGP. ....TGQVYT YAEVDLTARK VASGLNK.IG 
  Selmoeluc  TSDP...GIS SKLALVDAI. ....TGERVT FSQLRRRISV IAQGLIE.LG 
  Salmilluc  ISK.....FS SRPCIINGA. ....TGDVYT YEEVEMTARK VASGLSQ.VG 
  Picsitluc  SSS.....YA HRLALADAD. ....SGEKLS FREFKDKVSI VGSGLSQ.LG 
  Soraucluc  ISQ.....FM DRPCLINGN. ....NGDTFT YADVELTSRK VAAGLHK.IG 
  Rutgraluc  ISR.....IA DRPCLINGS. ....NGHILT YGEVERTARS IGAGLNK.LG 
  Thehalluc  TSS.....YP SKPALVDSD. ....SGDTLS FSQLKSAVSR LAHGFLR.LG 
  Ipobatluc  LAE.....YR DRTCLIVGS. ....TGKTYS FAETHLICRK VASGLAK.LG 
  Pruaviluc  LSE.....FS DRPCLIVSS. ....TGKSYS FSDTYLISQK TGAGLSN.LG 
  Allcepluc  IQE.....FS DKPCIIDGI. ....TEKVYT YADVELTSKR VAVGLRD.LG 
  Glymaxluc  LSQ.....FH DRPCLIDGD. ....TGETLT YADVDLAARR IASGLHK.IG 
  Ephrealuc  AAQ.....WP EKVCLIDGN. ....TGRKHT YGEIEVSMRR VAAGLAK.IG 
  Sorbicluc  AAE.....VA DAPCLIAAA. ....TGRTYT YAETRLLCRK AAASLHG.LG 
  Neoaffluc  LPE.....VA SRPCLIDGQ. ....SGAVYT YAEVEELSRR AAAGLRR.LG 
  Goshirluc  LPS.....LS DKPCLISGS. ....SGKIYS FSETHLIAQK TAAGLSK.LG 
  Literyluc  ASE.....YP NRTCIIDSK. ....TGKQYT FSETDSICRK VAAGLSN.LG 
  Panvirluc  MPE.....VA GRPCLIDGQ. ....TGASYT YAEVESLSRR AAAGLRR.MG 
  Lolperluc  LPE.....LS ARACLIDGA. ....TGAALT YGEVDALSRR CAAGLRR.LG 
  Betplaluc  ISK.....VG SRPCLINGL. ....TGKVYT YYDVELTARK VASGLSK.LG 
  Triadhluc  CDQ.....YY NRIALIDDDK E...EAKSIT YGELRDRIER CCSGLIR.LG 
  Acrpisluc  LNE.....LG NKTAMVDIH. ....DGSSIT FSKILHASFN IANYLKYEFG 
  Dicdisluc  IRY.....KP DQVLLVDGL. ....TFKEYS SHFVADTIEK VACGLNK.LN 
  Ciointluc  LAVH.....G NRVALIDGE. ....TGQTYT FAEIRQDVIK CSSELVR.LG 
  Nemvecluc  CKRN.....G DKEALVDGP. ....TGETYT YTDLITLIKK CGSALLQ.AG 
  Lucparluc  MQQY...AKL GAIAFSNAL. ....TGVDIS YQEYFDITCR LAEAMKN.YG 
  Lucterluc  VKQY...SKL GAIAFTNAL. ....TKVDIS YAEYLDVSCR LAQAMIN.YG 
  Luctsuluc  MQQY...AKL GAIAFSNAL. ....TGVDIS YQEYFDITCH LAEAMKN.YG 
  Pecforluc  LLKH....SH LPEALINAH. ....TGETLS YKTVLETSCR LAQSLQR.CG 
  Pedhumluc  MEKY.....G NTPALVHSL. ....FDQKIS YQQIMKDSFA IAAALKS.KG 
  Pyrangluc  LKKH..SHLP ..QAMVDVM. ....TEESIS YKELFEHTCL LAQSFQN.CG 
  Pyrpecluc  MKRY..AQVP GTIAFTDAH. ....AEVNIT YSEYFEMSCR LAETMKR.YG 
  Steazuluc  ILRY..AQLP DTIAFTDGH. ....TKRDVT YAHYFDLTCR LAESLKR.YG 
   Alcalc4b  ATRA.....P DHCALADPA. ....RGLRLT HAELQTRVEA VAARLHA.DG 
   Brajapna  AARD.....P NAIALVDGD. ......LRLT YRQWYDKISA LVASFDR.LG 
 Ralpicadsl  VERS.....P HALAIVDGD. ......LKLS YAQWLTRIQS VAAGLLD.LG 
 Geokaulong  VKRY.....P DAIAIVQEN. ......VRFT YARFDEEINK LAAGLQT.LG 
 Raleutadsl  VERS.....P SAPAIVDGD. ......LLLT YEQWLARIRC VAAGLHE.LG 
 BurCCGadsl  VERS.....P DALAIVDGE. ......LQLT YAQWHRMILN VADALRE.LG 
  AzoB51fac  AERS.....P DAVAIIDGD. ......LRLT YAQWLERIRR LVGAFDR.LG 
  Cupbasfer  VERS.....P HTPAIVDGD. ......LMLT YAQWYERIRC VASGLRE.IG 
 AciNO1adsl  VERS.....P HALALVDSG. ......VRLT YAQWHEQIGR TVTGLQR.LG 
 Dinshiadsl  AARD.....P DALAIVDGD. ......VRLS YADWLRQISA LVQGLAD.MG 
 Metradadsl  VSRD.....P RALALVDGE. ......TRLS YAEWFGVISA TVAGLDR.LG 
 Halpaulong  AEKN.....P DRTALVYPR. ....KDQSWT YREFDERVNR LANALSE.RG 
 Bacceradsl  VGKY.....P NKEALVEPE. ....KNIRWT YKQWDEQINK TAHALLE.EG 
 Bacthuacoa  VGKY.....P NKEALVEPE. ....KNIRWT YKQWDEQINK TAHALLE.EG 
Baccerlacoa  VGKY.....P NKEALVEPE. ....KNIRWT YKQWDEQINK TAQALLK.EG 
 Desoriacoa  VDKY.....P ERQALVYPA. ....KGQSWS YREWDERVNK LGHALIA.SG 
 Metnodadsl  VSRD.....P RELAIVDGE. ......TRLT YAQWYRIISS VVSGFDA.LG 
 Sponewlong  ARRT.....P DKEAIYFKD. ......HVYT YGRLNREVNK LAHGLIA.RG 
  Saceryfer  .......... ..MALVQGE. ......RRDT YADLARRTAA LARGLRG.LG 
 Bacweilong  VGKY.....P NKEALVEPE. ....KNIRWT YKQWDEQINK TAQALLK.EG 
 Herauradsl  ELLT.....P ERLALVDDR. ....DGERYS YRQLNSRANR LAASLRQRFG 
 Chrsaladsl  VERR.....P HAMAISDGP. ......VQKT YAQWFADIQS VARHLRH.LG 
 Desalkadsl  AFLS.....P NLEACVGAD. ......YRYT YAQENARANR FASALKA.ND 
 Anoflalong  VRKF.....P KKEALVDVR. ....TGLRYT YKQWAKEVDK LANAFLK.AG 
 Vibfislong  ATFR.....P NNIALIFQE. ......QKIT YQELNQKVNA IADHLHQ.LN 
 Bacantlong  VGKY.....P NKEALVEPE. ....KNIRWT YKQWDEQINK TAHALLE.EG 
 Stramblong  ARRR.....P DKEALVEGD. ......LRLT FAEVWRRARA QAGALTG.LG 
 Thebisadsl  VARF.....G AREALVEAA. ....TGRRWT YAELDAAVNE VALGLLA.RG 
  Rhoaetfer  ARQA.....P DAVALDFRG. ......TTVT YRELDERVTR LAHALRA.RG 
 Mitmullong  .QGK.....P DSLAIVDHE. ......RRIT YRELQQHVAA CRDRLYA.AG 
 Rhopalacoa  ARRM.....P DKTAVICGD. ......VTWS YREFDQLVET LSRGIVS.LG 
 Rhojoslong  ARLL.....G DRPAIRLDE. ......TTLD YAEFYRAAAA VAGDLRS.RG 
 Brebreacoa  ARIT.....P TRIAVIANE. ......QSLT YQQMNEQIQR VANYLRHELQ 
 Geoobsadsl  AARA.....P GRTALRYRD. ......RSHT YAELDAAADR TANALTA.RG 
 Intcaladsl  AARF.....P DREALVDVS. ....QGRRWT YAALLADVDR LARALLA.IG 
 Myctheacoa  ATRF.....P DKTALVTPD. ......TALT FDKLDGLVDH VAAALDE.RG 
 Bacpseadsl  AQLT.....P WNIAIIDGS. ....TKERWT YQELNERAER LAGMLQQ.RG 
 Cupmetadsl  MQQR.....P DKVAVRFNG. ......RALT YAEIGDRVAR LAGALRK.LG 
 Plabonlong  AHAY.....P EKIAVKDDN. ......RSFT YKEFLVRANA LAAYFHA.SG 
 Strvioadsl  AERY.....P HRRAV.GGR. ......TPMT YREWDAHTNQ LARAMAE.LG 
 Nitsaladsl  GRRH.....P RRKALFVGE. ......KTIR YGELLKKVDA FAGTLHH.LG 
 Stanasadsl  ARRC.....G DHIGLIEGD. ......KRIT YSRLWAEALA QAAALER.LG 
 Roscasadsl  VEHA.....P QRPFLLFEG. ......LSFS YKDIAAIAAC WAARLRA.VG 
 Sulacilong  ARRD.....P LRVAVIYHN. ......QSLT YREWNALVNR WAHGLAG.YG 
 Carhydlong  AAKM.....P NHKALIFYQ. ......KEIT YGELKLYTDL LAAALAR.DG 
 Mycaviadsl  AVRF.....G DVPAYKLGS. ......RMVT HAQLHDRAVQ LVSAMAA.AG 
 SelspucoAL  .NGR.....G EDIAVIDRG. ......RRIT YDELREALRA SRDRFYA.AG 
 Gorpolacoa  SRQA.....P DTEAIVFRD. ......QAIT YPELDERTTR LAHALAD.LG 
MyxfulAbind  VERH.....G DREALVVASQ .....GYRVT YQRLWALTTQ VARGLMA.LG 
  Thethelon  AALF.....G RKEVVSRLHT G...EVHRTT YAEVYRRARR LMGGLRA.LG 
 ThescoAbin  AELF.....P RKEVVSRLHT G...EVHRTS YAKVYRRARR LMGGLRR.LG 
 Marhydosuc  GQLF.....G KVEIVSRLPD K...SLHRYT YQDFYRRARA LAKALQQ.AG 
 Meisiladsl  GKLF.....P KEEIVTRLPD K...SLHRYT YGDFYRRSRA LAEALQK.AG 
  Meirubads  GKLF.....P KEEIVTRLPD K...SLHRYT FGDFYQRSRR LASALQK.AG 
  Brelatmed  EKMF.....G KKQVISRTST ....GIYRFT YTEIGERTRR LASALET.LG 
 Baccoaadsl  ERYF.....P EKYVISRTHT ....GIQRIP YREIAKRTRR LASALEK.LG 
 Deskuzosuc  RQLF.....P KKEIVSRDFS ....SIFRYT YGEFYERVCR LANVLEK.LG 
 Salshaadsl  STQF.....G DVEIVTHMPD K...SLHRYT YADMVKRAKQ LAQALTD.AG 
  Geothemed  ELFF.....P KKQVVSRMKE ....GVVRHT YKEIGERTRR LSSVLKR.LG 
 Oceproadsl  GKLF.....P KVEVVSRMPD K...SLHRYT YADFYKRSKA LAEALGK.LG 
  Baccermed  EKLF.....S KKEIVSRTHD ....TVTTLT YKQLGERTRR LSSALKR.LG 
  Geokaumed  ELFF.....P KKQVVSRMKG ....GVVRHT YKEIGERTRR LSSVLKR.LG 
 Aliaciadsl  KTIF.....P EKEIVSRGYN ....GVFRYT YRDLYDRVCR LANALDRVLG 
 Bacweiadsl  EKLF.....S KKEIVSRTHD ....TVTTLT YKQLGERTRR LSSALKK.LG 
 Baccytadsl  ETLF.....P KKEIISRTHD ....RVTTLT YKQIGERTRR LSSVLKK.LG 
 Detalkadsl  YKLF.....P KKEIFSRGLD ....RDMRYT YGDFYPRVCK LANVLQA.LD 
 Marmaradsl  AKCH.....G DQEIVTRLPE TG..QIHRQN YAQTHERTQQ LANALQKKLK 
 Varparadsl  ATFH.....P HAEVVGRTVE G...PVHRTN YGEVQRRSKQ VANAMKV.LG 
  Rhocenmed  ALYH.....G TATIASRFGT E...KPHRYT YRDAWARTRQ LANVLVE.LG 
 Mycvanadsl  AAFH.....G DTEIVSRLPE G...PVRRTT WREINEHSKQ VANALAE.LG 
 Canaccadsl  ATCH.....P RGEIVSRTSE G...PIHRCT YADIQRRSKQ VAQALTA.LG 
 Cupmetlong  ARYY.....G STEIVSRRTE G...DLHRYT YRDCELRARK LAQALGA.LG 
 Chrviolong  ERFH.....G DTEIVSRTVE G...PMHRYT YRDAARRARQ LANALPS.LG 
 Burambadsl  ARYS.....G GVEIVSRSSD G...GIHRYT YRECELRARK LAQTLEA.LD 
  Arcfulmed  ATNF.....P EREVVSRNLD G...SLFRYS YGEAYERVSR LANVLEE.LG 
 Fulpelacoa  ARTH.....G STEVVSRLVD G...SIHRST YHETARRSRQ AANALQS.LG 
 Parberacoa  VRSS.....P NQEVVTRLVE G...GMHRYT FKEAGERIAQ LAHALVA.LG 
 Mesoppadsl  ERQH.....G VREIVSRSIE G...PIVRTT YADIHRRSLK VAQRLER.DG 
 Rhopaladsl  ARIH.....G NQEVVTRSVE G...PIVRTT YAQIHQRALK VSQMLDR.AG 
 Sulisladsl  GKWY.....G EQEIVSRKKD N...TIFRYN YREAFRRVKK LASSLKS.LG 
  Astbipmed  AKYH.....A SKEIVSRNED S...SLHRYT YADAGRRAAK LAHALTK.LG 
 Thiintadsl  ARYH.....G DTEIVSRRVE G...DVHRTT YAQVQQRAAQ CANALDA.LG 
  Novpenmed  SNWH.....G DAEIVARKTD R...SIERTN YRSVHRRAKM LSNALRE.MG 
  Carhydmed  ASYF.....G EKTIVSYEAL ....ERKEIT YREFYSRVLA LIGYLKA.LG 
 Hylgralong  ERHH.....G DGEIVSRRVE G...DIHRYR WADVARRSRQ LANALDG.AK 
 Staaggacoa  ADTY.....P AGEIVSVRTE G...DVHRTT YKETAGRIAR LGHGLKA.LG 
 Natpeladsl  SKLY.....S DTEIVSRNHD ....GMQRYT YGEYEQRTSQ LANALDE.YG 
 Halxanosuc  SKLY.....A DTEIVSRNHD ....GMQRYT YGEYADRTSR LANALEE.YG 
  Phagalmed  GRFH.....S STAVTSVETS G...ETEHVT WGDIDANARK LAAALGR.LG 
 Hoephoacoa  ATYH.....G QREVVSRSVE G...PIHRTN YAEVRLRALK LSQRLAR.DG 
 Psespalong  ARHH.....G DTEIVSKRVE G...DMHRTS WAEVELRSRK LAQALQR.LG 
 Geotheacoa  AAHP.....E RIALKWENER G...ETKEIT YGRLMARANQ IGNAFLS.RR 
 Homsapacoa  ADMEKAGKRL PSPALWWVNG KG..KELMWN FRELSENSQQ AANILSGACG 
 Ponabeacoa  ADMEKAGKRP PSPALWWVNE KG..KELMWN FRELSENSQQ AANVLSRACG 
 Macmulacoa  ADMEKAGKRP PSPALWWVNG KG..KELIWN FRELNEISQQ AANVLSEACG 
 Macfasacoa  ADMEKAGKRP PSPALWWVNG KG..KELIWN FRELNEISQQ AANVLSEACG 
 Musmusacoa  ASVEKAGKRS SGPALWWMNG SG..KEIKWS FRELSEASKQ TANVLSGACG 
 Cavporacoa  AGMEKAGKRP PGPALWWVND EG..HEVKWN FRELSEMSQR AANVLSGPCQ 
 Loxafracoa  AAMEKAGQRP PVPALWWVSG DG..AEVKWN FRDLSELSRQ AANVLSGPTG 
 Susscracoa  SQKEKTGERP ANPALWWVNS QG..NEVKWS FRELGSLSRK AANVLTKSCG 
 Bostauacoa  TQMEKEGKRS PNPALWWVND QG..DEVKWS FREMTDLTCR TANVLTQTCG 
 Ratnoracoa  SLKEKSGERP ANPALWWVNG KG..DEVKWS FQELGSLSRK AANVLTKPCG 
 Hetglaacoa  VQMEKEGKRG PEPALWWINN QG..DEVKWS FSEIKDLSCR VANILTQTCS 
 Pantroacoa  TDKEKAGKKP SNPAFWWINR NG..EEMRWS FEELGSLSRK FANILSEVCS 
 Equcabacoa  TNTEKAGKRP SNPAFWWVSG NG..KEVRWS FEELGSLSRK FANILAEACA 
 Ornanaacoa  TLKEKAGKRP SNPAFWWING SG..DEVRWS FEELGSLSKK VANVLSRVCG 
 Melgalacoa  TEVEKEGKKP KNPALWWVDG DG..EEVKWS FEELGVLSRK AANVLSGACS 
 Ailmelacoa  SQLEKAGHRP RIPAFWWVNG KG..AEIKWN FEELGEQSRK AANVLQGMCG 
 Mondomacoa  AKMEKVGKRP SNPAFWWIND HG..EEVKWN FQELGSLSKK FANVLAESCG 
 Crigriacoa  SNVEKAGQRL SNPAFWWVDG NG..GEVRWG FEELGYLSRK FANILTEACS 
 Xenlaeacoa  ARNRKEGGKS SNPALWWIDG SG..EEIKWS FEELGFLSRK AANIISDACN 
 Canfamacoa  SQLEKAGHRQ QIPAFWWVNG LG..EEIKWS FEELGKQSRK AANVLQGMCG 
 Danreracoa  ETKEKSGQRS SLPALWWVND HG..TEVRWS FEELGFHSRK LANVLRQVCS 
 Helmodacoa  ALDP...... DRLALWWVDD YG..NEDKKT FRELSDASQR LCNVLRE.QG 
 Deskuzbuty  ARDP...... NKLAMLWVDD EG..KEVRKT FLDFSRASKR AANVLRE.QG 
 Carhydacoa  AQDP...... NKLAMLWVDD FG..NERRFT FKQFSELSKQ TANFFNF.LG 
 Desrumadsl  AEEP...... DKLAMLWVDE DD..HEIRRT FKDFSQRSKQ LANILTH.KG 
 Sphtheadsl  AADP...... ARPGMVHVDH EG..RERTIT FAEFAQRSDR LASALRQ.HG 
 Thesubadsl  AEDP...... ERLAMLWVDD EG..GGHPYT FRHFAERSRR VAGLLRS.LG 
 Themaradsl  AEDG...... GRPAMLWVDD EG..AGHAFT FRHFARRSRQ VTGLLRS.FG 
 MyxanAbind  AAERP..... EALALLWSDE AG..QARRFT WEDLRRRSLH AARFLTE.QG 
 Kteracadsl  AQDP...... QKLAMLWLGQ DG..EERRLT FAHFAEASSR AANAFSL.LG 
 Mettarbuty  AEKDR..... NRLAMIWVNQ EG..KEKTFT FRQLMNLSNS AANMLLK.YG 
 Metmaradsl  AETDR..... NKLAMIWVNQ EG..EERKYT FRDLRYLSNG AANILLK.YG 
 Metpetadsl  AKIDR..... NKIAMIWSNL AG..DEKIFT FRDLRNRSNE AANMLLK.YG 
 Methunadsl  AETDR..... NKLAMIWVSQ DG..QEKKYT FRDLRNLSVE AANILIK.YG 
 Calnitadsl  AELD...... DKIALIWIDT DGK.TYKTFR FSDLKRMSNR FANILID.RG 
 Thepotadsl  AQENP..... DKVAMVWCDD KG..EEAVFT FAQMKRYSNK AANFFKS.LG 
 Desafrbuty  AAKDP..... TRPAMVHIDP EG..KRRDYD LAFFSRESAK LANALVA.QG 
 Dessaladsl  AADDP..... SRLAMIHVGP DG..TRTEKD FDFFSKKSAR LANALSK.AG 
 Clopapadsl  AKTTP..... DKVAIVWCDK SG..AEKTFT FGQLKEYSDK TANYFKS.LG 
 Cloceladsl  AKTDP..... DKVAIIWCDK SG..AETTFT FGQLKEYSDK TANFFQS.LG 
 Flesinbuty  AETK...... DNTALIWIDT DGE.THEKYT FGDLKRMSNR FANVLKE.QG 
 Mettheacoa  AEIEP..... DKVALVWCND HG..EEKRIT FGELRDLSSR AANFFTR.EG 
 Metmazacoa  ARDSP..... EKIAMVWCDD YG..EERVFT FKDMKYYSDR AANFFVK.HG 
 Bacfinacoa  AAEQP..... DKKALLWTND KG..ESRQFS FADMKRYTDM TASYFQS.LG 
 Precapacoa  AKIKP..... DHVALLWASE RG..EEIHFT YKDLKEQSDK AAAYFQS.LG 
 Caltheadsl  ADPQ...... .KVAIRWLND KG..DKREIT YQELLKQANR LANALVK.QG 
 MetbarAbin  ARDFP..... EKIAMIWCDD HG..EERIFT FKDLKYYTDK TANFFAK.HG 
 Brebregram  VSKR.....P NNVAIVC... ....ENEQLT YHELNVKANQ LARIFIE.KG 
 Brelatgram  AEKN.....P DNPAIIL... ....EQEKLT YQELNSKANQ LARLLIE.KG 
  Acelonsyn  AEQR.....P ERPAAVF... ....EGRQLT YRALNARANQ LARVLRH.KG 
     PaeHGF  AARV.....P DATAVVF... ....EQERLT YRELNERANR LARTLRA.AG 
  Paeelgsyn  VERT.....P NQVAVVY... ....EESQLT YRELNEKANR LARTLRA.EG 
     Paepol  AKRV.....P EATAVVF... ....EGRRLS YAELNERANR LARTLRS.VG 
 PaepolsynB  TAQT.....P EQTALFF... ....EGEQLT YRELNERANR LAHTLRS.QG 
 Paetergram  AERT.....P EQTAVIY... ....EDIALT YRELNERSNR LARTLRS.HG 
  Bacsubpep  TAHT.....P EQPRCTF... ....EPEQLS YRELNERANR LARTLRS.QG 
 Bacthupher  VERT.....P NKVAVEF... ....EGQQVT YKELNEKSNQ VARVLYD.KG 
 Brelatnope  VQNM.....P DQKAIVF... ....GEEQVT YKELNAKANH LATLLKQ.KG 
 Clopapaaap  AKEV.....P EKIAVFD... ....EDKKLT YSLINTQANQ VAKILVK.KG 
 Bretexnope  VDKN.....P DQVALVF... ....GEAQLT YRELNEKANQ MARGLRK.QG 
 CyaCCYaaap  VKRT.....P DAIAVVY... ....ENQQLT YQELNEKANQ LGHYLQK.LG 
 Acelontyro  AART.....P DNAAAVY... ....QERRLT CRELNERANQ LARLLWN.RG 
 Pelmemnope  VRRT.....P NAVAVVF... ....GNQQLT YQQLNTQANQ LAHYLRS.LG 
  Micaersyn  VAQN.....P QGIAVIF... ....EGQKLT YQQLNNRGNQ LAHCLRD.KG 
 Brelanope1  VERT.....P EQIAVVY... ....QDQSIT YRELNERANR LARCLID.KG 
 Paecuraaap  AAAV.....P ERVALVC... ....EGSRVT YAELNSRANQ LARTLRE.QG 
  Micvirsyn  VAQN.....P QGIAVIF... ....EDQKLT YQQLNNRGNQ LAHCLRD.KG 
 Anavirnope  VEQT.....P DAVAVVF... ....ENQQIT YKELNHRANQ LAHQLQT.LG 
 Nospunaaap  VEKT.....P DSIAVVF... ....KEEQLT YQELNHRANK IAHYLRL.LG 
 PlarubanaD  VKSY.....P NNIALVF... ....EEQSLT YQELNEKANQ LAHFLHQNYQ 
  Analemsyn  VERN.....P NAVAVIF... ....EGQQLT YQQLNQKANQ LAHYLRT.KG 
  Anaflosyn  VERN.....P NAVAVIF... ....EGQQLT YQQLNQKANQ LAHYLRT.KG 
 Baccerglur  VEKT.....P NNVALVF... ....ENQSIT YKELNERANS LAHILRE.KG 
 BacamyBmyc  AERT.....P EQAAIVF... ....EDKKMT YRIVNERANQ LARTLVA.KG 
 Lynmajaaap  VERT.....P DAVAVVF... ....EDQKLT YHELNCQANQ LAHYLEN.MR 
 Micvagaaap  VARS.....P DAVAAVF... ....ENQQLT YRQLNSRANQ LAHYLQQ.LG 
 Paetersurf  VASR.....H NHTAIVC... ....GEQHVT YLELNHWANS LARTLRFELG 
 OrnTW2nope  VVKT.....P DATAVVF... ....EDQSIT YRALNQRANQ LARLIRK.KG 
 Desoriaaap  AEKT.....P ENIALVF... ....AERTIT YGELNSRANG VAQVLRG.KG 
 Xenbovornr  ATHN.....P DATAVVY... ....EDQTLS YDELNHRANR LAHHLIA.LG 
 Nodspunope  VEKT.....P DAVAVVF... ....ENQQLT YQQLNSRANQ LAHYLQS.LG 
 Vibcarornr  AAQQ.....P EATALVF... ....NHESLS YGELNQRANQ VAHYLLE.QG 
     TolPCC  VEQT.....P DAIVLVF... ....GDEQLS YKQLNIRSNQ VAHYLQK.IG 
 Bacatrsurf  ADCF.....G TRQAVTY... ....NGSSWT YSELNAKANR LARILID.CG 
 Mettunaaap  AART.....P DQAAIVF... ....AGQSLS YRQLDQRANQ LAHHLQS.LG 
     Micaer  VRDN.....P EAIALIF... ....DGEKLT YRELNSRANQ VGHYLQE.KG 
  salentaco  LQEN.....G DRTAIIWEGD DT.SQSKHIS YRELHRDVCR FANTLLD.LG 
  citfaraco  LQEN.....G DRTAIIWEGD DA.SQSKHIS YRELHRDVCR FANTLQD.LG 
  citamaaco  LQEN.....G ERTAIIWEGD DA.SQSKQIS YRELHRDVCR FANTLQD.LG 
  esccolaco  LQEN.....G DRTAIIWEGD DA.SQSKHIS YKELHRDVCR FANTLLE.LG 
  kleoxyaco  LAER.....G DQTAIIWEGD DA.SQSKNIT YRELHRDVCR FANVLLD.LG 
  yokregaco  LAER.....G DQTAIIWEGD DA.SQSKNIT YRELHRDVCR FANVLLD.LG 
  lecadeaco  LAER.....G DQTAIIWEGD DA.SQSKHIS YRELHRDVCR FANVLLA.QG 
 lecadeaco2  LAER.....G DQTAIIWEGD DA.TQSKNIT YRELHRDVCR FANVLLA.QG 
  raoteraco  LAER.....G DQTAIIWEGD DA.SQSKKIT YRELHRDVCR FANALLG.LG 
  mangroaco  LATR.....G DQVAIIWEGD DA.SQSSTLT YRELHREVCR FANVLTK.QG 
  erwiniaco  LHER.....G DHPAIIWEGD DA.SESKTLT YRELHREVCR FANSLKE.LG 
  pantoeaco  LHER.....G DHPAIIWEGD DA.SESKTLT YRQLHREVCR FANVLKE.LE 
  yeraldaco  LAER.....G DQTAIIWEGD DP.NQSKTVT YKQLHHDVCQ FANVLKS.LG 
  sermaraco  LAER.....G DQTAIIWEGD DP.TQSKKVT YKQLHHDVCQ FANVLKQ.LG 
  rahnelaco  LSDK.....G DQTALIWEGD DPKAENKHVT YKQLHHDVCQ FANVLKG.LG 
  peccaraco  LAER.....G DQTAIIWEGD DA.TQSKKVT YRELHQSVCR FANVLKS.QG 
  serfonaco  LAER.....G DQTAIIWEGD DP.TQSAKVT YKQLHHDVCQ FANVLKK.LG 
  hafalvaco  LEER.....G NQTAIIWEGD NP.QESKTVS YRELHHDVCR FGNVLKK.LG 
  brenneaco  LAER.....G DQTAIIWEGD DA.KESKKVT YRELYQSVCR FSNVLKS.LG 
  dicdadaco  LDTL.....G DQTAIIWEGD DA.GESKKVT YRELHQAVCR FANVLKS.KG 
  xenbovaco  LQER.....G EQTAIIWEGD NP.AESRHVT YRELYHDVCQ FANVLKK.LG 
  provulaco  LKTR.....G DQTAIIWEGD SP.NESKKIT YRQLHQDVCQ FANVLKN.LG 
  budaquaco  LATR.....G EQVAIIWESD DG.SQSQKIT YRQLHQRVCK FANVLRS.LG 
  alitaiaco  LEER.....G DEVAIIWEGD DA.NEDSTLT FRELHREVCK FSNALKE.LG 
  vibmimaco  LATH.....G DQVAIIWEGD DP.TQDKTLT YKQLHQEVCR FSNALKE.QG 
  rhopalmco  .LDD.....P HKLAIETA.. ....AGDKIS YAELVARAGR VANVLVA.RG 
  braelkmco  .LDD.....P NRLAIEQL.. ....DGSRIS YADLIARTGQ MANVLVS.RG 
  miclotmco  .IAD.....L AKTAIATP.. ....AETAVS YADLIALSGR LANVLVR.RG 
  olicarmco  .MKE.....P LKTAIEPD.. ....GGTPIS YRELDAQAAR YANYLTA.CG 
  parpanmco  .ITD.....P EAVAIETQ.. ....AGERIR YADLIARSGR MANALAA.FG 
  sinmelmco  .LR......P DSVFILTA.. ....DERVWT YGDMLEHSGR IASALVS.LG 
  enssojmco  .AR......P GASFILAA.. ....DDRSWT YGDMLDRSGR IASALEA.LG 
 skeastimco  .MPA.....N DRTFIETPAV GGG.VSRTLT YGDALTLSSR MANLLVE.RG 
  azocaumco  .MPD.....L SKPLATHP.. ....DGAMET YGDALALSAR LANVLVK.RG 
  phyllomco  .VPS.....E EAIFIETG.. ....DAQYWT YGKMLEWSGK IAGAIDT.LG 
  agrvitmco  .AR......P DSPFILTN.. ....GGRIWT YDDAIALSGQ IAGAIAK.LG 
  fodfenmco  .VPD.....A DKLFLETA.. ....EGRSLT YADVQAGAGR MANALVE.LG 
  stastemco  .IRD.....E TAPFLKTP.. ....DGGVIT YGDMLARSAA YANILSA.SG 
  ensadhmco  .AS......G DAPFIRVN.. ....GGRTWT YMDALDLSGR IASAMDT.LG 
  halsalmco  .RER.....G DADFITTR.. ....QGGGYR HAEALAVTER LAGALVE.LG 
  leumucmco  SVGR.....E DQPFAETI.. ....EGSVVS YADFFKGAEQ FASVLLS.KG 
  cobampmco  FDER.....P DATFLDTV.. ....EGRGYT FAETRSAAGQ MASALRE.LG 
  roslitmco  .YHG.....A ETVFLRLP.. ....DGQTIS HGAFVAMAGR FANVISD.IG 
  cobcrumco  FTQR.....A DAPFMSTP.. ....GARSYT FDQARQAAGR MATVLRE.LG 
  oceindmco  .HAG.....K TTAFLHLE.. ....GGVVLT HAGFLGRAAR FAHALTD.LG 
  leicaemco  SLGR.....E YDVFARLP.. ....DGSTVT FGALFAGAER MAAALAA.QG 
  ponticmco  .QTT.....N SSVFLHLP.. ....DGGQIS YAGFTARVAQ FSGALRE.LG 
  sphingmco  .FPD.....P VTPFAHLP.. ....DGSVVT YGDLHRRSAA FAHLLRS.AG 
  platemmco  .HSG.....Q ATVFLQMQ.. ....DGTALT HGQFLQQAAQ YAHVLNS.FG 
  novsubmco  .ESQ.....P CAPFLIGP.. ....DGAELS YRSAAVRAAQ IAHAFRA.NG 
  rhosphmco  .LAR.....R TTPVLFDV.. ....EGRGLS GAELHGKAMA LAAALAG.LG 
  thalucmco  FPAD.....K SKTFLVER.. ....DGTERS FAWLIDQTGR YAAVLAF.HG 
  aciebrmco  FPAD.....L DQTAVEAASA AG..APLLYT WRDLDRASAR IANLLAS.LK 
  nitwinmco  .LDD.....A SLLAIETM.. ....DGPRIT YGDLIAFSGR LANVLVA.RG 
  combadmco  FPQDLD...Q TAVFASTPDG ....APLNYS WRDLERASAC IANLLVS.LQ 
  varparmco  FPAD.....L GRIAVETD.. ....NGLFYS WQDLDRASAM MANLFGA.LG 
  Metacemed  ARDS.....P EKLAMIWCDD YG..NEKIFT FKDLKYYSDK AANFFVK.HG 
 Metsicacoa  ARNF.....P EKLAMIWCDD FG..NERIFT FKDLKYYSDK AANFFVK.HG 
 Metlacacoa  ARDS.....P EKLAMIWCDD YG..GEKSFT FKDLKYYSDK AANLFAK.HG 
 Metmaracoa  AKIA.....P EKIAIIWCDD NN..DEKIFT FKDMKKYSDK AANFFLK.HG 
 Metforacoa  ARLY.....P EKVALVWCND D...TEKIFT FSDMKEYSDR AANFFAQ.QG 
 Metholacoa  AAQQ.....P HKKALVWCDD NG..NEAVFD FKDLQYYSNK TANMFVK.YG 
 Mettinacoa  AEEQ.....P DKKALIWCDD NG..EEKIFT FRDLQYYSNK TANMLKS.LG 
  Pelcarmed  AAEQ.....P EKRALVWCDD HG..NDRTFT FGDLKHYSDK AANLFRS.YG 
 Metconacoa  AKET.....P DKVALVWCDD NG..GEKIMT FADMKLMSER AANFFKS.LG 
 Clostracoa  ASKT.....P DKIAIVWCDE NG..NEATFT FGQLKEYSDR TANFFKK.AG 
  Theferaco  AQEN.....P DRVAMVWCDD KG..EEAVFT FAQMKRYSNK AANFFKS.LG 
  Acecelaco  AANN.....P DRVAIVWCDE KG..AEATFT FGQLKHYSDK TANFFKK.AG 
  Psecelaco  AEKT.....P DKRAIVWCDE KG..DYAEFT FKQLKEYSDK AANFLKD.AG 
  Pardisaco  AEEE.....P DKKALCWTND HG..EHIDFT FADLKRYTDQ TASYFQS.LG 
   undokaco  ARLE.....P QKLALVWTND QG..AHRDFT FSEIKKYSDQ TAAYLQT.LG 
  Endproaco  ADAT.....P NKKAMIWCNE EG..DERTFT FDDIKRQSNK AANFFKA.LG 
  Bacxylaco  ATEQ.....P DKNALLWTND KG..ESRQFS FADMKRSTDM TASYFQS.LG 
  Pargoraco  AAEE.....P NKKALCWTND QG..EHIDFT FADLKKYTDQ TASYFQS.LG 
  Ecolifaal  ALS....... .SAGMNFYDR RCQ.LEDQLE YQTLKARAEA GAKRLLS.LN 
 Shefleacoa  ALS....... .RAGMNFYDR RCQ.LEDQLE YQTLKTRAEA GAKRLLS.LN 
 Hafparacoa  AQG....... .SAGMNFYDR RNQ.LEAVLE YRDLQSKAIA GARRLLS.LN 
 Citfaracoa  ALG....... .NAGMNFYDR RNQ.PEAVLT YRQLKDRAKA GARRLLS.LN 
 Shiblaacoa  AQG....... .STGMNFYDR RNQ.LVAVLE YSDLKRRAMA NARRLLS.LN 
 Plugeracoa  AQG....... .NTGMNFYDR RNQ.LVAVLE YSDLKRRAMA NARRLLS.LN 
 Sermaracoa  ALG....... .NTGMNFYDR RNQ.LVTVLE YRTLQQKAIA GARRLLS.LK 
 Legpnefaal  ALHS.....P NKKSCTFLNK E...LEETXT YEQLDQHAKA IAATLQA.EG 
 Legnorfaal  ALYS.....P KKKICTFLNR D...LEEDMT YEQLDQHAKA IGAALQA.QG 
 Legsaifaal  AQNT.....P NKVSCTFINK D...LEEKMT YSDLDQHARA IAAMLQI.RG 
 Fludumfaal  AIHT.....S EKKSCTFLNR N...LEENMT YAELDERARA IAAQLQS.QG 
 Scytoladsl  ATCQ.....P NQTAYTFLVD GEA.EEISIT YQELEQRARA IAAYLQS.LN 
 Hasbysadsl  SQQQ.....Q DQRAYTFIKD ADT.ELSSLT YAELDRQARA IAAKLQS.IG 
 Nocpunadsl  AFSQ.....P DEIAYTFLLE GEK.DTVNLT YAQLDKQAQT IAAYLQF... 
 Micaeradsl  AEQT.....P NQLAYIFLKD GQN.QESSID YKTLEQESKA IADSLLS.LC 
 Chrcyaadsl  ANKQ.....S NQTAYTFLKN GET.EEISLS YQELEQRARA IAAYLQS.LN 
 Tolcamadsl  ALHQ.....S NQTAFTFLQD EEG.LESTLT YQQLDAKARS IAVYLQN.IS 
  Acihaedhb  AKLH.....P HSPAVICG.. .....ERQFS YAELDQLSSN LASRLAE.NG 
  Psefludhb  SQSQ.....P HASAIICG.. .....DRRFS YAELEQLSSN LASRLAA.SG 
  Psesyndhb  SQAQ.....P QACAIICG.. .....ERRFS YGELDQLSSN LASRLAA.NG 
  Brumeldhb  AAMR.....P DAPAILCG.. .....ERRFT YAELDRLSSN LASRLAA.AG 
  Snoalvdhb  ARQF.....P QSTAIICG.. .....ERHFS YAQLNQLSDN LAARLSA.QG 
  Labaggdhb  RQTR.....P SAPAIVCG.. .....ERTLS YDALDRLSSN LAARLVA.KG 
  Halelodhb  AHER.....P DAIALICG.. .....ERQLS YAELDRRAAC LAANLTA.RG 
  Agrtumdhb  VKRR.....S DATALICG.. .....ERRFT YADLDRQSSN LAGHLSA.AG 
  Rhiunddhb  AAER.....P EAVAVICG.. .....DRTIT YGQLDRLSGN LAGQLAL.RG 
  Yerrucdhb  CQLR.....P QAIAVICR.. .....ERQFS YHEMNCASDR LAGRLTR.LG 
  Chrvacdhb  CRER.....P DAPAVLCG.. .....EREIS YAELDRRSDN LAAWLLA.RG 
  Peccardhb  LATQ.....P DAVAVVCG.. .....ERQWS YRELDRQSSA LASRLTE.SG 
  Terturdhb  ..RN.....S NSIAIVCG.. .....ERTYT YRDLDSASSL LALHFCE.HG 
  Acibaudhb  VQSH.....P HSLAIICG.. .....ERQLS YIELDRLSTN LATRLAE.KG 
 Myctubfd10  ARQQ.....P EAIALRRCDG .....TSALR YRELVAEVGG LAADLRA.QS 
 Mycgoracoa  ARLR.....P QATALRRCDG .....KSSLR YSELVAEVSA LAATLRT.RS 
 Mychaeacoa  ARQR.....P KEIALRRCDG .....TSTLR YGQLVAEVNR LAANLRA.QS 
 Mycnewacoa  ARRR.....P EAIALRRCDG .....TSSIR YRDLMVEVDR LAADLVA.AS 
 Mycconacoa  AREQ.....P EAIALRRCDG .....TSALR YRDLMAEVDR LAAALRS.HA 
 Mycsetacoa  ARER.....P DAIALRRCDG .....TSVLR YRELMAAVDR LAADLGG.RS 
 Mycmucacoa  AQLQ.....P QAVALRRCDG .....TSSVT YGRLPALVNH LAGELRE.HG 

             151                                                200 
  Luccruluc  LVVDGRIALC SENCEEFFIP VIAGLFIGVG VAPTNEI... ....YTLREL 
  Phopyrluc  LNTNHRIVVC SENSLQFFMP VLGALFIGVA VAPANDI... ....YNEREL 
  Lucbipluc  LGLQHRIVVC SENSLQFFMP VVGALFIGVG VAPANDI... ....YNEREL 
  Lamnocluc  LGLQHHIAVC SENSLQFFMP VCGALFIGVG VAPTNDI... ....YNEREL 
  Lamturluc  LGLQHHIAVC SENSLQFFMP VCGALFIGVG VAPTNDI... ....YNEREL 
 Pyrocpyluc  LGLQHHIAVC SENSLQFFMP VCGALFIGVG VAPTNDI... ....YNEREL 
  Diapecluc  LGLQHRIAVC SENSLQFFIP VCSALYIGAG VAPTNDI... ....YNEREL 
  Cradisluc  LGLDHRIAVC SENSLQFFMP VCGALFIGVG VAPTNDI... ....YNEREL 
 Pyrocruluc  LGLQHHIAVC SENSLQFFMP VCGALFIGVG VAPTNDI... ....YNEREL 
 Pyrocmiluc  LGLQHHIAVC SETSLQFFMP VCGALFIGVG VAPTNDI... ....YNEREL 
  Phopenluc  LGLQHTISVC SENCVQFFMP VCAALYIGVA TAPTNDI... ....YNEREL 
  Luclatluc  LVVDGRIALC SENCEEFFIP VLAGLFIGVG VAPTNEI... ....YTLREL 
  Hottsuluc  MKQEGTIALC SENCEEFFIP VLAGLYIGVA VAPTNEI... ....YTLREL 
  Hotparluc  MKQEGTIALC SENCEEFFIP VLAGLYIGVA VAPTNEI... ....YTLREL 
  Lucitaluc  MKPEGHIALC SENCEEFFIP VLAGLYIGVT VAPTNEI... ....YTLREL 
  Phrvivluc  LNENNVVGVC SENNINFFNP VLAALYLGIP VATSNDM... ....YTDGEL 
  Phrhirluc  LNENNVVGVC SENNINFFNP VLAALYLGIP VATSNDM... ....YTDGEL 
  Rhaohbluc  LRQNSVISVC SENSTIFFYP VIAALYMGVI TATVNDS... ....YTEREL 
Pyrophanluc  YKMSDVVSIC AENNKRFFIP IIAAWYIGMI VAPVNEG... ....YIPDEL 
Pyrophplluc  YKMNDVVSIC AENNKRFFIP IIAAWYIGMI VAPVNES... ....YIPDEL 
 Phyromeluc  YKMSDVVSIC AENNKRFFVP IIAAWYIGMI VAPVNEG... ....YIPDEL 
  Agrbinluc  LKQNDVIAIC SENNLNFYKP VCAALYCGIV IAPLNDS... ....YSEGEY 
  Tricasluc  YGRDTIVSIS SENNVQFYIP VIACLYIGAV VAPINHN... ....YTEYET 
  Tenmolluc  VKKGDIITIL SQNSTKCILT VLAGFYIGAK VNPLNPD... ....YTPGEL 
  Dromelluc  VKQNDVVGLS SENSVNFALA MFAGLAVGAT VAPLNVT... ....YSDREV 
  Droanaluc  VKNNDVVGLS SENSVDFALA MFAGFAVGAT VAPLNVT... ....YSDREV 
  Anogamluc  IKRNSVVGIC SENSVQFPII TFATLMLGGT VLPINYG... ....YSEVEL 
  Drowilluc  VKHNDVIGLS SENSVNFALA MFAGFAVGAT VAPLNVT... ....YSEREV 
  Droperluc  VKQNDVIGLS AENSVNFALA MFAGFAVGAT VAPLNVT... ....YSDREV 
  Aedaegluc  LTKSDNVAIV SENCLEYCFA MFGSIFVAAP LALLNPA... ....YVEGEL 
  Glomorluc  IKANDVVGLS SENCFEFAIT LFGAFAINAT VAPFNIT... ....YSEREM 
  Drosimluc  VKQNDVVGLS SENSVNFALA MFAGLAVGAT VAPLNVT... ....YSDREV 
  Drogriluc  VKQNDVIGLS SENSINFAIA MFAGFAVGAT VAPFNVT... ....YSDREV 
  Droyakluc  VKQNDVVGLS SENNVNFAVA MFAGFAVGAT VAPLNVT... ....YSDREV 
  Dromojluc  IQHNDVVGLS SENSVNFAIA MFAGFAVGAT VAPLNVT... ....YSEREV 
  Droereluc  VKQNDVVGLS SENSVNFALA MFAGLAVGAT VAPLNVT... ....YSEREV 
  Culquiluc  IRVGDVIGIV SENRLEFPAV LFGALFVGAT VAPINLT... ....YSEREL 
  Acrechluc  LKVNDTIAVC SENNLEFCIP VCAAFYLGAI ACPLNPL... ....YSEREF 
  Apimelluc  LRKDDRIAIC SENNLEFCLI VCAAFYLGVT VCPLNPL... ....YTEREL 
  Camfloluc  LTVNDGIAIC SENNLDFCIP VCATFYLGAI VCPLNPL... ....YSKGEL 
  Solinvluc  IKSGDVITVC SGNHINSVVP CLSAAYINAI FNPWNDN... ....MDSQTT 
  Rhoequluc  VGVGDVVALL SPNSPDFAAV FHGILRAGAT ATTVNAL... ....YTAADI 
  Strvioluc  VCKGDVLALH SPNSIVFPPA FYGATRTGAA VTMVHPL... ....ATPEEF 
  Ampqueluc  LQKGDVVTLC SPNSIDYGIT FFATMAAGGV VSTCNPT... ....YTASEL 
  Subdomluc  FKTGDVLSIV APNSPEYSVL FFGALASGGV VTTCNPT... ....YTADEI 
  Sackowluc  FRQGDVCAIF SPNIPEFFIA FNAVASIGAI NTTVNPL... ....YTVDEL 
  Artoliluc  LQPQDKLLVF SSNNIYFPVL LMGIVGSECV FTGANPT... ....FTAREL 
  Batdenluc  FKKRDVVALY TPNDINYSTV MYGTLMAGGS VSGINPA... ....YTVDEL 
  Scubailud  LHHGDTIMIL LPNSPEFVFA FLGASYIGAV STMANPF... ....FTPAEV 
  Nictabluc  IQQKDTIMIL LPNSPEFVFA FMGASYLGAI STMANPL... ....FTPAEV 
  Riccomluc  ISKNDVVLIF APNSYQFPIC FLAITSIGAI ATTANPL... ....YTTTEI 
  Poptriluc  VQQGDVILLL LQNSPEFVFA LLGASFIGAI SSTANPF... ....YTSAEI 
  Humlupluc  VKQGDVVMVL LPNSPEYVLT FLGASYRGAM TTAANPF... ....FTAAEI 
  Selmoeluc  VRRGDVVLIL SPNSIQFVES FLAVIFVGAI LTTVNPL... ....NTAEEI 
  Salmilluc  IQQGETIMLL LPNTPEYIFA FLGASYIGAV STMANPF... ....FTPAEV 
  Picsitluc  LRKGDVVLLF SPNSIYFPVC FFGIVSIGAV ATTVNPL... ....YTTMEI 
  Soraucluc  IHQTDVIMLL LQNCPEFVFA FLGASNIGAV VTTANPF... ....YTPAEM 
  Rutgraluc  VGQRDVIMLL LPNTPEFVLA FLGASYRGAV STAANPF... ....FTAAEI 
  Thehalluc  IRQNDVVLIF APNSYQFPLC FLAVSAIGGV FTTANPL... ....YTTSEI 
  Ipobatluc  VKKGDVIMTL FQNCPEFVFS FMGASMIGAV TTTANPF... ....YTKAEI 
  Pruaviluc  IKKGDVIMIL LQNCAEFVFA FMGASMIGAI TTTANPF... ....YTATEI 
  Allcepluc  IRKGHVIMIL LPNSPEFAFS FLGASYLGAM STTANPY... ....YTPAEI 
  Glymaxluc  IRQGDVIMLV LRNCPQFALA FLGATHRGAV VTTANPF... ....YTPAEL 
  Ephrealuc  VKQGDVIAFL LPNCAEFVQV FLGAAKRGAV ITTANPF... ....YTSAEL 
  Sorbicluc  VGHGDRVMIL LQNSVEFVLT FLGASFLGAV TTAANPF... ....CTPLEI 
  Neoaffluc  VGKGDVVMNL LRNCPEFAFT FLGAALLGAA TTTANPF... ....YTPHEI 
  Goshirluc  IQKGDAIMIL LHNCAEFVFA FMGASMIGAV STTANPF... ....YTSKEI 
  Literyluc  IQKGDVIMVL LQNCAEFVFT FMGASIIGAV ITTGNPF... ....YTTAEI 
  Panvirluc  VGKGDVVMSL LRNCPEFAFA FLGAARLGAA TTTANPF... ....YTPHEI 
  Lolperluc  VGKGDVVMAL LRNCPEFAFV FLGAARLGAA TTTANPF... ....YTPHEI 
  Betplaluc  IQKGDVVMLL LPNSPEFAFV FLGASYLGAM TTAANPF... ....CTAGEV 
  Triadhluc  LQPKDVVMIR SPNCLEFVIG FFAVIAAGGI VTTCNPI... ....FTEHEL 
  Acrpisluc  IQKSDIVGIF SENTIWYPSL VLAVWHVGGI CALFNPM... ....YNTKEL 
  Dicdisluc  IKKGDVLGVI LPNLPEYVPI FHGTLLMGGI TSLVNPD... ....YTIEEL 
  Ciointluc  VQPGDMVCMC CANCLEYAVV VIAAAACAAV VTTCNPN... ....YTTDEL 
  Nemvecluc  VKPKDVALLH LPNIMQYPVY LYGAQAIGAV VTTANPG... ....YTVDEL 
  Lucparluc  MKQEGTIALC SENCEEFFIP VLAGLYIGVA VAPTNEI... ....YTLREL 
  Lucterluc  IKVDGRIALC SENCEEFFFP VLAGLYIGAG VAPTNEI... ....YTLREL 
  Luctsuluc  MKQEGTIALC SENCEEFFIP VLAGLYIGVA VAPTNEI... ....YTLREL 
  Pecforluc  YSQNSVVSVC SENSLYFFLP VIASLYIGVT VAPLNEN... ....YTEGEL 
  Pedhumluc  IKSGDVVGIC SENNLEYASV ILGILIIGAT CAPINPL... ....YTISEL 
  Pyrangluc  YKMNDVMSLC AENNTKFFIP IISAWYIGMI VAPVNED... ....YTPDEL 
  Pyrpecluc  LGLQHHIAVC SENSLQFFMP VCGALFIGVG VAPTNDI... ....YNEREL 
  Steazuluc  LNLQSRIAVC SENNVEFFIP VVASLYLGVG VAPTNDI... ....YNETEL 
   Alcalc4b  LRPQQRVAVV APNSADVVIA ILALHRLGAV PALLNPR... ....LKSAEL 
   Brajapna  LKPGDHVVTL LQNRWEAATL HWACQIAGLV ITPINWR... ....AKADEL 
 Ralpicadsl  LRPGERLLAI LQNRWEMATL HWACQFTGIV IVPLNWR... ....AKPDEL 
 Geokaulong  IEKGDRVLLV TKNRWEMVAL YWAIQKIGAV FTPINFR... ....LMSHEI 
 Raleutadsl  LRHGDRLLAI LQNRWEAATL HWACQFAGVV IVPLNWR... ....AKPDEL 
 BurCCGadsl  LQRGDRLLVV LQNRWEMATL HWAGQFLGVV IVPLNWR... ....AKPDEV 
  AzoB51fac  LHPGDRIATA LQNTHEMATI HWACQLAGIA IVPLNWR... ....VKADEL 
  Cupbasfer  LAPGDRLLAV LQNRWEMATL YWACQFAGIV MVPLNWR... ....AKPEEL 
 AciNO1adsl  LGRGDRLLSL LQNRHQAATL HWACQFLGVV IVPLNWR... ....AKSDEI 
 Dinshiadsl  LRHGDRLVTA MQNNHAAASI HWACQMAGIT IVPVNWR... ....ATADEI 
 Metradadsl  LKPGDHLVTV LQNRQEAATL HWACQFAGIV ITPINWR... ....AKAEEI 
 Halpaulong  VEKGDRVSTL LFNTSELVLT MYAASKLGAV FNPLNFR... ....LPAGEV 
 Bacceradsl  VRKGDTVSVY LYNCREFVNV YLACAKIGAI FNPINFR... ....LKAKEV 
 Bacthuacoa  VRKGDTVSVY LYNCHEFVNV YLACAKIGAI FNPINFR... ....LKAKEV 
Baccerlacoa  VRKGDSVSVY LYNCREFVNV YLACAKIGAI FNPINFR... ....LKAKEL 
 Desoriacoa  IGKGDVVSVF LFNTSEFVTT LFAAAKIGAV FNPINFR... ....LAASEL 
 Metnodadsl  LKAGDHLVTV LQNRVEAATL HWACQFAGLV LTPINWR... ....ASPDEI 
 Sponewlong  IEKGDKVAIL MKNSDMFVIA FYAVMKVGGV AVPINFR... ....LTQEEV 
  Saceryfer  VRRGDRVGYL GPNHPAYLET LFASASLGAV FVPVNTR... ....LAAAEL 
 Bacweilong  VRKGDCVSVY LYNCREFVNV YLACAKIGAI FNPINFR... ....LKAKEL 
 Herauradsl  VGKGDRVAIL AKNQIGYLDA LFATGKLGAI LVPLNWR... ....LTEHEL 
 Chrsaladsl  LGKGDRLVVA MQNRWQMATL HWACQCAGIV FTPVNWR... ....STALDI 
 Desalkadsl  FKKGDRIAVL CKNNEHIICA LMGAAKMGVV AAILNWR... ....LTAPEL 
 Anoflalong  VRKGDRVSTV LFNTAELATA FFACAKIGAV FNPINFR... ....LRPKEI 
 Vibfislong  IKPNEKIALS CPNTPEFVIA YYAIQKIGAV VVPLNVM... ....LKGEEV 
 Bacantlong  VRKGDTVSVY LYNCREFVNV YLACAKIGAI FNPINFR... ....LKAKEV 
 Stramblong  VRPGDRVALM APNTAEFPQA YYAIAAMGGV VVPVHLL... ....LSAGEV 
 Thebisadsl  IKKGDRVGIW SPNCAEWVFV QYATAKIGAI LVNVNPA... ....YRAHEL 
  Rhoaetfer  IGPGDRVALL SANHPAYLEV LFAAGLLGAV FVPLNAR... ....LTTPEV 
 Mitmullong  VRVGDRVSIF SRNSADYVYA YMAIVSLGAI AVPINFQ... ....LSSREI 
 Rhopalacoa  VQVGDRVALL ARNSHAFAAM RYALARAGAV LVPINFM... ....LNAEEI 
 Rhojoslong  IRSGDRVGIV LPNVPAFPVI FYGILMVGAV AVPINPM... ....LKEREI 
 Brebreacoa  VKKGDRIGIL SQNSLEYVLL LFAIAKLGAI AVPFNIR... ....LTPAEL 
 Geoobsadsl  VAKGDRVALL SHNDDGYVVL TFALARLGAI AVPVNFM... ....LQAGEV 
 Intcaladsl  VKTGDRVGIW APNCSEWTLV QYATAKMGAI LVNINPA... ....YRAHEL 
 Myctheacoa  LHKGGRLAIL SRNNWQFVVA AYAAARCGVL LVPINFM... ....LTAEEV 
 Bacpseadsl  IKKGDRIALL SPNHISYFDL LFAATKLGAI FVPLNWR... ....LSSTEL 
 Cupmetadsl  VAEGERVAMF SLNSARYIEY YMAVPWAGAV LNPVNFR... ....WSAAEI 
 Plabonlong  FKKGDRIGIL MSNRIEHIEL DIAVSLAGLV KVPLNYR... ....LHPKEL 
 Strvioadsl  VRPGERVVLL STGGEPLASL HLAAQKLGAA SVPLSFR... ....FGASEL 
 Nitsaladsl  IEPEDRVALF MRNSWEFIVA VLAISKVGGI TVPINTF... ....LKADEL 
 Stanasadsl  VRPGDRVALM CPNTVEFPRA YYAILAAGAV VVPVHLL... ....LRAEET 
 Roscasadsl  VERGDRVALF LENSPAFVTA YLGTHMIGAI VVLVNTL... ....YRQTEL 
 Sulacilong  IGPGDRVAIV GGNSLALASM AGALAKIGAV MVPINPS... ....LTEEEM 
 Carhydlong  VKKGDRVALM SPNTPQYVIT YLAVQKIGAI LVQVNPM... ....YVEREL 
 Mycaviadsl  VRRQDRVAVL SRNSVEFGEV MAATHLSGVI MATVNFR... ....LSPDEV 
 SelspucoAL  IRAHDRVALF SHNRVELLVA YLAVNSLGAV AVPLNYQ... ....LSVREV 
 Gorpolacoa  VGRGDRVALL SANHPAYLEA LFAAGLLGAI LVPLNAR... ....LTTPEV 
MyxfulAbind  VQKGDRVGLW SPNRFEWVAI QYATARIGAI LVNLNPA... ....YRTSEL 
  Thethelon  VGVGDRVATL GFNHFRHLEA YFAVPGMGSV LHTANPR... ....LSPKEI 
 ThescoAbin  VEMGDRVATL GFNHFRHLET YFAVPGMGAV LHTANPR... ....LSPKEI 
 Marhydosuc  LQKGDRVGTL MWNHYAHLEA YFGVPVAGGV LHTLNLR... ....LHPKDL 
 Meisiladsl  LRPGDRVATL SWNTYAHLEA YFGIPAAGGV LHPLNLR... ....LHPSDI 
  Meirubads  LQKGDRVATL SWNTYAHLEA YFGIPAAGGV LHPLNLR... ....LHPSDI 
  Brelatmed  IKRGERVGTL AWNHHRHLEA YFAIPSMGAV LHTINIR... ....LSPEHI 
 Baccoaadsl  MKKGDRVGTF AWNHHRHLEA YFAVPCRGAV LHMVNIR... ....LSEDHL 
 Deskuzosuc  VKRGDRVATL AWNNHRHLEL YFAVPCIGAV LHTVNLR... ....LFSEQI 
 Salshaadsl  IKHGDRVATF SWNTHAHLEA YFGIPITGAV LHTLNLR... ....LPPDDV 
  Geothemed  VEVGDRVGTF AWNHHRHLEA YFAIPGIGAV LHTINIR... ....LSPQHI 
 Oceproadsl  LKKGDRVGTL MWNHYAHLEA YFGVPIAGGV LHTLNLR... ....LHPSDI 
  Baccermed  IKVGERVGTL AWNHHRHVEA YFAIPGIASV LHTINIR... ....LSPQHI 
  Geokaumed  VEVGDRVGTF AWNHHRHLEA YFAIPGIGAV LHTINIR... ....LSPQHI 
 Aliaciadsl  VKALEHVGSF AWNHHRHLEL YYAVPCSQRV LHTVNIR... ....LFPEQI 
 Bacweiadsl  IKEGERIGTL AWNHHRHVEA YFAIPGIASV LHTINIR... ....LSPQHI 
 Baccytadsl  VNEGERIGTL AWNHHRHVEA YFAIPGIGSV LHTINIR... ....LSPQHI 
 Detalkadsl  VKQGDKIGTF AWNNHRHLEL YFAITCSGSV LHTLNLR... ....LFPEHV 
 Marmaradsl  IREGDRVATI AWNSHRHFEL YYAISGIGAV VHTVNPR... ....LDPKQL 
 Varparadsl  IEPGDRVGTL AWNTYRHLAL YYGVSGSGAV LHTVNPR... ....LFPEQI 
  Rhocenmed  IKPGDRVATL AWNDHRHVEL YYAIAGIGAV VHTVNPR... ....LFPEQL 
 Mycvanadsl  IEQGDRVATL AWNSDRHLAL YFGVSGSGAV MHTVNPR... ....LFPEQI 
 Canaccadsl  VQPGERVATL AWNGYRHMEL YYGVSGMGAV LHTINPR... ....LFPEQI 
 Cupmetlong  VQQGERVGTL AWNGYRHLEI YYGVSGMGAV CHTINPR... ....LFPEQI 
 Chrviolong  VAPGDRVGTL AWNGYRHFEI YFAVSGSGAV CHTVNPR... ....LFPEQI 
 Burambadsl  VRQGDRIGTL AWNSYRHLEL YYAVPGAGAV CHTINPR... ....LFPEQI 
  Arcfulmed  VDVGDRVGVL SWNTHRFFEL FFAIPGIGAV LLEMNLR... ....LHPREI 
 Fulpelacoa  VEVGDRVATL AWNTHRHLEL YYAISGFGAV CHTINPR... ....LFFEQI 
 Parberacoa  VGEGDRVGVM GWNTHRQLEL YYATAGIGAV CHTINPR... ....LGPENA 
 Mesoppadsl  YGMGDRIATL AWNTARHIEA WYGIMGVGAI YHTLNPR... ....LFPEQI 
 Rhopaladsl  IKLGDRVATI AWNTARHLEC WYGIMGIGAI CHTVNPR... ....LFPDQI 
 Sulisladsl  VKVGDRVGVL EWNTHRFYEL YFAIPATGAV MLELNPR... ....LHPLQL 
  Astbipmed  LQPGDRIATL AWNNYRHFEL YYGAPGAGFV CHTVNPR... ....LFREQI 
 Thiintadsl  LTAQDRVGTL AWNGYRHFEL YYGVSGSERI LHTLNPR... ....LHPEQI 
  Novpenmed  VRQGDRVATL AWNTPLHLET WFGTMGIGAI CHTLNPR... ....HSIDQL 
  Carhydmed  VKRGSRVGVF AWNNLAHLML YYAVPCSEAV LHPVNLR... ....YSKEQM 
 Hylgralong  LKLGDRVGTL AWNGYRHLEL YFGVSGSGRV LHTINPR... ....LHPEQI 
 Staaggacoa  VGESDRIATL AWNGYRHFEL YYAISGIGAI CHTINPR... ....LSAEQM 
 Natpeladsl  IEEGDRVGTF CWNHSRHFET YFAVPSIGAQ LHTINPL... ....LPDAHI 
 Halxanosuc  IEQGDRVGTF CWNHSRHFET YFAVPSMGAQ LHTINPL... ....LPDAHI 
  Phagalmed  IAQGARCGTI AWNNRRHLEI YFGVSGGGYV CHTINPR... ....LKPEQL 
 Hoephoacoa  IGIGDRVATM AWNTWRHLES WYGILGVGAV YHTLNPR... ....LFHDQI 
 Psespalong  CEPGDRVGTL AWNGYRHLEI YYAVSGSELV CHTINPR... ....LFPQQV 
 Geotheacoa  LEKGDKVLVM VPRLIEAYEV YLGALKAGLV VIPSSEM... ....LRTKDL 
 Homsapacoa  LQRGDRVAVM LPRVPEWWLV ILGCIRAGLI FMPGTIQ... ....MKSTDI 
 Ponabeacoa  LQRGDRVAVV LPRVPEWWLV ILGCIRAGLI FMPGTIQ... ....MKSSDI 
 Macmulacoa  LQRGDRVAVV LPRVPEWWLL ILGCIRAGLV FMPGTIQ... ....MKSTDI 
 Macfasacoa  LQRGDRVAVV LPRVPEWWLL ILGCIRAGLV FMPGTIQ... ....MKSTDI 
 Musmusacoa  LHRGDRVAVV LPRIPEWWLM ILGCMRTGLV FMPGTIQ... ....MRSSDI 
 Cavporacoa  LQHGDHVAVV LPRIPEWWLV TLGCMRAGLV FMPGTIQ... ....LKSKDI 
 Loxafracoa  LQRGDRVAVV LPRVPEWWLV TLGCMRTGLI FMPGTIQ... ....MKAKDI 
 Susscracoa  LERGDRVAMI LPRIPEWWLL NVACMRTGLV FMPGTTQ... ....LTAKDL 
 Bostauacoa  LQTGDRLALI LPRVPEWWLV CVGCIRTGII FMPGTTQ... ....MKAKDI 
 Ratnoracoa  LQRGDRVAVI LPRIPEWWLI NVACMRTGLV FMPGTIQ... ....LTRKDI 
 Hetglaacoa  LQQGDHLALI LPRVPEWWLV ALGCIRTGII FIPGTTQ... ....LKAKDI 
 Pantroacoa  LQRGDRVILI LPRVPEWWLA NVACLRTGTV LIPGTTQ... ....LTQKDI 
 Equcabacoa  LQRGDRVIVI LPRIPEWWLA NIACLRTGTV VIPGTTQ... ....LTQKDI 
 Ornanaacoa  LQKGDRVLLI LPRIPEWWLV NIACIRTGTV VIPGTTQ... ....LTKKDI 
 Melgalacoa  LQCGDRVLLL LPRIPEWWLL NVACMRTGTV LIPGTQQ... ....LTAKDI 
 Ailmelacoa  LQPGDRMMLV LPRLPEWWLV SVACIRTGAV MIPGVSQ... ....LTEKDL 
 Mondomacoa  LQKGDRIIVV LPAIPEWWLA NVACLRTGTV LIPGTIQ... ....LTEKDI 
 Crigriacoa  LQRGDRVMLI LPKIPEWWLA NVACLRTGTV LIPGTTQ... ....LTQKDI 
 Xenlaeacoa  LKPGDRVIVI LPRVPEWWLL NVACIRAGVV LIPGTTQ... ....LTAKDI 
 Canfamacoa  LQPGDRIMLV LPRLPEWWLV SVACIRTGAV MIPGVSQ... ....LTEKDL 
 Danreracoa  LERGDRVFLI LPRVPEWWLV NVACIRTGTV LIPGTSQ... ....LTARDM 
 Helmodacoa  IGKGDVVVVI LPRLVEWWVI NIACLRMGAV ISPGTMQ... ....LTAKDI 
 Deskuzbuty  VKQGDVVVVI LPRLIEWWEI NLACLRLGAV ISPGTTQ... ....LTAKDI 
 Carhydacoa  VKQGDRILVI LPRLPEWWVI YLAAIRAGII FIPGTTQ... ....LTSKDI 
 Desrumadsl  IKAGDVVILI MPRYIEWWET FLACLRVGAI VSPGTVQ... ....LTVKDL 
 Sphtheadsl  IGPGDRVLVV LPRVPEWWEA ILGIMKVGAI SLPGTTL... ....LRPRDL 
 Thesubadsl  IGPGDRVLVV LGREVAWWEV MLGLIRLGAI PAPGTTL... ....LTARDL 
 Themaradsl  VGRGDRVVVV LGREVAWWEV MLGLIRLGAV PAPGTTL... ....LTARDL 
 MyxanAbind  LRRGDRVFIM MPRVPEWWFL VLGCIRVGIV FMPGTPM... ....LTPKDI 
 Kteracadsl  IRKGDTVLVM LPRVPEWWES VLGLMKLGAI PIPSTTL... ....LTTKDI 
 Mettarbuty  IKKGDRVIIM LPRVPEWWIF ALACIKLGAV FCPCPTM... ....LTPKDL 
 Metmaradsl  IKKGDRVMLM LPRIPEWWIF VIALIKLGAV FCPCPTM... ....LTPKDI 
 Metpetadsl  IKKGDLVAIM LHRVPEWWFF AIACIKLGAV FVPCPTM... ....LTTKDL 
 Methunadsl  VKKGDRVMLM LHRIPEWWIF VIALIKLGAV FCPAPTM... ....LTSKDL 
 Calnitadsl  YKKGDMLYVM VPRVPEWYAV MLGCFKVGVV PMPAPKI... ....LRPKDI 
 Thepotadsl  IKKGDPVMLI LKRRYEFWFC LLALHKIGAI CIPATNL... ....LTTKDL 
 Desafrbuty  LKRGDRVMVI LYRRVEFWVT MLALHKIGAV PIPSPNL... ....LTAKDI 
 Dessaladsl  VEKGDRIMII LYRRIDWWVS MLACHKIGAV PVPSPNL... ....LTVKDI 
 Clopapadsl  IKRGDPVMLI LKRRYEFWFC ILALHKLGAV TIPATHL... ....LTSKDI 
 Cloceladsl  IKRGDPVMLI LKRRYEFWFC ILALHKLGAV TIPATHL... ....LTSKDI 
 Flesinbuty  FKKGDNLYVM VPRVPEWYSV MLGCFKLGVI PMPAPKI... ....LREKDI 
 Mettheacoa  IQKGDTVMLT LKARYDFWYA LLGLHRIGAI AIPATHM... ....LKEKDI 
 Metmazacoa  IGKGDYVMLT LKSRYEFWFC ILGLHKLGAI AVPATHM... ....LKTRDI 
 Bacfinacoa  IGRGDMVMLI LKRRYEFWYS IIALHKLGAT VIPATHL... ....LTKKDI 
 Precapacoa  IGHDDKVMLI LKRHYQWWLA MLGLHKLGAV AIPATHM... ....LTKHDI 
 Caltheadsl  LQKGDKVLVM LPRIPEAYVT YIACLKAGLV VIPSSEM... ....LRAKDL 
 MetbarAbin  IGKGDYVMLT LKSRYEFWYC IIALHKLGAI AVPATHM... ....LKTRDI 
 Brebregram  IGKDTLVGIM MEKSIDLFIG ILAVLKAGGA YVPIDIE... ....YPKERI 
 Brelatgram  VQTDQIVGIF MDRSIEMVIS ILAILKAGGA YVPIDVE... ....YPQERI 
  Acelonsyn  VKPDSIVGIM TERSLEMVIG VMAVLKAGGA YLPIDPN... ....YPADRI 
     PaeHGF  VQPDQLVGLM AGRSLEIAVG ILAVLKAGGA YVPIDPE... ....YPEERI 
  Paeelgsyn  VQPDQPVGIM VERSLEMIVG IFGILKAGGA YVPIDPE... ....YPGERI 
     Paepol  VLPNQLVGLM ARRSLETVVG ILAVLKAGGA YVPIDPE... ....YPEERI 
 PaepolsynB  VTKDRLVGLM TERSVDMIVG IFGILKAGGA YVPIDPT... ....YPEERI 
 Paetergram  VTADRLVGLM SERSVDMIVG IFGILKAGGA YVPIDPT... ....YPEERI 
  Bacsubpep  VTKDRLVGLM TERSIDMIVG MLGILKAGGA YVPIDPN... ....VPRGRI 
 Bacthupher  VHPEMIVGIM VERSLDMIVG IMGILKSGAA YLPIDPE... ....YPEERI 
 Brelatnope  ITNEQLVAVM IEPSIEFFVG ILAVLKAGGA YLPIDPT... ....YPAERI 
 Clopapaaap  VTSGTLVAVT GEPSATMIIG IIGILKAGGA YLPISDN... ....YPKSRV 
 Bretexnope  VLPDQVIGLL TDRSLEMIIA ILAIFKAGGA YMPIDPS... ....YPSERI 
 CyaCCYaaap  VKPDTLVGIC VERSMEMVIG LLGILKAGGA YVPIDPN... ....YPQERI 
 Acelontyro  VQANSIVGIL AERSPELLIG ILAIVKAGGA YLPIDPE... ....YPPERI 
 Pelmemnope  VGADVLVGLC VERSLSMVVG LLGILKAGGA YVPLDPE... ....YPTERL 
  Micaersyn  VGPESLVGIF MERSLEMVIG LLGILKAGGA YVPLDPD... ....YPTERL 
 Brelanope1  IQRNQFVAIM ADRSIETVIG MMGILKAGGA YVPIDPD... ....YPLDRK 
 Paecuraaap  VCADQLVGLI ADRSIHTVVG MLAILKAGGA YVPIDPT... ....YPQERI 
  Micvirsyn  VGPESLVGIF MERSLEMVIG LLGILKAGGA YVPLAPD... ....YPTERL 
 Anavirnope  VKPDVLVGIC VERSLEMIVG LLGILKAGGG YVPLDPN... ....YPSDRL 
 Nospunaaap  VDTEVLVGIC VERSLEMIVG ILSILKAGGA YVPLDPT... ....YPKERL 
 PlarubanaD  IKPDTLIGIC VERSLDMAIA LLGVLKAGAA YVPVDPS... ....YPEERI 
  Analemsyn  VEPEVLVGIF VERSIEMLIG LLGILKAGGA YVPLDPS... ....YPSDRL 
  Anaflosyn  VEPEVLVGIF VERSIEMLIG LLGILKAGGA YVPLDPS... ....YPSDRL 
 Baccerglur  VGPDVVTGIM VERSIEMIVG IMGILKAGGA YLPIDPT... ....YPRTRK 
 BacamyBmyc  LQAEELVGIM AERSPEMVIG ILAILKAGGV YVPIDPD... ....YPKERI 
 Lynmajaaap  VRPEVLVGIC VERSLEMLVG LLGILKAGGA YVPLDPN... ....YPTERI 
 Micvagaaap  AAPEVLVGLC VERSLDAIVG LLGIIKAGAA YLPLDPT... ....YPQERL 
 Paetersurf  VKREQFVGIM MDRSIEMVVA VLAVLKAGGA YMPIDPT... ....YPAERI 
 OrnTW2nope  VQADDLVGIM AERSIEMVVG ILAILKSGGA YVPIDPI... ....YPIDRI 
 Desoriaaap  VGPESIVSLM TEPSVEMIVG IIAILKAGGA YLPIDPE... ....YPEERI 
 Xenbovornr  VRPDDRVAIC VERSLEMVVG LLGILKAGGA YVPLDPA... ....YPAERL 
 Nodspunope  VKPDTLVGLC VERSLEMAIG VLGILKAGGA YLPIDPE... ....YPPERV 
 Vibcarornr  VRPDTLVGLC ADRSFEMMIG LLGILKAGGA YVPLDPS... ....YPSERL 
     TolPCC  VEAESLVGIC VERSLEMIIG LLGILKAGGA YLPLDTS... ....LPQERL 
 Bacatrsurf  VSADDRVGIL TKPSLEMSAA VLGVLKAGAA FVPIDPE... ....YPDQRI 
 Mettunaaap  VVPDSLVGIC VERSADMVVG ILAIHKAGGA YLPLDPA... ....YPQERL 
     Micaer  VTSEVLVGIF IERSFEMIIG ILGIIKAGGA YVPLDPN... ....YPPERL 
  salentaco  IKKGDVVAIY MPMVPEAAVA MLACARIGAV HSVIFGG... ....FSPEAV 
  citfaraco  IKKGDVVAIY MPMVPEAAVA MLACARIGAV HSVIFGG... ....FSPEAV 
  citamaaco  IKKGDVVAIY MPMVPEAAVA MLACARIGAV HSVIFGG... ....FSPEAV 
  esccolaco  IKKGDVVAIY MPMVPEAAVA MLACARIGAV HSVIFGG... ....FSPEAV 
  kleoxyaco  IKKGDVVAIY MPMVPEAAVA MLACARIGAI HSVIFGG... ....FSPEAV 
  yokregaco  VKKGDVVAIY MPMVPEAAVA MLACARIGAI HSVIFGG... ....FSPEAV 
  lecadeaco  IKKGDVVAIY MPMVPEAAVA MLACARIGAV HSVIFGG... ....FSPEAV 
 lecadeaco2  IRKGDVVAIY MPMVPEAAVA MLACARIGAV HSVIFGG... ....FSPEAV 
  raoteraco  IKKGDVVAIY MPMVPEAAVA MLACARIGAI HSVIFGG... ....FSPEAV 
  mangroaco  IRKGDVVAIY MPMVPEAAVA MLACARVGAV HSVIFGG... ....FSPEAV 
  erwiniaco  INKGDVVAIY MPMVPEAAVA MLACARIGAV HSVIFGG... ....FSPEAV 
  pantoeaco  IKKGDVVAIY MPMVPEAAVA MLACARIGAV HSVIFGG... ....FSPEAV 
  yeraldaco  IKKGDVVAIY MPMVPEAAVA MLACARIGAV HSVIFGG... ....FSPDAV 
  sermaraco  VKKGDVVAIY MPMVPEAAVA MLACARIGAV HSVIFGG... ....FSPEAV 
  rahnelaco  VKKGDVVAIY MPMVPEAAVA MLACARIGAV HSVIFAG... ....FSPEAV 
  peccaraco  VKKGDVVAIY MPMVPEAAVA MLACARIGAI HSVIFGG... ....FSPEAI 
  serfonaco  VKKGDVVAIY MPMVPEAAVA MLACARIGAV HSVIFGG... ....FSPEAV 
  hafalvaco  VKKGDVVAIY MPMVVEAAVA MLACARIGAI HSVIFGG... ....FSPEAV 
  brenneaco  IKKGDVVAIY MPMVPEAAVA MLACARIGAV HSVIFGG... ....FSPEAI 
  dicdadaco  IRKGDVVAIY MPMVPEAAVA MLACARVGAV HSVIFGG... ....FSPESI 
  xenbovaco  VKKGDVVAIY MPMVPEAAVA MLACARVGAI HSVIFGG... ....FSPDAI 
  provulaco  IKKGDVVAIY MPMVPEAAVA MLACARIGAI HSVIFGG... ....FSPEAV 
  budaquaco  LKQGDVVAIY MPMVPETAIA MLACTRLGLI HSVIFGG... ....FSPDAI 
  alitaiaco  VKKGDVVSLY MPMVAEAAVA MLACTRIGAV HSIVFGG... ....FSPEAL 
  vibmimaco  VRKGDVVCIY MPMVPEAAVA MLACTRIGAV HTIVFGG... ....FSPEAL 
  rhopalmco  LQVGDRVAAQ TEKSVEALVL YLATVRAGGV YLPLNTA... ....YTLHEL 
  braelkmco  VKVGDRVAAQ TEKSVQGLVL YLATVRAGAI YLPLNTA... ....YTLNEL 
  miclotmco  VKPGDRVAVQ VEKSVPALVL YLATVRAGAV YLPLNTA... ....YTLAEL 
  olicarmco  VKTGDRVAVQ VEKSTAAVML YLATVRAGAI FLPLNTA... ....YTLNEL 
  parpanmco  VQPGDRVAVQ VEKSVQAIIL YLATLRAGAV FLPLNTG... ....YTPAEI 
  sinmelmco  VQPGDRVAVQ VEKSPEALML YLACLRAGAV YLPLNTA... ....YTLTEL 
  enssojmco  VRPGDRVAVQ VEKSPEALML YLACLRVGAV YLPLNTA... ....YTLAEL 
 skeastimco  VQPGDRVAVQ LEKSAEAIVL YLACVRAGAV YLPLNTA... ....YTLAEL 
  azocaumco  VKPGDRVAVQ VEKSWTAFVL YLAALRAGAV YLPLNTA... ....YTLAEL 
  phyllomco  VRPGDRVAVQ VEKSAEALML YLACIRCGAV YLPLNTA... ....YTLAEL 
  agrvitmco  IQPGDRIAVQ IEKSPEALIL YLACLRAGAV YLPLNTA... ....YTLAEL 
  fodfenmco  IKPGDRVAVQ VEKTPEALLL YLGTIRAGAV YLPLNTG... ....YTLTEL 
  stastemco  VKPGDRVAVQ VEKSAEALML YLGTLRAGAV FLPLNTA... ....YTPAEI 
  ensadhmco  IRPGDRVAVQ VDKSSEALIL YLACLRSGAV YLPLNTA... ....YTLAEL 
  halsalmco  VTPGDRVAVQ VDKSPETILL YLATLRVGGV YLPLNTG... ....YTGEEI 
  leumucmco  VKPNDRVAVQ VDKSIEVLQL YVGTVLAGGV FLPLNTA... ....YTTSEI 
  cobampmco  VAPGDRVAVQ IDKSCETVIL YLACLQVGAV YLPLNTA... ....YTGEEI 
  roslitmco  LKPGDRLAVQ VEKSPQALAV YAACVRAGVI FLPLNTG... ....YRATEL 
  cobcrumco  VSPGDRIAVQ VDKSCEAVLL YLASLQVGAV YLPLNTA... ....YTGEEI 
  oceindmco  LKSGDRLAVQ IDKSADALAL YAACVQAGVI FLPLNTA... ....YTADEV 
  leicaemco  VQPGDRVAVQ VQKTIRAIEL YLGTVMAGGI FLPLNTA... ....YTGPEV 
  ponticmco  LEPGDRLALQ VEKCADALAL VFGCIQAGIV FLPLNTG... ....YTGDEI 
  sphingmco  VGIGDRVAVQ AEKSIDILML YLGALRAGAV FLPLNTA... ....YTAGEL 
  platemmco  LHPGDRVAVQ IEKSPQSLAI YAACVQAGLI FLPLNTA... ....YTASEL 
  novsubmco  VMPGDRVAVQ VEKSQTALLT WLAALLSGAV YLPLNTA... ....YTIGEL 
  rhosphmco  LKPGDRMAVQ IDKSPRALAL YLAALSAGVV FLPLNTA... ....YTAGEV 
  thalucmco  VIKGDRVAAQ VDKSSDVLAL YLACLQLGAI HLPLNTA... ....YTGDEI 
  aciebrmco  LPEGSRIAVQ VEKSVEAMLL YLATLRAGYV FLPLNTA... ....YQSAEI 
  nitwinmco  VRPGDRVAVQ AEKSVPNLAL YLATARAGAV YLPLNDA... ....YTLSEL 
  combadmco  LPEGSRIAVQ VEKSVEALLL YLATLRVGCI FLPLNTA... ....YQKAEI 
  varparmco  LEEGARIAVQ VEKSVEAMIL YLATLRAGYV FLPLNTA... ....YQSAEI 
  Metacemed  IGKGDYVMLT LKSRYDFWYC MLGLHKLGAI AVPATHM... ....LKTRDI 
 Metsicacoa  IGKGDYVMLT LKSRYDFWFC ILGLHKLGAI AVPATHM... ....LKTRDI 
 Metlacacoa  IGKGDYVMLT LKSRYEFWYC ILALHKLGAI AVPATHM... ....LKTRDI 
 Metmaracoa  IKKGDTVMLT LKSRYEFWFC MLGLHKIGAV AIPATHM... ....LTTKDI 
 Metforacoa  VKKGDRVMLT LKSRYHFWFC ILALHKLGAI TIPATHM... ....LKARDI 
 Metholacoa  IKKGDNVMLI MKSRFEFWFC LLALHRIGAV AVPATHM... ....LTKKDI 
 Mettinacoa  VRKGDNVMLM LKSRYEFWFC ILALHRIGAT AVPATHM... ....LTKKDV 
  Pelcarmed  IKKGDHVMLI LKGRYEFWFC LLGLHKIGAI ATPATHM... ....LTSKDI 
 Metconacoa  IRKGDPVMLA LKGRYEWWYC MLGLHRIGAI AIPATHM... ....LTAKDI 
 Clostracoa  IKKGDPVMLI LKRRYEFWFA ILALHKIGAI CIPATHL... ....LTTKDI 
  Theferaco  IKKGDPVMLI LKRRYEFWFC LLALHKIGAI CIPATNL... ....LTTKDL 
  Acecelaco  IGKGDPVMLI LKRRYEFWFA ILALHKIGAI CIPATHL... ....LTSKDL 
  Psecelaco  IKKGDPVMLI LKRRYEFWFL ILALHKIGAV CIPATHL... ....LTKKDL 
  Pardisaco  IGHGDMVMLI LKRRYEFWFS IIALHKLGAV VIPATHL... ....LTKKDI 
   undokaco  IGRGDKVMLI LKRRVEFWFA IIALHKLGAV CIPATHL... ....LKKKDL 
  Endproaco  IKKGDAVMLM LKRRFEYWFC IVALHKIGAI AIPATHL... ....LKVKDI 
  Bacxylaco  IGRGDMVMLI LKRRYEFWYS TIALHKLGAT VIPATHL... ....LTKKDI 
  Pargoraco  IGRGDMVMLI LKRRYEFWFS IIALHKLGAV VIPATHL... ....LTKKDI 
  Ecolifaal  LKKGDRVALI AETSSEFVEA FFACQYAGLV AVPLAIPMGV GQRDSWSAKL 
 Shefleacoa  LKKGERVALI AETSSGFVEA FFACQYAGLV AVPLAIPMGV GQRDSWSAKL 
 Hafparacoa  LNKGDRVAII AETSVGFVEA FFSCQYAGLV AVPLAIPMGV GQRDSYTAKL 
 Citfaracoa  LNKGDRVALI AETSVGFVEA FFACQYAGLV AVPLAIPMGV GQRDSYSAKL 
 Shiblaacoa  LNRGDRVALI AETSVGFVEA FFACQYAGLV AVPLAIPMGV GQRDSYTTKL 
 Plugeracoa  LRKGDRVALI AETSVGFVES FFACQYAGLI AVPLAIPMGV GQRDSYMSKL 
 Sermaracoa  LKKGDRVALI AETSAGFVEA FFACQYAGLV AVPLAIPMGV GQRDSYTTKL 
 Legpnefaal  AKPGDRVLLL FAPGLPLIQA FLGCLYAGCI AVPIYPP... .AQEKLLDKA 
 Legnorfaal  AKTGDRILLL FSPGLPLIQA FFGCLYAGCI AVPIYPP... .AQEKLLDKA 
 Legsaifaal  AQPGDRILLL FSPGLPFIQA FFGCLYAGCI AVPIHPP... .AQKKLLEKA 
 Fludumfaal  AKPGDRILLL FSPGLPLIQA FFACLYAGCI AVPIYPP... .AQTKLLDKA 
 Scytoladsl  A.KGERALLL YAPGIEYIAA FFGCLYAGVV AVPAYPP... .RRNQNMSRL 
 Hasbysadsl  A.TGQRALLL YPSGLEFIAA FFGCLYASVV AVPAYPP... .RRNQKMSRI 
 Nocpunadsl  ...KEQVLLL YPPGLEYIAA FFGCLYAGAI AVPAYPP... .RPNRSLQRL 
 Micaeradsl  R.QGDRALLL YPQGLEFITA FLGCLYAGIV AVPAYPP... .KRNQKMSRL 
 Chrcyaadsl  T.KGERALLL YQPGLEYIAA FFGCLYAGVI AVPAYPP... .RFNKPMPRL 
 Tolcamadsl  T.PGERILLL YPPGLDYIAA FFGCLYAELI AIPLYAP... .RNNRKMSRI 
  Acihaedhb  LGKADTALVQ LPNVAEFYIV FFALLKVGVV PLNALYS... ....HRQYEL 
  Psefludhb  LGKGDTALVQ LPNIAEFYIV LFALLKAGIA PLNALYS... ....HRKLEL 
  Psesyndhb  LGHGDTALVQ LPNIAEFYIV LFALLKAGIV PLNALYS... ....HRKLEL 
  Brumeldhb  IGKGDTALVQ LPNIAEFYIV FFALMKAGIA PVNALFS... ....HRKLEL 
  Snoalvdhb  FGIGDTALVQ LPNIAEFYIV FFALLKAGIV PLNALFN... ....HRQHEL 
  Labaggdhb  LGPGDTALVQ LPNLAEFYIA FFALLKAGIA PVNALYS... ....HRRHEM 
  Halelodhb  LGKGDTALVQ LPNVAEFYLV FLALLKAGIA PVNALFS... ....HRQLEL 
  Agrtumdhb  IGTGDTALVQ LPNIAEFYLV FFALIKIGAA PVNALFS... ....HRRLEM 
  Rhiunddhb  LGHGDRAVVQ LPNIAEFYIT FFALLKAGIA PVNALFS... ....HKQSEL 
  Yerrucdhb  LRCGDTALVQ LPNVAEFYLV YFALLKMGVA PVNALFS... ....HNRLEL 
  Chrvacdhb  VARHDTALVQ LPNVAEFYIA LFALFKIGAA PVNALFS... ....HQKLEL 
  Peccardhb  LRCGDTALVQ LPNVAEFYLT FFALLKMGVA PVNALFS... ....HNKLEL 
  Terturdhb  LGPGDTALVQ LPNVAELYIT FFALLKAGIA PVNALFN... ....HQRLEL 
  Acibaudhb  LGKGDTALVQ LPNVAEFYIV FFALLKAGVV VLNALYS... ....HRQYEL 
 Myctubfd10  VSRGSRVLVI SDNGPETYLS VLACAKLGAI AVMADGN... ....LPIAAI 
 Mycgoracoa  VSPGSRILVL SDNGPETYLS VLACAKLGAI AVLADGN... ....LPPATI 
 Mychaeacoa  ISQRSRVFVI SDNGPETYLS VLACAKLGAI AVMVDGN... ....LPPATI 
 Mycnewacoa  VSRGSRVFVI SDNGPETYLA VLACARVGAI SVMVDGG... ....MPAAAM 
 Mycconacoa  VSRGARVFVL SDNGPETYLS VLACAKLGAI AVMVDGG... ....LPAAAI 
 Mycsetacoa  VCRGSRVFVI SDNGPETYLS VLACARVGAI AVMVDGA... ....LPAAAI 
 Mycmucacoa  VSRGDRAFVM SDNGPETYVA VLACAQLGAI AVLVDRA... ....VPTATV 

             201                                                250 
  Luccruluc  VHSLGISKPT IVFS...... ...SKKGLDK VITVQKTVTT .......... 
  Phopyrluc  LNSMNISQPT VVFV...... ...SKKGLQK ILNVQKKLPI .......... 
  Lucbipluc  LNSMTISQPT LVFC...... ...SRKGLQK ILNVQKKLPV .......... 
  Lamnocluc  YNSLSISQPT IVFC...... ...SKRALQK ILGVQKKLPI .......... 
  Lamturluc  YNSLSISQPT IVFC...... ...SKRALQK ILGVQKKLPI .......... 
 Pyrocpyluc  YNSLSISQPT IVFC...... ...SKRALQK ILGVQKKLPV .......... 
  Diapecluc  YNSLSISQPT IVFC...... ...SKRALQK ILGVQKKLPV .......... 
  Cradisluc  YNSLSISQPT VVFC...... ...SKRALQK ILGVQKSLPV .......... 
 Pyrocruluc  YNSLFISQPT IVFC...... ...SKRALQK ILGVQKKLPV .......... 
 Pyrocmiluc  YNSLFISQPT IVFC...... ...SKRALQK ILGVQKKLPV .......... 
  Phopenluc  YNSLSISQPT VVFT...... ...SRNSLQK ILGVQSRLPV .......... 
  Luclatluc  VHSLGISKPT IVFS...... ...SKKGLDK VITVQKTVTA .......... 
  Hottsuluc  NHSLGIAQPT IVFS...... ...SRKGLPK VLEVQKTVTC .......... 
  Hotparluc  NHSLGIAQPT IVFS...... ...SRKGLPK VLEVQKTVTC .......... 
  Lucitaluc  NHSLGIAQPT IVFS...... ...SRKGLPK VLEVQKTVTC .......... 
  Phrvivluc  TGHLNISKPT IMFS...... ...SKKALPL ILRVQQNLSF .......... 
  Phrhirluc  TGHLNISKPT IMFS...... ...SKKALPL ILRVQQNLSF .......... 
  Rhaohbluc  LETLNISKPE LVFC...... ...SKKAIKN MMALKRNVNF .......... 
Pyrophanluc  CKVMGISRPQ LVFC...... ...TKKILNK VLEVKARTDF .......... 
Pyrophplluc  CNVMGISKPQ IVFC...... ...TKNILNK VLEVQSRTNF .......... 
 Phyromeluc  CKVMGISRPQ LVFC...... ...TKNILNK VLEVQSRTDF .......... 
  Agrbinluc  VNALNISEPK LIFC...... ...SKKCLPR LVGLKARCSF .......... 
  Tricasluc  THSLNICKPR IVFC...... ...SKAVAQK FVQLKNRLGF .......... 
  Tenmolluc  KHFFEVCRPV LVFC...... ...TRKNVGN VLQLKDLFP. .......... 
  Dromelluc  DHAINLSKPK IIFA...... ...SKITIDR VAKVASKNKF .......... 
  Droanaluc  DHAINLSKPK IIFA...... ...SKITIDR VAKVASKNKF .......... 
  Anogamluc  QHVLQLTKPI ALFA...... ...SEQPLQK IVTIRNVLPS .......... 
  Drowilluc  DHAINLSKPK IILA...... ...SKITVDR IAKVASKNKF .......... 
  Droperluc  DHALNLSKPK IIFT...... ...SKLTVDR IAKVASKNKF .......... 
  Aedaegluc  QHAINLSRPK IIFV...... ...SPNVLEK IVGVIRKMQL .......... 
  Glomorluc  HHGINLSKPK VIFG...... ...SKITIKR IASVAKNNVF .......... 
  Drosimluc  DHAINLSKPK IIFA...... ...SKITIDR VAKVASKNKF .......... 
  Drogriluc  DHAINLSRPK IIFA...... ...SKITMDC IVRVAKKNKF .......... 
  Droyakluc  DHAINLSKPK IIFA...... ...SKITVDR VAKVASKNKF .......... 
  Dromojluc  DHAINLSHPK IIFA...... ...SKITVDR IAKVAKQNKF .......... 
  Droereluc  DHAINLSKPK IIFA...... ...SKITVDR VAKVASKNKF .......... 
  Culquiluc  EHAFSLSKPK LIFV...... ...SPFSADR VVAAARRNRH I......... 
  Acrechluc  KHALSISKPK YIFI...... ...STVSFNG IRKIFRELHW .......... 
  Apimelluc  KHALNISKPK YIFI...... ...SIFGAKN IYKIIPQLFW .......... 
  Camfloluc  KHALTIIKPK YIFI...... ...SVIALNN MISIFKELHW .......... 
  Solinvluc  LHYLQMTTPK IIFC...... ...SEKSVNA VLNAIKEKNY .......... 
  Rhoequluc  RGQLADSKVQ WLFT...... ...VSALLPQ ATEAAAAVGL P......... 
  Strvioluc  AKQLRDAAAS WIIT...... ...VSALLGV ARQAAERAGG .......... 
  Ampqueluc  SYQINNSGSN FVAT...... ...TPSLLPT VLEAIGNLN. .......... 
  Subdomluc  CFQFKNSNAK MVAT...... ...IPALLPT IQEACKGSN. .......... 
  Sackowluc  ANQLNDSESK CIIT...... ...IPQFADK AREAAEKCSN .......... 
  Artoliluc  AYQIKDAHAK VLFV...... ...APDAVPT ALEAAKVTGL D......... 
  Batdenluc  AYQLHDSGAS VLIV...... ...GHEQIAN AKAAAKVVGL P......... 
  Scubailud  IKQAKASNAK LIIT...... ...QACYVKK VWDYAVENG. .......... 
  Nictabluc  VKQAKASSAK IIIT...... ...QSCFVGK VKDYASEND. .......... 
  Riccomluc  SKQIKDSNPK LVIT...... ...VPELWNK VKDFNL.... .......... 
  Poptriluc  AKQATASKAK LIIT...... ...QAAYAEK VQQFAQEND. .......... 
  Humlupluc  QKQAKASKTK LIVT...... ...QASYYDK VKDLEQEGDN K......... 
  Selmoeluc  AKQARDSSPS LVIT...... ...TLELADK VQRLDL.... .......... 
  Salmilluc  IKQAKASAAK LIIT...... ...QACYVDK VRDYAAEAG. .......... 
  Picsitluc  SKQIQDSKLK LIVT...... ...VPELWDK VKDLGL.... .......... 
  Soraucluc  AKQGRASNAE LIIT...... ...QSAYVDK VKDFALKND. .......... 
  Rutgraluc  QKQVKASGAK LIIT...... ...QACHVDK LKDIP..... .......... 
  Thehalluc  SKQIKDSNPK IIIS...... ...VEQLFDK IKGFDL.... .......... 
  Ipobatluc  FKQMSASKAK VVIT...... ...QSVYVDK LKDSGEE... .....YPKIG 
  Pruaviluc  FKQFKNSNAK LIIT...... ...HSQFVDK LREAPADGAA PDQNNYLKLG 
  Allcepluc  KKQAMGSGVR VIIT...... ...ESCYVPK IKDLEHN... .......... 
  Glymaxluc  AKQATATKTR LVIT...... ...QSAYVEK IKSFADSSS. .......... 
  Ephrealuc  RKQILASGTT VVVT...... ...QSSYVDK LEGLN..... .......... 
  Sorbicluc  HKQFRASGAK LIVT...... ...QSAYVDK LRHEAFPRIG GEDKDN.... 
  Neoaffluc  HRQAAAAGAK VIVT...... ...EACAVEK VRGFAAERG. .......... 
  Goshirluc  FKQFKAARAK LIIT...... ...QSQYVDK LKDTNNNNDG VEN..FPKIG 
  Literyluc  FKQVNVSNTK LIIT...... ...QSNYVDK LRNTTINESD NK...YPKLG 
  Panvirluc  HRQAEAAGAK LIVT...... ...EACAVDK VREFAVARG. .......... 
  Lolperluc  HRQATAAGAR VIVT...... ...EACAVEK VRAFAAERG. .......... 
  Betplaluc  SKQAKSANAK IVVT...... ...QACYYDR VKDYTNEN.. .......... 
  Triadhluc  ARQLNDSKPA YIIT...... ...HESCINT VKKVNYSFR. .......... 
  Acrpisluc  THVLNITKPK IMIT...... ...SKMGLEI VRNTAKPLDF .......... 
  Dicdisluc  SHTLATVSPR YLAV...... ...TLAVYEK IKNDLKRVFP S......... 
  Ciointluc  IKQLSHSQPL MVFC...... ...NADNYSQ LKKVAKHVS. .......... 
  Nemvecluc  AYQLIDSSAK YIIT...... ...DSKLYHT AIEAARKAN. .......... 
  Lucparluc  NHSLGIAQPT IVFS...... ...SRKGLPK VLEVQKTVTC .......... 
  Lucterluc  VHSLGISKPT IVFS...... ...SKKGLEK VITVQKTVTC .......... 
  Luctsuluc  NHSLGIAQPT IVFS...... ...SRKGLPK VLEVQKTVTC .......... 
  Pecforluc  TNALSISKPR LIFC...... ...SKKSLVK NEDLKKKFSF .......... 
  Pedhumluc  KHTLSISRPV IIFC...... ...SHFSIHN IEETTLELPF .......... 
  Pyrangluc  CKVMSISKPQ LVFS...... ...TKRILNK VLEVKRRTDF .......... 
  Pyrpecluc  YNSLFISQPT IVFC...... ...SKRALQK ILGVQKKLPV .......... 
  Steazuluc  FNSLNISQPT IVFV...... ...SKRALHK ILEVKKRIPI .......... 
   Alcalc4b  AELIKRGEMA AAVI...... .....AVGQQ VADTIFQSGS R......... 
   Brajapna  DYCIENAEAC AVFH...... .......QDI SAEPVQGSAL A......... 
 Ralpicadsl  DYCVRDAEAK ALVF...... .......EPV SAEAVLGSPA A......... 
 Geokaulong  EYCLRDSEAK AIVY...... .......EPA SKDEVLKATK D......... 
 Raleutadsl  DYCVRDAGAR ALVF...... .......EPV SADAVLESPA A......... 
 BurCCGadsl  EYCVTDAGVK AIVY...... .......EPV CADAVVNSAA A......... 
  AzoB51fac  DYCLPNAEVR ALFH...... .......QDV SADAVRESGA A......... 
  Cupbasfer  DYCVQDAGVK ALVF...... .......EPV SADAVLGSPA A......... 
 AciNO1adsl  DYCLADAEAK AVFF...... .......DAS SEEATGASGG A......... 
 Dinshiadsl  TFFTENSGAR AIAC...... .......DGS SVDAVRASAT .......... 
 Metradadsl  DYAVENAQAR AIAY...... .......EPV SAGSLRDSAA S......... 
 Halpaulong  TYILNDAESS VLVY...... .......EDA VAEVVETARD DL........ 
 Bacceradsl  SYILQDASSK VVVF...... .......EKA VESTVAIIER DF........ 
 Bacthuacoa  SYILQDASSK VVVF...... .......EKA VESTVAIIER DF........ 
Baccerlacoa  SYILQDAASK VVVF...... .......EKA VESTVTMIER DF........ 
 Desoriacoa  AYILKDSGSK AVVF...... .......ERA TAEQVRVAKV QV........ 
 Metnodadsl  DFAVENAEAK AIAY...... .......EGV SAASLRASAA A......... 
 Sponewlong  RYILNDSDAS AVLF...... .......DEE YAVLVNQAVA DN........ 
  Saceryfer  AYVLADAGVS VLVH...... .......TAA AGHLVDAAAS P......... 
 Bacweilong  SYILQDAASK VVVF...... .......EKA VGSTVAMIER DF........ 
 Herauradsl  IYMLKDSASS ILLY...... .......DSQ FAPLLPTLRS QT........ 
 Chrsaladsl  RYYLQDAGAK AIAY...... .......DGA VSEAVQACAE A......... 
 Desalkadsl  EYILNNCGAD MLIY...... .......DDA FAPVVDELKG NI........ 
 Anoflalong  AYILTDATPK IVLF...... .......EQA VEPQITAIHH EF........ 
 Vibfislong  AYHLKDSDAV ALIS...... .......YQG SDAMPIGQFG YEGYTKA... 
 Bacantlong  SYILQDASSK VVVF...... .......EKA VESTVAIIER DF........ 
 Stramblong  EHVLRDSGAT LLLC...... .......HPA QAETGAAAAR EAG....... 
 Thebisadsl  EYVVRQSGMR LLIS...... .......AVA YRTSDYRAMI EQ........ 
  Rhoaetfer  EYCLADSGSA VLIH...... .......SAA LADVADAAAT AAGTA..... 
 Mitmullong  AYIIKDSGSR HILT...... .......YQP LNLVDALSTL RCDMR..... 
 Rhopalacoa  AYILRHSGAK LLCT...... .......DSG MAPQAVAASK LD........ 
 Rhojoslong  TYYLDDSGMA LIYG...... .......SRS RGDLVAKAAL AKK....... 
 Brebreacoa  DYQFEDSGIR VLCA...... .......QPE FAATIELIKA KA........ 
 Geoobsadsl  AYILEHSGAT GLVA...... .......EAA LLPVAQEAVK LAERE..... 
 Intcaladsl  HYVLGQAGIS TLVA...... .......AES FKSSNYREMI DEVRHDV... 
 Myctheacoa  AYILEHSQAD GIIA...... .......GEE FCGTAQAALA QIE....... 
 Bacpseadsl  AYIFSDCEPS LVFV...... .......DEI FISLVDGGV. .......... 
 Cupmetadsl  AYSFKDSGTA VLIV...... .......DDP FTEVAQKVAA EC........ 
 Plabonlong  KYMIHDSDLS LLIG...... .......EKK LLDTIETG.. .......... 
 Strvioadsl  AYCISDAEPA LVIA...... .......DDS TSAVAQEALG AI........ 
 Nitsaladsl  SYILEDSGAK ILIA...... .......SAV HEKVVHDSIA GE........ 
 Stanasadsl  EYVLRDSGAR LLLC...... .......HSA CAEVGGQAAR AAG....... 
 Roscasadsl  RHILNDSAAK VVIVG..... .......DQA HADLLRQANA PG........ 
 Sulacilong  AYILHHAEIS AVAA...... .......DEG VVSRVDYALG .......... 
 Carhydlong  LHILNDSGAK VIVA...... .......MRN LYPRIKAVQN QT........ 
 Mycaviadsl  LDVLKRVSPS MVFC...... .......SDE FALVAAGLAP QL........ 
 SelspucoAL  AYIIKDAGVR HLVT...... .......EKE LPLESHLGQQ GYGGE..... 
 Gorpolacoa  AYALTDSGAT VLIH...... .......SAA LADVAIAAAA EA........ 
MyxfulAbind  EYALNQSGGK VLLY...... .......ARG FRQTDYRAMV REVQPR.... 
  Thethelon  AYILNHAEDK VLLF...... ...DPNLLPL VEAIRGELKT .......... 
 ThescoAbin  AYILNHAEDK VLLF...... ...DPQLLPL VETLRPALST .......... 
 Marhydosuc  AYIINHAEDR FLIV...... ...DDILLPL LNAVKDQIRV .......... 
 Meisiladsl  AYIINHAEDR FLIV...... ...DDVLLKL YEAIRDHVKL .......... 
  Meirubads  AYIINHAQDR FLIV...... ...DDVLLKL YEAVREQVNL .......... 
  Brelatmed  IYIINHAEDQ VLLI...... ...DDDILPL IEQIKDHLHT .......... 
 Baccoaadsl  THVINHAEDK ILLI...... ...DEDLVPV IEKIRDRLKT .......... 
 Deskuzosuc  VYILNHAGDK LIFI...... ...DEDLVPI IEGIKEQIKT .......... 
 Salshaadsl  AWIVNHAEDR ILII...... ...DDVLLPL YEKFADQVNF .......... 
  Geothemed  SYIINHADDR VLLI...... ...DDDLLPA IEAVKDEIPN .......... 
 Oceproadsl  AYIINHAGDR FLIV...... ...DDVLLKL VLAIREHIPG .......... 
  Baccermed  SYIIQHAEDR ILLI...... ...DEDLVPL VENIQSQLST .......... 
  Geokaumed  SYIINHADDR VLLI...... ...DDDLLPA IEAIKDEIPN .......... 
 Aliaciadsl  AYVINHAEDK VLFV...... ...DEDLLPL IEAVAPKLTT .......... 
 Bacweiadsl  SYIIQHAEDR ILLI...... ...DEDLVPL VENIQSQLST .......... 
 Baccytadsl  SYIVNHAEDR ILLI...... ...DEDLVPL VEKIQGELST .......... 
 Detalkadsl  IHVINHAEDK IIFV...... ...DEDLLPI VEKAAPQLTT .......... 
 Marmaradsl  IWMLDHAQSK TVFF...... ...DKQFAPL IDAISKACKS .......... 
 Varparadsl  DYIVNHAEDK VLFF...... ...DSSFAPL VEQLAPKLKT .......... 
  Rhocenmed  IYIFNHAADE VLFV...... ...DPMFVPL VEKLKPHLKT .......... 
 Mycvanadsl  AYIVNHAEDR VLFF...... ...DITFAPL VAQLAGELGT .......... 
 Canaccadsl  EYIANHAEDQ YLFF...... ...DLSFVPL LERLAGRLSS .......... 
 Cupmetlong  AYIVNHADDQ YVFF...... ...DSTFLPL VEGVAPHCPN .......... 
 Chrviolong  AWIVNHAEDK VLMF...... ...DSSFLPL VAQIADQLKT .......... 
 Burambadsl  VHIVNDAEDT YVCF...... ...DVQFLPL VEEIAGRCPG .......... 
  Arcfulmed  AYVANHSGAK VIFV...... ...DESLLPI AEAIAPSIG. .......... 
 Fulpelacoa  RFIVDHAEDR VLFF...... ...DPTFSGL VEEIAEVCPS .......... 
 Parberacoa  GYVMNHARDK VVFY...... ...DETFLPL VKGLAPHLAT .......... 
 Mesoppadsl  VWIMNHAEDK AVFV...... ...DLTFVPL LEKIASAVKS .......... 
 Rhopaladsl  AWIVNHAQDR VMIT...... ...DLTFVPI LEKIADQIPS .......... 
 Sulisladsl  AKIINHSKVS FLFL...... ...NEDFIPI VESISNNIPS .......... 
  Astbipmed  EFIINDAKDQ YIFT...... ...DPCFAPL VEAMVINLPS .......... 
 Thiintadsl  AWIINHADDR MVCF...... ...DLTFAPI AKAIAAHCPG .......... 
  Novpenmed  SYIIDHAGDK IIFV...... ...DPQFLPI LDANRERFPS .......... 
  Carhydmed  LYTINHAEDE VLFV...... ...EKEFLPL VAEIKSELQR .......... 
 Hylgralong  AWIVNHAEDQ VLCF...... ...DLTFMPL IQAVHAKCPT .......... 
 Staaggacoa  IYIVNHAQDR LLFV...... ...DLTFLPI VEKLRPHFPA .......... 
 Natpeladsl  QYIVDNADDE LIFV...... ...DQSLAPK LAGAVADADD EFD....... 
 Halxanosuc  RYIVDNADDE LIFV...... ...DHSFAGK LAGAVADAEG EFD....... 
  Phagalmed  IYIINHAEDQ VLFI...... ...DTTFVPA VAQLRAQFTT .......... 
 Hoephoacoa  AWIMNDAEDR MLFV...... ...DLTFVKL VELIAPKVPS .......... 
 Psespalong  AWIINDAQDK ILFV...... ...DLNILPL VEKLAPTLPA .......... 
 Geotheacoa  EYRLSHGEVK AIVA...... ...YEPYLDE FAPID..GVD .......... 
 Homsapacoa  LYRLQMSKAK AIVA...... ...GDEVIQE VDTVASECPS .......... 
 Ponabeacoa  LYRLQMSKAK AIVA...... ...GDEVIQE MDTVASECPS .......... 
 Macmulacoa  LYRLQMSKAK AIIA...... ...GDEVIQE VDTVASKCPS .......... 
 Macfasacoa  LYRLQMSKAK AIIA...... ...GDEVIQE VDTVASKCPS .......... 
 Musmusacoa  LYRLQASKAR AIVA...... ...GDEVAQE VDAVAPDCSF .......... 
 Cavporacoa  LYRLRMSKAR AIVA...... ...GDDVAHE VDAVAANCPD .......... 
 Loxafracoa  LYRLQTSKAR AIVA...... ...GDEVAEA VDTVAPDCPA .......... 
 Susscracoa  LYRLRASKAK CIVA...... ...SDEVVPA VESAASECPD .......... 
 Bostauacoa  LYRLQVSGAK AIVT...... ...TDTLAPE VESVAPECPS .......... 
 Ratnoracoa  LYRLQASKAK CIVA...... ...SEEVAPA VDSIASECPN .......... 
 Hetglaacoa  LYRLQVSKAK AVVT...... ...TDTVVSE IDSVVSECPA .......... 
 Pantroacoa  LYRLQSSKAN CIIT...... ...NDVLAPA VDAVASKCEN .......... 
 Equcabacoa  LYRLQSSKAK CIIT...... ...NEVLAPA VDAVASKCEN .......... 
 Ornanaacoa  LYRLQVSKAN CIIT...... ...SDDLAPV VDSIAGECKT .......... 
 Melgalacoa  LYRLQKSKAK GIIT...... ...DDSVASA VESVEADCQS .......... 
 Ailmelacoa  KYRLQASRAK SIIT...... ...SDSLAPR VDAISADCPS .......... 
 Mondomacoa  LYRLQASKAK CIIT...... ...NDTLALT VDSIAHHCET .......... 
 Crigriacoa  LYRLQSSKAK CIIT...... ...DDALAPA VDTVAAKCEN .......... 
 Xenlaeacoa  LHRLQTSMAK CIIT...... ...SDSLAAA VDSVAAQSPC .......... 
 Canfamacoa  KYRLQASRAK SIIT...... ...SDSLAPR VDAISADCPS .......... 
 Danreracoa  RHRLITSGAK CVIT...... ...DETLAPL LDTVALDCPS .......... 
 Helmodacoa  RFRLQMADAR CIIT...... ...TDAIAER VDEIYGECPT .......... 
 Deskuzbuty  KYRLETAEAV CVIT...... ...DNDNAPK VDEVVGECPT .......... 
 Carhydacoa  KYRVETAETV MVIT...... ...DEDNAAK VEEIKGELPV .......... 
 Desrumadsl  AYRIETAAAA AIIT...... ...DQRTAEK IDEIKEELST .......... 
 Sphtheadsl  EYRINASGAK GIIT...... ...DPEVAAR VDEVAGSCPT .......... 
 Thesubadsl  AYRIQRTEAA AIVA...... ...DPEVAER VDTVASQCPS .......... 
 Themaradsl  LYRIQRTEAV AVIT...... ...DPQGAAR VDEIRDQCPS .......... 
 MyxanAbind  RYRLEVAEAQ AVIA...... ...DVSCLER FDGLVGTAGK .......... 
 Kteracadsl  QFRIKAAEAR AIIT...... ...DSEGARK FEAVRDQCLT .......... 
 Mettarbuty  KYRINAAKIR MVIT...... ...DRENAGK IEEICSSCPT .......... 
 Metmaradsl  KYRVQAGKFR MIIT...... ...NLENAEK VDEVADACPL .......... 
 Metpetadsl  VYRINAANIK MIVT...... ...DMENAPK INQICSQCQS .......... 
 Methunadsl  QYRINAGKFE FIIT...... ...DTENADK VEKICRFCPT .......... 
 Calnitadsl  YYRLEKSSAK GAVI...... ...YYNVLDK MMEVD..TSK .......... 
 Thepotadsl  VYRNNAADIK MVVA...... .VADEEVLTH VDEAEKKSPT .......... 
 Desafrbuty  EQRINYAKVR AVVC...... ...EYTLTER VEQARPKCPT .......... 
 Dessaladsl  QFRVNFAKIK GIIA...... ...EDSVADR ADEAHKSCPS .......... 
 Clopapadsl  VYRANAADIK MIVC...... .VNEPEVVMH IEDSASKTPT .......... 
 Cloceladsl  VYRANAADIK MIVC...... .VNEPEVIKH IEDSESKTPT .......... 
 Flesinbuty  DYRLKASKAR GAVV...... ...YGDSIEK FGNLS..TPD .......... 
 Mettheacoa  VYRIREADIK MVVC...... .IAEDGVPEV FEGAIAELGS .......... 
 Metmazacoa  VYRIEKAGLK MIVC...... .ISEDDVPEQ VDEAHMECGD V......... 
 Bacfinacoa  VYRCNAADIK MIVA...... .AGEGVILQH IKEAMPDCPT .......... 
 Precapacoa  VYRNNAASVK AIIC...... .CGDDYVVEQ VNQAMPESPT .......... 
 Caltheadsl  SYRINHGEAK AVIA...... ...YQACVPE FEKIEEPLPS .......... 
 MetbarAbin  VYRIKKAGLK MIVC...... .ISENGVPEQ IDEAHSECGN V......... 
 Brebregram  QYILDDSQAR MLLT...... ...QKHLVHL IHNIQF.... .......... 
 Brelatgram  QYMLKDSQTK IVLT...... ...QHALVGL IREADF.... .......... 
  Acelonsyn  QYMLQDSAAA ILLT...... ...GRNLMQP PDY....... .......... 
     PaeHGF  RYLLEDSGAK LLLT...... ...QRRLLDR VPY....... .......... 
  Paeelgsyn  GYMLEDSGAK VLLT...... ...QRHLQER VSF....... .......... 
     Paepol  RYILENSNAQ LLLT...... ...QRELQQQ VPF....... .......... 
 PaepolsynB  RYMLDDSGAK LLLT...... ...QSHLMDK AVI....... .......... 
 Paetergram  RYMLDDSGAH LLLT...... ...QNHLVEN VAF....... .......... 
  Bacsubpep  PYMLDDSGTE LLLT...... ...QSHLVDK VAF....... .......... 
 Bacthupher  KYMVEDSNAK FVLT...... ...QTHLYDK LHFINNE... .......... 
 Brelatnope  AYILEDSQSK VLLV...... ...RGHEQVQ TQF....... .......... 
 Clopapaaap  EYMLEDSKTT ILLC...... ...TSKLEYT PEF....... .......... 
 Bretexnope  QYMLADSRTH LLLV...... ...QKAEMIP ANY....... .......... 
 CyaCCYaaap  EYMSQDSGVN ILLT...... ...QERLIDR LPK....... .........T 
 Acelontyro  SYMLADSGAG ICLT...... ...QRHLAAA IDF....... .......... 
 Pelmemnope  SFMLEDAQVP VLLT...... ...QQQLLEK LPQH...... .......... 
  Micaersyn  GDILSDSGVS LVLT...... ...QESLGDF LPQT...... .......... 
 Brelanope1  LYILEDSHAS LLLF...... ...QQKHEVP SEF....... .......... 
 Paecuraaap  AYMMDDSGIK LLLT...... ...QRSAADL SGF....... .......... 
  Micvirsyn  GDILSDSGVS LVLT...... ...QESLGDF LPQT...... .......... 
 Anavirnope  AFMLNDAQLP VLLT...... ...QQQLVEK LPEH...... .......... 
 Nospunaaap  SFMLSDSQVQ VVLT...... ...QEKFVDD LAAS...... .......... 
 PlarubanaD  KYILENSKIS LLLT...... ...QSFINDK LSGFFSE... .........L 
  Analemsyn  TYMLTDAAVS ILLT...... ...QQSLVDS LQAN...... .......... 
  Anaflosyn  IYMLTDAAVS ILLT...... ...QQSLVDS LQAN...... .......... 
 Baccerglur  EYMLRNSHIE ILCV...... ...TNEVHSD ISF....... .......... 
 BacamyBmyc  HYMLEDSNVS ILLL...... ...QHHLLEG TDY....... .......... 
 Lynmajaaap  AYMLEDSSVP VLLT...... ...QSKLRDR LPET...... .......... 
 Micvagaaap  NFMLEDAQVS ILLT...... ...QQHLAKN LKQPENY... .........G 
 Paetersurf  QYMLKDSRAQ WLLT...... ...HLDVQLP TDY....... .......... 
 OrnTW2nope  QYMLEDSGVK LVLT...... ...QQLLTEQ LESY...... .......... 
 Desoriaaap  GYMLADSQAK VLLT...... ...QRSLQGL LERITY.... .......... 
 Xenbovornr  AYMLNDAAPV VLLT...... ...QTGLTSH VST....... .......... 
 Nodspunope  SFMLEDAQVS LLLS...... ...QKSLLNQ LPLDNQA... .........N 
 Vibcarornr  GHMIEDSGVE LIIT...... ...QQHLIHD LPRGAAQ... .........A 
     TolPCC  NFMLEDAQVS VVLT...... ...QEKLLKH FQEFS..... .......... 
 Bacatrsurf  QYILEDSGAK LLFT...... ...QEELSVP ESY....... .......... 
 Mettunaaap  AYMLEDAAAP VLLT...... ...QAALLDR LPAH...... .......... 
     Micaer  DYMISDSAIS LLLT...... ...QQSLVQF LPEN...... .......... 
  salentaco  AGCIIDSSSR LVITADEGVR AGRSIPLKKN VDDALKNPNV T......... 
  citfaraco  AGRIIDSSSK LVITADEGVR AGRSIPLKKN VDDALKNPNV K......... 
  citamaaco  AGRIIDSSSK LVITADEGVR AGRSIPLKKN VDDALKNPNV K......... 
  esccolaco  AGRIIDSSSR LVITSDEGVR AGRSIPLKKN VDDALKNPNV T......... 
  kleoxyaco  AGRIIDSNSR LVITSDEGLR AGRAIPLKKN VDDALKNPHV K......... 
  yokregaco  AGRIIDSSSR LVITADEGVR AGRNIPLKKN VDDALKNPNV K......... 
  lecadeaco  AGRIIDSSSK LVITADEGVR AGRAVPLKKN VDEALKNPSV N......... 
 lecadeaco2  AGRIIDSSSK LVITADEGVR AGRAVPLKKN VDDALKNPNV N......... 
  raoteraco  AGRIIDSSSR LVITADEGLR AGRAIPLKKN VDDALKNPNV T......... 
  mangroaco  AGRIVDSSAK MVITADEGVR AGRGIPLKKN VDEALEHPEV T......... 
  erwiniaco  AGRIIDSSAR LVVTADEGIR AGRTIPLKKN VDDALKNPGV K......... 
  pantoeaco  AGRIIDSSAK LVVTADEGIR AGRTIPLKKN VDEALKNPGV T......... 
  yeraldaco  AGRIIDSNSK LVITADEGIR AGRAIPLKKN VDEALKNPAI T......... 
  sermaraco  AGRIIDSNAK LVITADEGLR AGRAVPLKKN VDDALKNPGV I......... 
  rahnelaco  AGRIIDSNAR LVITADEGLR AGRTIPLKQN VDDALKNPSV T......... 
  peccaraco  SGRIIDSNAK LVITADEGVR AGRVIPLKKN IDEALKNPNV T......... 
  serfonaco  AGRIIDSNSK LVITADEGLR AGRAVPLKKN VDDALKNPGV K......... 
  hafalvaco  AGRIIDSNSK IVITADEGLR AGRPIPLKKN VDDALKNPNV K......... 
  brenneaco  AGRIIDSSAR LVITADEGIR AGRVIPLKKN IDEALKNPGV K......... 
  dicdadaco  AGRIVDSSAK LVVTADEGIR AGRAIPLKKN IDEALRNPAV T......... 
  xenbovaco  AGRVIDSNAK LVITADEGVR AGRVIPLKKN VDEALSNPAV T......... 
  provulaco  AGRIIDSKAK LVITADEGLR AGRAIPLKKN VDAALNHTDI P......... 
  budaquaco  SGRIIDSNSR LVITADEGVR AGKTIPLKKN VDDALANPNV N......... 
  alitaiaco  SGRIIDATAK YVITADEGIR AGRSVPLKAN VDEALQNPGC S......... 
  vibmimaco  AGRIIDSNAK LVITADEGVR GGRAVPLKKN VDEALTNPEV K......... 
  rhopalmco  DYFITDAEPK IVVC...... ......DPSK RDGIAAIAAK VG........ 
  braelkmco  DYFITDAEPS LVVC...... ......DPSK AEGIAAIAAK VG........ 
  miclotmco  DYFIGDAEPS LIVC...... ......DPAK RQGIEPLAAK VG........ 
  olicarmco  DYFFGDAEPA LIVC...... ......DPSK AEGIAKIAQP IG........ 
  parpanmco  GYFLGDAEPR VFVC...... ......DPAR QEALRAPTEA AG........ 
  sinmelmco  DYFFGDAEPR LIVC...... ......APAA KEGISKIAAD RS........ 
  enssojmco  DYFIEDAEPR IVVC...... ......APAA KEGVARLAAN HG........ 
 skeastimco  DYFLGDAEPR VVVC...... ......SPGA KAELEPLARS KGV....... 
  azocaumco  EYFLSDAEPT VVVV...... ......RPEV AGDVKALAAK LGV....... 
  phyllomco  DYFIGDAEPR LVVV...... ......SPKA EEGISTIASK YG........ 
  agrvitmco  DYFIGDAEPK LVVV...... ......SSSA LEPLRKVAEP YG........ 
  fodfenmco  AYFLEDAKPT VVVC...... ......DPQA RTEIASLPEA QSV....... 
  stastemco  DYFVCDARPA LLVC...... ......DPAR LNALAQIADK VE........ 
  ensadhmco  DYFIGDAEPR LVVV...... ......SSSA REGVSTIAEP HG........ 
  halsalmco  HYFLADAEPA LFVC...... ......RPAD VESAQRIAAD TGC....... 
  leumucmco  AYFLGDATPT VFVC...... ......RGEN REALAAVAKE AGV....... 
  cobampmco  RYFLGDAGPH LYVC...... ......QPKA LETARELGKQ CGV....... 
  roslitmco  AYFVANSGAR LLLC...... ......DDSK RGDLAAVAAQ AD........ 
  cobcrumco  RYFLSDAQPH LYVC...... ......QPAV LDTARQLASE CGV....... 
  oceindmco  RYFVTDSGAA AFVC...... ......QPAR RNEMAPVAKA AD........ 
  leicaemco  VYFVGDATPR VVVC...... ......DPAR LEEISAISG. .A........ 
  ponticmco  AYFVENSGAR VLVC...... ......DPAD ARLLGEVAAR CG........ 
  sphingmco  DYFMRDAEPA LFVC...... ......DPAA LPAVAPLAEA AGV....... 
  platemmco  SYFLEDSGAR VVIC...... ......DPKS QETLAPIAQA TG........ 
  novsubmco  RYFLGDARPA LVLC...... ......RTTD EAAMSDLCSE LGL....... 
  rhosphmco  DYFVGNAEAA LLVG...... ......DPSR AESLAPVAAR HG........ 
  thalucmco  AYFLGDAAPR VFVC...... ......RPAN IDVAQELGGK NNV....... 
  aciebrmco  EYFIGNAEPA VVVC...... ......TPGN FGWVSKIAFT AGT....... 
  nitwinmco  DYFITDAEPS LVVC...... ......DPSK AGGLQAIASK VN........ 
  combadmco  EYFIGDAQPA VVVC...... ......SPEH FGWVSKIAFK AGT....... 
  varparmco  EYFIGNAEPA VVVC...... ......TRRN AAWVEPIASA AGT....... 
  Metacemed  VYRIEKAGLK MIVC...... ......IAED DVPEQVDEAH AECGDIP... 
 Metsicacoa  VYRIERAGLK MIVC...... ......IAED DVPEQVDEAH AECGDVP... 
 Metlacacoa  VYRIEKAELK MIVC...... ......ISEN DVPEQVDEAH LECGDIP... 
 Metmaracoa  VYRIEKAGLK MIVC...... ......IGEN GVPDYVDEAV SEINS.D... 
 Metforacoa  VYRIKNAGIK MVVC...... ......IGED GVPECFDEAH QKLGDTP... 
 Metholacoa  VYRVEHADIK AIVC...... ......AMDD YVLGEVDAAY KECDSIL... 
 Mettinacoa  VYRVERAIIN TVIC...... ......APDE GVLDYVDEAY AEVSSIL... 
  Pelcarmed  KYRVEVASIP MIVS...... ......VADD GLVEHIEEGQ RQTGDRI... 
 Metconacoa  VYRVRLADIK MMVA...... ......ADER PLINYVNEAQ RECPDTL... 
 Clostracoa  IYRNNAADIK MIVC...... ......VAED EVIKHVEESL EKSPSV.... 
  Theferaco  VYRNNAADIK MVVA...... ......VADE EVLTHVDEAE KKSPTL.... 
  Acecelaco  VYRNNAADIK MIVS...... ......VAED EVIKHIEDSM AKSPSL.... 
  Psecelaco  VYRNNAADIK MIIC...... ......VNEP EVIKHVEDAE PDSPSL.... 
  Pardisaco  VYRANAADIK MIVC...... ......TGEE VITKHIIEAL PDSPTV.... 
   undokaco  VYRNNSADIK AIVA...... ......VGEA EVLEQVDLAM DESPTI.... 
  Endproaco  KYRVESADIK MILS...... ......AAEP RITDVVDEAK KDLPGL.... 
  Bacxylaco  IYRCNAADIK MIVA...... ......AGEG IILQHIKDAL PECPTV.... 
  Pargoraco  IYRNNAADIK MIVC...... ......AGEE VITKHIVDAL PESPSI.... 
  Ecolifaal  QGLLASCQPA AIIT...... ........GD EWLPLVNAAT HDNPE..... 
 Shefleacoa  QGLLASCQPA AIIT...... ........GD EWLPLVNAAT HNNPE..... 
 Hafparacoa  QGLLASCKPA AIIS...... ........SN EWLSLINVVN IDSPT..... 
 Citfaracoa  LSLLASCQPA VIIS...... ........SD QWLSLINVVN DHGAA..... 
 Shiblaacoa  QGLIASCKPA AIIS...... ........SE EWLPLINSVS ADAPD..... 
 Plugeracoa  QGLIASCKPA AIIS...... ........SE EWLPLINSVS TDTPD..... 
 Sermaracoa  KGLIASCNPA AIIS...... ........SE EWTPLIASAT EKAPS..... 
 Legpnefaal  QRIVTNSKPV IVLX...... ........IA DHIKKFTADE LNTNPKFLK. 
 Legnorfaal  QLIVANSKPV IALM...... ........TA DHLNRFTTDE LKANPVFLK. 
 Legsaifaal  HRIMSNAKPA FAIM...... ........TS DHVNKFSDSG PEGAPHIDQ. 
 Fludumfaal  HRIIQNAKPV LAIM...... ........TA DHLGKFATLN KEGKPLLGN. 
 Scytoladsl  RAIVADAQGM LSLT...... ........TT SLLADIQG.R FAENPELAA. 
 Hasbysadsl  EAIVADAQPQ VLLT...... ........TE ALLSNIES.R FAENPELAR. 
 Nocpunadsl  QSIVADAEAS IVLT...... ........NT AVLSNLER.Q LAELPDLRA. 
 Micaeradsl  LAIIEDSRPQ IILT...... ........TS SLLEKIKS.T LESFLDLSV. 
 Chrcyaadsl  QAIVADAQAK IALT...... ........TT SILTNIEE.Q FPHTPDLAT. 
 Tolcamadsl  QSIMEDSQAQ IALT...... ........NN QSLINVQT.L LNHAPDLKK. 
  Acihaedhb  NAFVRQIQPK LLIG...... ........SR QHEVFRNNHF IDALHEHCLA 
  Psefludhb  KSYAQQITPR LLIA...... ........SR EHEVFRDDSY ITDLKEVGSS 
  Psesyndhb  KSYAKQITPK LLIA...... ........SR EHEVFRDDGY LADLNEVGAS 
  Brumeldhb  GAYASQIEPR LLIG...... ........SR QHELFMDDAF ARDLGKNLSA 
  Snoalvdhb  KSFFSQIKPR LLVA...... ........SR HHEVFSGNDF LTELTALQLA 
  Labaggdhb  TAYARQIEPK LLIA...... ........SR QHELFRTDDF IGSLQEMPDG 
  Halelodhb  SAYARQVQPR LVVA...... ........AR QHELFANDDF LSELHRLSPH 
  Agrtumdhb  TSYAEQIAPK LVIG...... ........SR SHELFADDTF VEALKAASPK 
  Rhiunddhb  LAYASQLRPR LFIA...... ........DR RHSVFADDRF LGELRREVPE 
  Yerrucdhb  NAYVEQIQPR LLIA...... ........SA SHPLFANAEF VSQLRQKSPL 
  Chrvacdhb  SAYARQIQPM LLIA...... ........DR RHPLFGDDAM ADELAAISPA 
  Peccardhb  LSYATQIEPR LLIA...... ........SA EHPLFGNGEF LDRLQTQVPC 
  Terturdhb  TEYVRQLEPS LLIA...... ........SR DHALFADDGY LEELKALT.N 
  Acibaudhb  NAFIKQIQPK LLIG...... ........SR QHEVFSNNQF IDSLHDVNLS 
 Myctubfd10  ERFCQITDPA AALV...... .........A PGSKMASSAV PEALHS.... 
 Mycgoracoa  DRFAEITAPS GILI...... .........A PGSRTDLSTL SQSLHS.... 
 Mychaeacoa  GRFYEISDPG AILV...... .........A PESKIGSSPL PEALHS.... 
 Mycnewacoa  NRFGEITTPG ATLV...... .........A PGCRMPTAEL SGALRS.... 
 Mycconacoa  DRFGEIAMPS AVLL...... .........T PGAQRGTADQ CGALTS.... 
 Mycsetacoa  DRFAEIATPD AMLM...... .........T PGCRLQPADL SDSLRS.... 
 Mycmucacoa  ARFGEITGPS AVIL...... .........T PGAA..AAAL PEALSA.... 

             251                                                300 
  Luccruluc  .IQTIVILDS KVDYRG.... ........YQ CLDTFI.... KRNTPPGFQA 
  Phopyrluc  .IQKIIIMDS KTDYQG.... ........FQ SMYTFV.... TSHLPPGFNE 
  Lucbipluc  .IQKIIILDT KEDYMG.... ........FQ SMYSFV.... DSQLPVGFNE 
  Lamnocluc  .IQKIVILDS REDYMG.... ........KQ SMYSFI.... ESHLPAGFNE 
  Lamturluc  .IQKIVILDS REDYMG.... ........KQ SMYSFI.... ESHLPAGFNE 
 Pyrocpyluc  .IEKIVILDS REDYMG.... ........KQ SMYSFI.... ESHLPAGFNE 
  Diapecluc  .IEKIVILDS REDYMG.... ........KQ SMYSFI.... DSHLPAGFNE 
  Cradisluc  .IKKIVILDS REDYMG.... ........KQ SMYSFI.... QSYLPGGFNE 
 Pyrocruluc  .IQKIVILDS REDYMG.... ........KQ SMYSFI.... ESHLPAGFNE 
 Pyrocmiluc  .IQKIVILDS REDYMG.... ........KQ SMYSFI.... ESHLPAGFNE 
  Phopenluc  .IKKIIMLDT KKDYLG.... ........YQ SMQSFM.... KEHVPANFNV 
  Luclatluc  .IKTIVILDS KVDYRG.... ........YQ SMDNFI.... KKNTPQGFKG 
  Hottsuluc  .IKTIVILDS KVNFGG.... ........YD CMETFI.... KKHVELGFRP 
  Hotparluc  .IKTIVILDS KVNFGG.... ........HD CMETFI.... KKHVELGFPP 
  Lucitaluc  .IKTIVILDS KVNFGG.... ........YD CVETFI.... KKHVELGFPA 
  Phrvivluc  .IKKVVVIDS MYDING.... ........VE CVSTFV.... ARYTDHTFDP 
  Phrhirluc  .IKKVVVIDS MYDING.... ........VE CVSTFV.... ARYTDHTFDP 
  Rhaohbluc  .IKKVVLLDS KEDMGE.... ........AQ CLSNFM.... ARYSEPNLDV 
Pyrophanluc  .IKRIIVLDT VENLQG.... ........CE SYANFI.... ..SRYSDGNI 
Pyrophplluc  .IKRIIILDT VENIHG.... ........CE SLPNFI.... ..SRYSDGNI 
 Phyromeluc  .IKRIIILDA VENIHG.... ........CE SLPNFI.... ..SRYSDGNI 
  Agrbinluc  .IKGFVVIDS TEDING.... ........NE CLPNFI.... LRNSDPNFDI 
  Tricasluc  .TEKIVIIDD DFCDIYG... ........TE TLAHFI.... KTGLRGFAPL 
  Tenmolluc  ..VNIILYDT ETSD...... .......AFE NFDNFL.... ....EAGTFD 
  Dromelluc  .VKGIIALSG TSKKFK.... .......NIY DLKELM.... ..EDEKFKTQ 
  Droanaluc  .VKGIIAISG SSKNFK.... .......NIY SLRELM.... ..DNVKFQTK 
  Anogamluc  .VKLLVSLGK QRPSR..... .......GIA LLEDFF.... ..DNSPPGSL 
  Drowilluc  .VKGIIALSG TSKNFN.... .......NLY QFDDMM.... ..DNEKFKTK 
  Droperluc  .VKGIISFSG SSKNFK.... .......NIY ALNEMM.... ..DDDKYTTS 
  Aedaegluc  .NVKVVLFGD HPKVSAYT.. .......EVM RFSELI.... ....DPTAPA 
  Glomorluc  .VKKIVSFDS EKSTS..... .......DIL SFYELM.... ..ESISIPSS 
  Drosimluc  .VKGIIALSG TSKNFK.... .......NIY DLKELM.... ..ENEKFKSQ 
  Drogriluc  .VKGIIAISG STSNLP.... .......NLH SLLDLM.... ..SNDKYKTK 
  Droyakluc  .VKGVIALSG TSKNFK.... .......NIY DFNELM.... ..DNDKFKTQ 
  Dromojluc  .VKAIIALSG SSTNHP.... .......KVY SFTDLM.... ..NSDKYKTK 
  Droereluc  .VKGIIALSG TSKNFK.... .......NIY DLNELM.... ..DSDKFKTQ 
  Culquiluc  .VQKVVLFGD ENPFVEGQDQ R......DVV LFEEFQ.... ..RPVTFVNP 
  Acrechluc  .SPKILMLTD GNNNVS.... ........WA SMYKVM.... ..SNVSIDDA 
  Apimelluc  .LPKLIILTE STNNK..... ........LP SINSLT.... ....SNIIID 
  Camfloluc  .FPRVLLLNN YDNIDI.... .......PWM SMDKAI.... ..SNVSDDNI 
  Solinvluc  .SCIVVVFGK HV........ .......GAI SFFDIL.... ..KNCNDAEA 
  Rhoequluc  .DDRLVVTDG AP........ .......GHP SLSDLL.... .......AED 
  Strvioluc  .VREIFVCDE AS........ .......GHR SLRSMM.... .......RST 
  Ampqueluc  .VKKVLVINE DDNSNRETD. .......NIM SLKVLK.... ......EDSG 
  Subdomluc  .IETIIVLDD EPRRARD... .......GLV SYQSLI.... ......SDSG 
  Sackowluc  .IKAIYVFGT EATD...... .......GCI PFTKLM.... ......EDDG 
  Artoliluc  .TRKIFVFDD NIKNP..... .......NRS AWAQYPIG.. GYWTDILSDR 
  Batdenluc  .LNRIFVFAS KSIN...... .......GIH SFTSLL.... .......SSK 
  Scubailud  ..VKVMCVDS PPPEAAG... .......ECL EFSQLT.... ......SADE 
  Nictabluc  ..VKVICIDS APE....... .......GCL HFSELT.... ......QSDE 
  Riccomluc  ...PAVFLGA KESLLIEPNS .......RIK SFDHLV.... .....ELGGS 
  Poptriluc  .HVKIMTIDS LTE....... .......NCL HFSELT.... ......SSDE 
  Humlupluc  .AIKFVCVDS PVPE...... .......GWF HFSELS.... ......GADE 
  Selmoeluc  ...PSVIIDH RDGSVLPP.. .......RSI PYSSLL.... .RESPIFRAG 
  Salmilluc  ..AKVVCIDA PPA....... .......GCL TFSELT.... ......AADE 
  Picsitluc  ...PTIMMGM NGDSKSASS. .......SII SFSDVF.... ......TMGV 
  Soraucluc  ..VQIMVVDN AETEKDGN.. .......TYH HFSELT.... ......SADE 
  Rutgraluc  .EVKIMCIDS PPD....... .......GCL HFSELT.... ..DQSVQEEE 
  Thehalluc  ...PIVLLGS GESVQVPGSN S......KIL SFNNVM.... .....ELSEP 
  Ipobatluc  EDFSVVTIDD PPE....... .......NCL HFSVLS.... ......EADE 
  Pruaviluc  EHFKVVTVDD PPE....... .......NCL HFSVIS.... ......EANE 
  Allcepluc  ..VKIVVIDE LVDEHS.... .......TCI PFSQLS.... ......SADE 
  Glymaxluc  .DVMVMCIDD DFSYEND... .......GVL HFSTLS.... ......NADE 
  Ephrealuc  ..VQIVTVDQ HVD....... .......GCL HVSALL.... ......KADE 
  Sorbicluc  .ALTVLTIDD VADTPE.... .......GCL AFWELV.... .....TPADD 
  Neoaffluc  ..VPVVAVDG AFD....... .......GCL GFREVL.... ...LGEGAGD 
  Goshirluc  EDFKVITIDD PPE....... .......NCL DFSVLS.... ......EANE 
  Literyluc  EDFKVITIDT PPE....... .......NCL PFSLLI.... .....ENTQE 
  Panvirluc  ..IPVVTVDG RFD....... .......GCA EFAEVI.... .......AAE 
  Lolperluc  ..IPVVSVDE GVDG...... .......GCL PFAETL.... ....LGEESG 
  Betplaluc  .GVKIICIDS PPE....... .......DCL HFSELT.... ......KADE 
  Triadhluc  ..RKIVIGKP PIRDN..... .......SYQ AMFDLI.... ......NGKV 
  Acrpisluc  .IKYVCPIDI LCN....... .......... ..TRII.... .......EEN 
  Dicdisluc  .VEKVILVDI AGQTLKEIDQ LTLSSDGIVM SFNQLT.... ......NNNG 
  Ciointluc  .SIKHIFTSS TSI....... .......KTR SIQDLI.... .....RDGTS 
  Nemvecluc  .VEHVFE... .......... .......SVE FFKDLL.... ......KDDG 
  Lucparluc  .IKTIVILDS KVNFGG.... ........HD CMETFI.... KKHVELGFPP 
  Lucterluc  .IKTIVILDS KVDYQG.... ........YD CLETFI.... KKYLPAGFHI 
  Luctsuluc  .IKTIVILDS KVNFGG.... ........YD CMETFI.... KKHVELGFRP 
  Pecforluc  .IQKLVVLDS KNDIGS.... ........AE SLQNFI.... LRNSDKNFDV 
  Pedhumluc  .VKELILFNN NSDAES.... .......KFT TYESLI.... ....NLHKNS 
  Pyrangluc  .IKRIIVLDT VENMQG.... ........CE SYANFI.... ..SRYSDGNI 
  Pyrpecluc  .IQKIVILDS REDYMG.... ........KQ SMYSFI.... ESHLPAGFNE 
  Steazuluc  .IKTVVVLDT EEDFMG.... ........YH CLHSFM.... KHYLPPNFDI 
   Alcalc4b  .AQIIFLGDL VR........ .........D GEPCD..... SYGPP..... 
   Brajapna  .GRLLRVSVD PG........ ....TGEATS FSDLI..... KDRAP..... 
 Ralpicadsl  .MKILRIALD G......... ...ARHSSLS FDTLM..... GAAPR..... 
 Geokaulong  .VSVKKIGLL N......... ...VEGAEVS YKELL...RL GEEKN..... 
 Raleutadsl  .QEIPCIALD H......... ...APGGSLS FDTLL..... DVTPR..... 
 BurCCGadsl  .QQLPRIGVD A......... ...AAGSTMS FDALLA..DR ERARS..... 
  AzoB51fac  .RALPCIAVG DG........ ...GQQADHR FADLL..... DSEPA..... 
  Cupbasfer  .QAVPCIALD C......... ...AAGGSMS FASLL..... DSVAL..... 
 AciNO1adsl  .RALPRIGVG PLE....... ...SKDSTCD WEALL..... AGPAS..... 
 Dinshiadsl  ..DLPCLTYE TDV....... .....DGAVR FEDVV..... AGSAP..... 
 Metradadsl  .QRIPRIAVG TPP....... ....GPGETA FADLA..... ATEGP..... 
 Halpaulong  .KTVTEFVHV D......... ...DPDADTY FYDLL....A DQSAA..... 
 Bacceradsl  .PNSSFWYVE DD........ ...TPSYASS YHEKV....N AASSK..... 
 Bacthuacoa  .PNTSFWSIE ND........ ...KPSYASS YHEKV....N EASSE..... 
Baccerlacoa  .PSTSFWYVE DD........ ...TPSYASS YHEKV....N EASAE..... 
 Desoriacoa  .PGLQLYLYV DET....... ...VPEFAQS FYDFF....A EFPSE..... 
 Metnodadsl  .RNLPRIAVG VPP....... ....EPGETG FADLA..... AREAP..... 
 Sponewlong  .QKVLFQVSV GEK....... ...AVGEQIK MAEIL....T KNDAD..... 
  Saceryfer  ..VLRERLVV DED....... .......... SYEDV....A GGTGE..... 
 Bacweilong  .PNSSFWYVE ED........ ...APSYASS YHEKV....N EASAE..... 
 Herauradsl  .P.IKQCVQF GP........ .........E YDQLL....T QASDL..... 
 Chrsaladsl  .HALVRIAVG DVR....... ....DAETVA FDSLL..... GGSGE..... 
 Desalkadsl  .PARLFVSKF AK........ .....GKDQD FEDFL....A QGSEE..... 
 Anoflalong  .PHISFWIID GQ........ ...VPTYAAS YHEQI....Q CASNE..... 
 Vibfislong  .DFCEHFILI ETAPVSK... ...KPAEAHS FNQWL....E TGRKT..... 
 Bacantlong  .PNASFWYVE DD........ ...TPSYASS YHEKV....N AASSK..... 
 Stramblong  ...VRMVALG EE........ .......... FEKLA....A DAEPL..... 
 Thebisadsl  .IGFRDVVYI GEP....... ...SWERLIE DGRSL....D AAALR..... 
  Rhoaetfer  .AGTARRVVL DGAP...... ...DD.RAVG YKEII....A TGPAD..... 
 Mitmullong  ...VTQHDIR QMG....... .........K KDE......S LPAAP..... 
 Rhopalacoa  .TSVEQFVWL PSLRPTE... ...PVEGMIP MQSLLE...R GANAP..... 
 Rhojoslong  ...IPALLVD DRGP...... .......... SDADL..... TGNPI..... 
 Brebreacoa  .SVAHMIWLE PGEL...... .....PWSQD GPSES....S QHSRI..... 
 Geoobsadsl  .EAVRVRGVL GSAGGL.... ...LPGGWEA VETWT....A HEDAS..... 
 Intcaladsl  .ASLERVIYI GTD....... ...DWDSTLA EADRV....S ATELS..... 
 Myctheacoa  .RTVHARAVI GDSSGV.... ...AGDSWEN FDDWS..... LTAGA..... 
 Bacpseadsl  .PSVQ..... .......... ......LNQE YKEWI....A KAAPC..... 
 Cupmetadsl  .TTVRHVIYA GDGE...... ...TPAGMLN YETLI..... ADSAP..... 
 Plabonlong  ...VPLL.YM G......... ........ED FERTV....A QYVGQ..... 
 Strvioadsl  .EAVPWIHSG DP........ ......AEAT IERLA....R TQPDG..... 
 Nitsaladsl  ..KMERIIWE GGLRL..... ...ADEKNLS FEEAL..... SQNLQ..... 
 Stanasadsl  ...VRMVTVG PQAP...... ...DLGADAH LEDVA....E AGSPL..... 
 Roscasadsl  .....VVIFA SD........ .......... .VVLE....G ADDAP..... 
 Sulacilong  DSPVKCRVIL EGS....... ...VKGGWES VQAFD..... SMPST..... 
 Carhydlong  ..NLEKIILF DFSPYD.... ...VPDDAVD FEAYV....K SAAGY..... 
 Mycaviadsl  .ASPPLLVSI GGS....... ...GRTGMLD FEEFV....G GGDGG..... 
 SelspucoAL  ...LCQLPLL DVM....... .......... ..KPA....S AMPAP..... 
 Gorpolacoa  ..GATTRMVV DGDP...... ...DP.DAVG YETSI....A AASTD..... 
MyxfulAbind  CTGLERALVL ED........ ...DWQGLLD GGKDV....S EDALA..... 
  Thethelon  .VRHLVVMDE KAPE...... .......GYL AYEEVL.... .........G 
 ThescoAbin  .VRHFVVMDE KAPE...... .......GYL AYEEVL.... .........G 
 Marhydosuc  .ERVIVVPLT GQPVPE.... .......GTL DYEAFL.... ......ESGQ 
 Meisiladsl  .ERVMVVPLT GQPVPE.... .......GLT SYEEFL.... ......ATAS 
  Meirubads  .EKVIVVPLS GQPVPE.... .......GFM SYEDFL.... ......ATGD 
  Brelatmed  .VKAFVLMTD HDQLPAS... ....NLQPLY SYEQIL.... ......KEAD 
 Baccoaadsl  .VEHFIIMSD EKAVPET... ....TLFPVS SYEAIL.... ......EEGD 
 Deskuzosuc  .IELFVIMTD KESIPGT... ....SLSPVY SYEDLL.... ......REAP 
 Salshaadsl  .EKIVVVPLA GKPVPE.... .......GMI SYDDFL.... ......ASAS 
  Geothemed  .VRAFIIMTD KDELPDT... ....TLSPVY HYEKLL.... ......ADGD 
 Oceproadsl  .VEEIIVVPL TGQPVPE... .......GFM DYEQFL.... ......DTAE 
  Baccermed  .VQAYIIMTD KDELPNT... ....TLKPVY HYEKLL.... ......EEGD 
  Geokaumed  .VRAFIVMTD ADELPET... ....TLSPVY HYEKLL.... ......AEGD 
 Aliaciadsl  .VQAYVVMTD NDKLPET... ....KLTNVY HYEELI.... ......RQGD 
 Bacweiadsl  .VQAYIIMTD KDELPNT... ....TLEPVY HYEKLL.... ......EEGD 
 Baccytadsl  .VQAYIIMTD KEEIPET... ....SLTPVY HYEHLL.... ......AEGN 
 Detalkadsl  .VEKYVIMTD KDELPET... ....SLSPVY HYEKLL.... ......AEAA 
 Marmaradsl  .VKNWVLMTD KSHLDGV... .....QTKCK SYEELI.... ......AEYP 
 Varparadsl  .VRAFIAMTD RAHMPAI... ....DVPNLL CYDELV.... ......GAQS 
  Rhocenmed  .LRTIVVMTR PELMPQQS.. ....SLPSLL CYETLM.... ......DGAK 
 Mycvanadsl  .VETFVAMTD RDHMPDIPQI ....PDGRLR CWDDFI.... ......GGQS 
 Canaccadsl  .VRGFIVMTD RAHLPEC... ....SIPGLL CYEDLI.... ......AGQT 
 Cupmetlong  .VKGWVMMSD RAHMPAE... ....SKVDLI CYEDLI.... ......DAQD 
 Chrviolong  .VERFVLLAD HASLPADS.. ....GIPDLL SYEDLV.... ......HGHS 
 Burambadsl  .VKAWIMMAG REDMPTA... ....SKVSLL CYEELI.... ......GAQD 
  Arcfulmed  .VEKYVVMTD GETPET.... ....KLPEVY SYEELL.... ......RKAS 
 Fulpelacoa  .VEAFVVLCS RDEMPRDL.. ....KVGNLL CYEDLL.... ......TDEV 
 Parberacoa  .VESYIALSA TGALPEI... ....GDKPVH NYESLI.... ......EKHP 
 Mesoppadsl  .LKQVIVLTD KAHMPQT... ....TLPNAV AYEDWL.... ......DGVD 
 Rhopaladsl  .VERFVVLTD AEHMPQT... ....TLKNAV AYEEWL.... ......KEAD 
 Sulisladsl  .VKKLILISD TEKMHRN... .......SYY DYETLV.... ......EEGD 
  Astbipmed  .VKGVVVMGS REQMPGN... ....ILHRAL CYEDLI.... ......ANEP 
 Thiintadsl  .VKHWVALCE AGALPADLAE ....AIPGVL IYDELL.... ......AAQP 
  Novpenmed  .VEKLVLMCN SAEIGG.... ....DMRGAI CFEDIL.... ......AHQA 
  Carhydmed  .VQQILPLDA .......... ....VFTNFV .......... .........S 
 Hylgralong  .VKQWVALCD ADKLPADS.. ....GIPGLA SYEAWI.... ......AKQS 
 Staaggacoa  .DLRVVIMTD RAHMPET... ....TLDGVL CYEEIL.... ......DGQP 
 Natpeladsl  .DIDFVVMGS ESADDL.... .......EAT PYESFI.... ......DGHE 
 Halxanosuc  .DVDFVVMGR EESDDL.... .......EAT PYESFI.... ......EGRD 
  Phagalmed  .VQHIVVMGP KDADIAA... ....QIEGVL FYDDVL.... ......DAEA 
 Hoephoacoa  .LERIVILTD DAHMPET... ....SLVNAV SYESYI.... ......AEAD 
 Psespalong  .LKHVVLMCG RDNMPREH.. ....VLDNLL CYEELI.... ......EAED 
 Geotheacoa  .KLLKFSIGE HEHDG..... ..WVRLDAAM AAE....... .......... 
 Homsapacoa  .LRIKLLVSE KSCDG..... ........WL NFKKLL.... NEA...STT. 
 Ponabeacoa  .LRIKLLVSE KSWDG..... ........WL NFKKLL.... NEA...STT. 
 Macmulacoa  .LRIKLLVSE KSWDG..... ........WL NFKKLL.... NEA...STT. 
 Macfasacoa  .LRIKLLVSE KSWDG..... ........WL NFKKLL.... NEA...STT. 
 Musmusacoa  .LKIKLLVSE NSREG..... ........WL NFKALL.... KEA...STI. 
 Cavporacoa  .LRIKLLVSE RSRDG..... ........WL DFKTLL.... KEA...STH. 
 Loxafracoa  .LKTKLLVSQ KSRDG..... ........WL DFKTLF.... QEA...STA. 
 Susscracoa  .LKTKLLVSP HSRNG..... ........WL SFQELF.... QNA...STE. 
 Bostauacoa  .LKTKLLVSD HSREG..... ........WL DFRSLV.... KSA...SPD. 
 Ratnoracoa  .LKTKLLVSP HRWDG..... ........WL SFQELL.... QSA...SEE. 
 Hetglaacoa  .LKTKLLVSD HSLHG..... ........WL DLRSLI.... RSA...SPE. 
 Pantroacoa  .LHSKLIVSE NSREG..... ........WG NLKELM.... KHA...SDS. 
 Equcabacoa  .LHSKLIVSQ KPREG..... ........WG NLKEMM.... KHA...SEN. 
 Ornanaacoa  .LKSKLIVSE DPREG..... ........WL NLKESM.... RQV...PDD. 
 Melgalacoa  .LKFKLLVSE GHREG..... ........WL SFKDLL.... KNA...PSD. 
 Ailmelacoa  .LQSRLLVSD SSRPG..... ........WM NFRELL.... REA...SAE. 
 Mondomacoa  .LKYKLLVSE KPREG..... ........WG NLKEMM.... KHA...SDD. 
 Crigriacoa  .LSSKLIVSQ HSREG..... ........WG NLKEMM.... KYA...SDN. 
 Xenlaeacoa  .LETKMLISA ERRDG..... ........WL DFNGLF.... RAA...DDK. 
 Canfamacoa  .LQSKLLVSN SSRPG..... ........WM NFRELL.... REA...STE. 
 Danreracoa  .ISTKLLLSH KPMDG..... ........WG NLTELM.... GRV...SDD. 
 Helmodacoa  .LQS.RILIG GERAG..... ........WL RYHEAM.... ATA...SDS. 
 Deskuzbuty  .VKSRIIVGE PRQG...... ........WL DYREAV.... ARA...SDD. 
 Carhydacoa  .LKHLVIVGK RDG....... ........WL SLNEEI.... AKF...SPE. 
 Desrumadsl  .VKVKMVVEN PREG...... ........WL HYQTEL.... QQY...PED. 
 Sphtheadsl  .LTVPIVVGG ERDG...... ........WI SYDAAL.... AEA...PAD. 
 Thesubadsl  .LRVRIVTGG PRPG...... ........WI PYEEAV.... AAA...GPD. 
 Themaradsl  .LRVGIVVGG TRPG...... ........WI PYEEAV.... AAA...PPD. 
 MyxanAbind  .VRTWVSVGE GAPSP..... ........WG RYVSGV.... AEA...NAG. 
 Kteracadsl  .VTQAILVDN DEPGEG.... ........WH GYAHIT.... GKA...LPD. 
 Mettarbuty  .LQSRLVTDA ELPG...... ........WI SYTVEQ.... EYPAP.VSRK 
 Metmaradsl  .LDTLFLADG EREG...... ........WA SYPHEI.... EYPAP.VSHH 
 Metpetadsl  .LKSRLVVNG DMEG...... ........WV SYLVEL.... DYPAP.VSSK 
 Methunadsl  .LKHRMLIDG ELPN...... ........WI SYQYEL.... FYPAP.VSRS 
 Calnitadsl  .LLHKMVIGA EANG...... ........WE NFEKAM.... NNV...PDEI 
 Thepotadsl  .LVLKAAVGG QRDG...... ........WI DFNSEL.... EKAS..EIFE 
 Desafrbuty  .LQILVQVAG DKLPAG.... ........WV GYNAIL.... QKAG..DSYP 
 Dessaladsl  .LKVMVQAGE GDLHDG.... ........WL DFETIC.... GEA....SDS 
 Clopapadsl  .VKYKALIDG SKDG...... ........WL DFSSGI.... EEAS..NEFQ 
 Cloceladsl  .VKYKALING AKDG...... ........WL DFSSGI.... QEAS..SQFE 
 Flesinbuty  .NFTKIAIKY ESKG...... ........WQ NYEDLM.... AKA...GEYL 
 Mettheacoa  .DTRRVLVGD SDRDG..... ........WI NLRKEI.... MKL....PGD 
 Metmazacoa  .PLKKAMVGG KAREG..... ........WI DFRKEL.... EEAS..PEFE 
 Bacfinacoa  .VEKLVSVGP EIPEG..... ........FE DFHQGI.... ENA.....AP 
 Precapacoa  .VKTLISIGP DIPEG..... ........FH DWMKEW.... NEC.....AP 
 Caltheadsl  .LQYKFVVGE AQSS...... ........WL AIDTLL.... ENE......S 
 MetbarAbin  .PLKKAVVGE NVREG..... ........WI DFRKEL.... EEAS..PDFE 
 Brebregram  NGQVEI.... .......... .......... FEEDTI.... ......KIRE 
 Brelatgram  QGQVIT.... .......... .......... FEDPAI.... ......MMQA 
  Acelonsyn  QGEVLD.... .......... .......... LEDGRLYQ.. ........GE 
     PaeHGF  AGTVLA.... .......... .......... LDDESS.... ......YSAD 
  Paeelgsyn  AGELVR.... .......... .......... LDDEQI.... ......YSED 
     Paepol  EGTVVA.... .......... .......... LDDEQA.... ......YSDD 
 PaepolsynB  DGQVLV.... .......... .......... LDGAQEV... ......YHED 
 Paetergram  NGKILV.... .......... .......... LNGEPSV... ......YHEN 
  Bacsubpep  DGHMLV.... .......... .......... LDGAQSV... ......YHED 
 Bacthupher  CITKIS.... .......... .......... INDETI.... ......KNQE 
 Brelatnope  AGEILE.... .......... .......... IDSKKL.... ......STEE 
 Clopapaaap  NGEFLI.... .......... .......... MDEMLRET.. ......VFGE 
 Bretexnope  QGEVLL.... .......... .......... LTEDSWMD.. ........EN 
 CyaCCYaaap  ETQSIC.... .......... .......... LDRDWSEI.. ......KKNS 
 Acelontyro  SGEVIA.... .......... .......... LDDPDL.... ......YQGD 
 Pelmemnope  QAEVVC.... .......... .......... LDTDWQSI.. ......SQSS 
  Micaersyn  GAELLC.... .......... .......... LDRDWEKI.. ......ATYS 
 Brelanope1  TGDRIL.... .......... .......... IEQMQWY... .......QAA 
 Paecuraaap  GGCIIA.... .......... .......... IDEEVSYA.. ........AD 
  Micvirsyn  EAELLC.... .......... .......... LDRDWEKI.. ......ATYS 
 Anavirnope  QAIAIC.... .......... .......... LDADWNEI.. ......AKNN 
 Nospunaaap  GAKLVC.... .......... .......... LDDKKSF... ......HQES 
 PlarubanaD  SAQLIN.... .......... .......... LDRLNF.... ......ESFP 
  Analemsyn  SAEVVC.... .......... .......... LDRDWHII.. ......ANYS 
  Anaflosyn  SAEVVC.... .......... .......... LDRDWHII.. ......ANYS 
 Baccerglur  HGQIIQ.... .......... .......... LDKLEY.... .......KEN 
 BacamyBmyc  QSHTVF.... .......... .......... LDDPSSYG.. ........AE 
 Lynmajaaap  QAQVVL.... .......... .......... LDADWNGI.. ......NSKS 
 Micvagaaap  VFSVVC.... .......... .......... LDSDREII.. ......AQQS 
 Paetersurf  SGEVLK.... .......... .......... VELSDYE... ......TETT 
 OrnTW2nope  QGDIVF.... .......... .......... LDDQENYQ.. ........GD 
 Desoriaaap  PGEVID.... .......... .......... LSSPELVL.. ...GSREAKN 
 Xenbovornr  PVPKIV.... .......... .......... LDTQDASL.. ....MAQPDH 
 Nodspunope  PCQIIC.... .......... .......... LDQETF.... ......NLAL 
 Vibcarornr  SYRSIA.... .......... .......... LDCSEVQQQL ....SNYAKE 
     TolPCC  .KPIIC.... .......... .......... IDKDWTAI.. ......TQNG 
 Bacatrsurf  TGEVIL.... .......... .......... LNGERSIL.. ..SLPLDEND 
 Mettunaaap  NAKPVY.... .......... .......... LDSDWPVI.. ......DALP 
     Micaer  QAEILC.... .......... .......... LDTDWSRI.. ......ANYS 
  salentaco  SVEHVIVLKR TGSDID.... ...WQEGRDL WWRDLIEK.. ........AS 
  citfaraco  TIEHVIVLKR TGGNIE.... ...WQEGRDL WWSDLIDK.. ........AS 
  citamaaco  TIEHVVVLKR TGGNIE.... ...WQEGRDL WWSDLIEK.. ........AS 
  esccolaco  SVEHVVVLKR TGGKID.... ...WQEGRDL WWHDLVEQ.. ........AS 
  kleoxyaco  SIENVVVFKR TGGKID.... ...WQEGRDL WWSDLIEK.. ........AS 
  yokregaco  SVEHVVVLKR TGGKID.... ...WKDGRDL WWSDLTAN.. ........AS 
  lecadeaco  SVNSVIVLKR TGNAVE.... ...WHEGRDL WWSDLIEQ.. ........AS 
 lecadeaco2  SVNSVIVLKR TGNAIE.... ...WHEGRDL WWSDLIEQ.. ........AS 
  raoteraco  SIENVVVLKR TGGKTE.... ...WHEGRDL WWSDLLEN.. ........AS 
  mangroaco  TIEHVITFKR TGGDIQ.... ...WHEGRDL WWHDCMAD.. ........AS 
  erwiniaco  TVSNVVVFRR TGKEIE.... ...WHNGRDL WWHELMNS.. ........AC 
  pantoeaco  SVEHVVVLKR TGNEIA.... ...WQNGRDS WWHERMNS.. ........AC 
  yeraldaco  SIKNVVVFQR TGNASY.... ...WKDGRDL WWHDLIKE.. ........AS 
  sermaraco  SVANVVVFKR TGKPGY.... ...WQEGRDL WWHELTQG.. ........VS 
  rahnelaco  SITHSIIFKR TGKQGE.... ...WKEGRDI WWHDAIEG.. ........IS 
  peccaraco  TISSVIVFRR TGKINE.... ...WQDGRDL WWHELVEK.. ........AD 
  serfonaco  SVNNVVVFQR TGKPGY.... ...WQEGRDL WWHELTEG.. ........VS 
  hafalvaco  SVEHVVVFKR TGKQGE.... ...WNPERDL WWHDLIEQ.. ........VD 
  brenneaco  TIANVIVFHR TGKQGE.... ...WQAGRDL WWHDLIEQ.. ........AD 
  dicdadaco  SVNHVIVFQR TGKPGN.... ...WQDGRDL WWHELIAQ.. ........VD 
  xenbovaco  DVANVVVFKR TGNTKS.... ...WQEGRDL WWHELIEN.. ........VS 
  provulaco  PINHVVVFRR TGNTEQ.... ...WIEGRDI WWDEAIQG.. ........VS 
  budaquaco  SVEHTIVFKR TGNNID.... ...WKTGHDL WWHELNDT.. ........AS 
  alitaiaco  CVEAVVVFKR TGADIN.... ...WVEGRDV WWHDVTEP.. ........AS 
  vibmimaco  NISKVMVLKR TGGNVA.... ...WHEHRDI WWHEATAK.. ........VS 
  rhopalmco  .ATVETLGPD GR........ .........G SLTDAAAG.. ........AS 
  braelkmco  .AKVETLGAD GK........ .........G SLTEAADK.. ........AS 
  miclotmco  .AAVEGLDAE GQ........ .........G TLMEAAAD.. ........AP 
  olicarmco  .ARVETLDSE GR........ .........G SLADGATK.. ........SA 
  parpanmco  .ARMVTLDAE GR........ .........G SLTDAADA.. ........AP 
  sinmelmco  .AGVETLDDK GG........ .........G SLIELALG.. ........ET 
  enssojmco  .AHVETLDEK GG........ .........G SLIELARG.. ........EA 
 skeastimco  .AAIETLGTD GT........ .........G SLMDGATA.. ........CP 
  azocaumco  .PHVETLGSD GK........ .........G SLTEAAAG.. ........ES 
  phyllomco  .ALIETLDEN GG........ .........G SLVELAKD.. ........EP 
  agrvitmco  .ARVETLNAD GS........ .........G SLIDLART.. ........EP 
  fodfenmco  .ASVETLDAA GK........ .........G SLAERMAR.. ........QG 
  stastemco  .SHVLTMAAD GS........ .........G SVSTAIDG.. ........AS 
  ensadhmco  .AIVETLDAD GT........ .........G SLLDLARD.. ........EQ 
  halsalmco  .PQVATLGTE AN........ .........G SLMEKAEV.. ........AV 
  leumucmco  .SALETLNVD GS........ .........G SLSDAAKQ.. ........QT 
  cobampmco  .PRVESLGTE QD........ .........G SLMEQARQ.. ........CN 
  roslitmco  .ARLETLNAD GT........ .........G SFTDMAKD.. ........MS 
  cobcrumco  .ACVESLGDA ND........ .........G SLMTKVAT.. ........AE 
  oceindmco  .CQLETLGAE ND........ .........G SFADRATS.. ........AS 
  leicaemco  .AEVLTLDAA GQ........ .........G TLRDLADG.. ........QG 
  ponticmco  .AHCETLGPD GA........ .........G TLAERADA.. ........AP 
  sphingmco  .PRVETLGAD GG........ .........G SIVALLAG.. ........QS 
  platemmco  .AQLETMDAA GE........ .........G SFAQKAAA.. ........QP 
  novsubmco  .PALLTLDTE GT........ ........GG TLVAAAAG.. ........QP 
  rhosphmco  .ARFETLDAA GE........ .........G SLTELARL.. ........AG 
  thalucmco  .GTILSLGSA GD........ .........G SLNDQAKN.. ........VT 
  aciebrmco  .QHVFTLGDD RT........ .........G SLLERAAH.. ........FG 
  nitwinmco  .ATIETLDAK GK........ .........G SLTGAATT.. ........AK 
  combadmco  .RNVFTLGQD RG........ .........G SLLERAAH.. ........CS 
  varparmco  .RHVFTLDDD RT........ .........G TLLELAAQ.. ........CS 
  Metacemed  .LKKAKVGGD VLEGW..... .........I DFRKELEESS PI......FE 
 Metsicacoa  .LKKAKVGGE AREGW..... .........I DFRKELEESS PV......FE 
 Metlacacoa  .LKKAVVGGK AREGW..... .........I DFRKELEEVS PI......FE 
 Metmaracoa  .VLKACVSNL NNDSW..... .........I DFSKELEESS ED......FT 
 Metforacoa  .LLKALVGDE DRDGW..... .........F NFSQELEKAS PE......FQ 
 Metholacoa  .KQRMVLG.T DREGW..... .........I NFNTELEAAS ES......FK 
 Mettinacoa  .KNRLVIG.L EREGW..... .........L GFTDEMEKAS ED......FE 
  Pelcarmed  .RHKLILG.E PRDGW..... .........L DFKSELEKAS AD......FV 
 Metconacoa  .KLKAVVN.G SYEGW..... .........I DFNAEVNKAG DR......FE 
 Clostracoa  .MAKALIG.K DKEGW..... .........Y NFNKEIENES PD......FE 
  Theferaco  .VLKAAVG.G QRDGW..... .........I DFNSELEKAS EI......FE 
  Acecelaco  .KAKALVG.G TREGW..... .........Y DFTKEVEEAS SE......FT 
  Psecelaco  .KSKALVG.G SRDGW..... .........F DFISELSKAS AD......FV 
  Pardisaco  .KRVVSVGPE IPEGF..... .........E DFQQGIQNAA P.......FV 
   undokaco  .EHRISIGPD VPDGW..... .........D DFSRGMEQAP A.......FV 
  Endproaco  .KHLVSIHG. KVDGW..... .........L EYNKEIEKYS DV......FP 
  Bacxylaco  .EKLVSVGPE IPEGF..... .........E DFHQGIENAA P.......FV 
  Pargoraco  .KTLVSVGPE IPEGF..... .........E DFHKGIADAS P.......FV 
  Ecolifaal  .LHVLSH... .......... .........A WFKALPEADV .........A 
 Shefleacoa  .LHVLSH... .......... .........A WFKALPEADV .........A 
 Hafparacoa  .IHILSN... .......... .........E DVNALPEMDI .........E 
 Citfaracoa  .IHILSN... .......... .........A QFNTLPEKDI .........E 
 Shiblaacoa  .THILSG... .......... .........E DLHALPEKDI .........E 
 Plugeracoa  .LRILSH... .......... .........A DLNALPEADI .........E 
 Sermaracoa  .LHILSD... .......... .........A DFNALPEPEI .........T 
 Legpnefaal  .IPAI..... .......... .......... ALESIELNR. SSSW.....Q 
 Legnorfaal  .IPAL..... .......... .......... ALDGIELSK. SNDW.....R 
 Legsaifaal  .IPCI..... .......... .......... TIEELKLTQ. SIEW.....H 
 Fludumfaal  .VPCL..... .......... .......... VIDAVELQM. SSLW.....K 
 Scytoladsl  .MQWL..... .......... .......... TTDNITPSL. ESEW.....Q 
 Hasbysadsl  .LDCL..... .......... .......... ATDNIDEHQ. AESW.....Q 
 Nocpunadsl  .LNWL..... .......... .......... TTDSTDNNL. ANKW.....Q 
 Micaeradsl  .TRLL..... .......... .......... VTDNVNNNQ. DFKL.....H 
 Chrcyaadsl  .LHWI..... .......... .......... ATDTIDRDV. IEKW.....Q 
 Tolcamadsl  .LQWL..... .......... .......... ATDKIDENL. AEQW.....E 
  Acihaedhb  .PEIVLMLNH QPTD...... .........F SLIEWIETA. ATSVV....D 
  Psefludhb  .PEITLLLGE PRDE...... .........N NLTAWIKTP. SEHPV....D 
  Psesyndhb  .PQVTLFLGE QHFP...... .........N NLTAWIESP. SDSRV....D 
  Brumeldhb  .PLLTLFAGE ADHA...... .........S SLDHWIATP. ADKAV....P 
  Snoalvdhb  .PALTLMLNA FADD...... .........E SLPDWYTTA. HSAIS....H 
  Labaggdhb  .ALTVLLMDE ADPA...... .........S SLSHWIESAP DGVAP....D 
  Halelodhb  .LSATLLLGA SDRE...... .........T SLEHWLEAP. SETGW....Q 
  Agrtumdhb  .LAVTLLLGE TDPQ...... .........R SLEQKLAAP. AENPP....A 
  Rhiunddhb  .LTHVLFHGA GEED...... .........E SLEALMGEA. PARVV....D 
  Yerrucdhb  .LEQIIIDGA TDYA...... .........P LLHRLLYEEI DEQRP....A 
  Chrvacdhb  .LSVRLFAND .ELE...... .......... ...AVLERDC GGLPA....E 
  Peccardhb  .LQTVVMLGD SPLG...... .........H SLSDWL.QPC .ASTS....Q 
  Terturdhb  .IRLTLFHRE .NLT...... .........R VFDKN..IES .KTTN....S 
  Acibaudhb  .PEIILMLNH QATD...... .........F GLLDWIETP. AETFV....D 
 Myctubfd10  .IPVIAVDIA AV........ .......... TRESEHSLD. AASLA....G 
 Mycgoracoa  .IPVVKVQLD GH........ .......... ...AGNSVV. TDDDY....R 
 Mychaeacoa  .IPAITVNID AG........ .......... ATYSACSVD. ADCLV....G 
 Mycnewacoa  .IPTFEVEIA QD........ .......... SAVVDGDPV. SRPVP....V 
 Mycconacoa  .TPALTVTIT HA........ .......... ..AARDEPA. AVALS....E 
 Mycsetacoa  .IPASTVTIT HS........ .......... AADHGDEPV. AEPAA....G 
 Mycmucacoa  .VPVIAVDVT DG........ .......... ...TAEHRE. AVPAV....A 

             301                                                350 
  Luccruluc  SSFKTVEV.. DRKEQVALIM NSSGSTGLPK GVQLTHENTV TRFSHARDPI 
  Phopyrluc  YDFVPESF.. DRDKTIALIM NSSGSTGLPK GVALPHRTAC VRFSHARDPI 
  Lucbipluc  YDYVPDSF.. DRDQATALIM NSSGSTGLPK GVELTHTSVC VRFSHCRDPV 
  Lamnocluc  YDYIPDSF.. DRETATALVM NSSGSTGLPR GVELTHQNVC VRFSHCRDPV 
  Lamturluc  YDYIPDSF.. DRETATALIM NSSGSTGLPK GVELTHKNIC VRFSHCRDPV 
 Pyrocpyluc  YDYIPDSF.. DRDTATALIM NSSGSTGLPK GVELTHKNVC VRFSHCRDPV 
  Diapecluc  YDYKPDSF.. DRDTATALIM NSSGSTGLPK GVDLSHKNVC VRFSHCRDPV 
  Cradisluc  YDYVPDTF.. DRDMATALIM NSSGSTGLPK GVELSHKNVC VRFSHCRDPV 
 Pyrocruluc  YDYIPDSF.. DRETATALIM NSSGSTGLPK GVDLTHMNVC VRFSHCRDPV 
 Pyrocmiluc  YDYIPDSF.. DRETATALIM NSSGSTGLPK GVDLTHMNVC VRFSHCRDPV 
  Phopenluc  SAFKPLSF.. .DLDRVACIM NSSGSTGLPK GVPISHRNTT YRFSHCRDPV 
  Luclatluc  SSFKTVEV.. NRKEQVALIM NSSGSTGLPK GVQLTHENAV TRFSHARDPI 
  Hottsuluc  TSFVPIDVK. NRKQHVALLM NSSGSTGLPK GVLITHEGAV TRFSHAKDPI 
  Hotparluc  TSFVPLDVK. NRKQHVALLM NSSGSTGLPK GVRITHEGAV TRFSHAKDPI 
  Lucitaluc  TSFVPIDVK. DRKHHIALLM NSSGSTGLPK GVEITHEGTV TRFSHAKDPI 
  Phrvivluc  LSFTPKDF.. DPLEKIALIM SSSGTTGLPK GVVLSHRSLT IRFVHSRDPI 
  Phrhirluc  LSFTPKDF.. DPLEKIALIM SSSGTTGLPK GVVLSHRSLT ITFVHSRDPI 
  Rhaohbluc  RNFKPRDF.. DAKEQVALIM SSSGTTGLPK GVVLTHRNLS VRFVHCKDPL 
Pyrophanluc  ANFKPLHY.. NPVEQVAAIL CSSGTTGLPK GVMQTHRNVC VRLIHALDPR 
Pyrophplluc  ANFKPLHY.. DPVEQVAAIL CSSGTTGLPK GVMLTHQNIC VRLIHALDPE 
 Phyromeluc  ANFKPLHY.. DPVEQVAAIL CSSGTTGLPK GVMQTHRNVC VRLIHALDPR 
  Agrbinluc  EKYEPRVF.. NSNEQVAAIL LSSGTTGFPK GVMLTHKNFS ILFAHANDPV 
  Tricasluc  CRFPGVDF.. DPDKQIAFIM CSSGTTGLPK GVMQTHTNLM VRYMHTIDPR 
  Tenmolluc  PGFSPIEL.. DPEEDVALIL TSSGTTGFPK SVQLTHANLR VTMLYIGDPY 
  Dromelluc  PDFTSPAA.. NKDEDVSLIV CSSGTTGLPK GVQLTQMNLL ATLDSQIQPT 
  Droanaluc  PDFTSPVA.. NKNEDVALIV CSSGTTGLPK GVQLTQMNLL ATLDSQIQPT 
  Anogamluc  HSFTPQPV.. PLRQQVAVMV MSSGTTGLPK AVQLTHHNVM TVMAYQAEDP 
  Drowilluc  PDFLSPLA.. NKNDDVALIV CSSGTTGMPK GVQLTQMNLL ATLDSQIQPT 
  Droperluc  PEFLSPAA.. NKNEDVALIV CSSGTTGLPK GVQLTQMNLL ATLDSQIQPT 
  Aedaegluc  SNYVPDSV.. DVNSHVALIV LSSGTTGLPK GVQLTHINIM TTVAHSKEAS 
  Glomorluc  NTFEYEPV.. NKNEDVTLIV CSSGTTGLPK GVQITQANVL STLDSQLAPT 
  Drosimluc  PDFTSPAA.. NKDEDVSLIV CSSGTTGLPK GVQLTQMNLL ATLDSQIQPT 
  Drogriluc  PDFTSPQA.. NKADDVALIV CSSGTTGLPK GVQLTQFNLL ATFDSQIQPT 
  Droyakluc  PDFTSPAA.. NKDADVSLIV CSSGTTGLPK GVQLTQMNLL ATLDSQIQPT 
  Dromojluc  PDFTSPAA.. NKTEDVALIV CSSGTTGLPK GVQLTQFNLL ATIDSQIQPT 
  Droereluc  PNFTSPAA.. SKDEDVCLIV CSSGTTGLPK GVQLTQMNLL ATLDSQIQPT 
  Culquiluc  LNFYIPTV.. DIDQHVALIM CSSGTTGLPK GVQLTHANLL ASIALLEESS 
  Acrechluc  NALQPASV.. NLDDHVTAIL CSSGTTGLPK GVMLTDKNIT TVIRMYMNT. 
  Apimelluc  NNFHACSV.. NVNDHVAVIS CSSGTTGLPK GVMLTDKNFL SVIKNLAAVS 
  Camfloluc  DKFQAVPV.. DINNHVTAIL CSSGTTGLPK GVMWTDKNIT TIIRMYI... 
  Solinvluc  VNFCYTKL.. DDIKQTACIM HSSGTTGMPK GIELSNYTIV VLIQTNNM.. 
  Rhoequluc  VPAPDVSF.. DPATHLAVLP YSSGTTGRPK GVMLTHRNLV ANVLQIEAPI 
  Strvioluc  APEPVVEI.. DPAEDIAVLP YSSGTTGTPK GVLLTHRNVS TNLAQVETLV 
  Ampqueluc  SLFKEEKV.. NAKEDLAVLP YSSGTTGLPK GVMLTHYNIV ANLAQITHPE 
  Subdomluc  SLFDPPS... IDLHETAVLP YSSGTTGLPK GVMLSHKNIA SNVTQMHHSE 
  Sackowluc  SAFPSNISI. NPMEDLVVLP YSSGTTGEPK GVMLSHYNLI SNITQLSYPG 
  Artoliluc  EDFRWRQLSK DELNTTVAIN YSSGTTGMPK GVEITHKNFV SNTTQSITMD 
  Batdenluc  LGPVVKFTKN ELANEAAYLC YSSGTTGRSK GVITTHRNMV ANVLQTNVFE 
  Scubailud  GDMPEVEI.. .NSDDVVALP YSSGTTGLPK AVMLTHKGLV TSVAQQVDGE 
  Nictabluc  HEIPEVK... IQPDDVVALP YSSGTTGLPK GVMLTHKGLV TSVAQQVDGE 
  Riccomluc  NSEFPTIN.. VKQTDIATLL YSSGTTGISK GVILTHGNFI AASQMITMDQ 
  Poptriluc  NEIPAVK... IKPDDVVALP YSSGTTGLPK GVMLTHKGLV TSVAQQVDGE 
  Humlupluc  NDMPEVN... ISPDDVVALP YSSGTTGLPK GVMLTHKGLV TSVAQQVDGE 
  Selmoeluc  SSMSAPIE.. SNLDDTVALL YSSGTTGVSK GVMLSHRNFL AAAGQVNMDA 
  Salmilluc  REMPAVK... IHPEDAVALP YSSGTTGLPK GVMLTHKGLV TSVAQQVDGE 
  Picsitluc  QKSPPEVI.. IKQTDTAALF YSSGTTGINK AVVLTHKNFM AAALMMTSDQ 
  Soraucluc  NDIPAVK... INPENVVALP YSSGTTGLPK GVMLTHKGLV TSVAQQVDGE 
  Rutgraluc  LEFVDSVE.. ILPDDVVSLP YSSGTTGLPK GVMLTHKGLV TSVAQQVDGE 
  Thehalluc  VSDLPTVQ.. IKQSDTAALL YSSGTTGISK GVELTHGNFI AASLMVTMDQ 
  Ipobatluc  EDMPATVE.. IAPDDAVALP FSSGTTGLPK GVVLTHKSLI TSVAQQVDGE 
  Pruaviluc  KELPEVVI.. .DPEDPVALP FSSGTTGLPK GVILTHKSLI TSVAQQVDGE 
  Allcepluc  RKLPEVE... ISPDDVVALP YSSGTTGLPK GVMLTHEGLI TSVAQQVDGE 
  Glymaxluc  TEAPAVK... INPDELVALP FSSGTSGLPK GVMLSHKNLV TTIAQLVDGE 
  Ephrealuc  AECPQVE... IHPDDVVCLP YSSGTTGLPK GVMLTHKGLV SSVSQQVDGE 
  Sorbicluc  AALPEVS... ISPDDPVALP FSSGTTGLPK GVVLTHGGQV SNVAQQVDGA 
  Neoaffluc  LLAADEE... VDPDDVVALP YSSGTTGMPK GVMLTHRSLV TSVAQQVDGE 
  Goshirluc  NEIPQVT... IHPDDPVALP FSSGTTGLPK GVVLTHKSLI TSVAQQVDGE 
  Literyluc  NQVTSVS... IDSNDPIALP FSSGTTGLPK GVILTHKSLI TSVAQQVDGD 
  Panvirluc  ELEADAD... IQPDDVVALP YSSGTTGLPK GVMLTHRSLI TSVAQQVDGE 
  Lolperluc  ERFVDEA... VDPDDVVALP YSSGTTGLPK GVMLTHRSLV TSVAQQVDGE 
  Betplaluc  NDVAEVD... ISPDDVVALP YSSGTTGLPK GVMLTHKGLV TSVAQQVDGE 
  Triadhluc  NKAPRKFKV. SPKSDVAVIL YSSGTTGLPK GVMLSHYNLI ADMVNFSHRD 
  Acrpisluc  NNFVPIPY.. .DNKQTCVIL FSSGTTGLPK GVELSHKSIF LMVSILNYID 
  Dicdisluc  KDYPIVRI.. DLTKDTAIIP FSSGTTGLFK GVCLSHYNLV SNTYQTQTIE 
  Ciointluc  QEYPIERKV. EPKEDTFLLP YSSGTTGLPK GVMLTHTNFI SIIELSRVGF 
  Nemvecluc  SKLKGVYSP. TDPTEAICMP YSSGTTGVSK GVLQSHYNYI GHALSLGSKE 
  Lucparluc  TSFVPLDVK. NRKQHVALLM NSSGSTGLPK GVRITHEGAV TRFSHAKDPI 
  Lucterluc  DNFKVREV.. NRKEQVALIM NSSGSTGLPK GVQITHEGTV TRFSHARDPI 
  Luctsuluc  TSFVPIDVK. NRKQHVALLM NSSGSTGLPK GVLITHEGAV TRFSHAKDPI 
  Pecforluc  SQFKPLYF.. DPEQQVALIM CSSGTTGLPK GVMNTHRNLA VRFAHCKDPL 
  Pedhumluc  KPLTVENI.. NPTESVAFLL CSSGTTGLPK CVELTHANYM NLLNFVRLLW 
  Pyrangluc  GNFKPLHY.. DPVEQVAAIL CSSGTTGLPK GVMQTHTNIC VRLLHALDRR 
  Pyrpecluc  YDYIPDSF.. DRETATALIM NSSGSTGLPK GVDLTHMNVC VRFSHCRDPV 
  Steazuluc  MSYKPEEF.. ARDGQLALIM NSSGSTGLPK GVMLAHRSVV VRFSHCKDPV 
   Alcalc4b  ..IEDPQR.. EPA.QPAFIF YTSGTTGLPK AAIIPQRAAE SRVLFMSTQV 
   Brajapna  ..DAEPRV.. GAD.AWSIML YTSGTTSRPK GVPRRHRAER AAAIAHVA.. 
 Ralpicadsl  ..PDSVLP.. EAD.DVSLML YTSGTTGRPK GVPRRHRQER AAALAHVA.. 
 Geokaulong  ..LIRPQI.. DMD.DICLIL YTSGTTGKPK GVPRSHKNEY GAAVAHIL.. 
 Raleutadsl  ..PDSTLA.. AAD.DISLML YTSGTTGRPK GVPRRHRQER AAALAHVA.. 
 BurCCGadsl  ..ANTTHA.. SAD.DISLIL YTSGTTGKPK GVPRRHRHER AGALAHVA.. 
  AzoB51fac  ..PAQPRA.. TAE.HVSLFL YTSGTTGKPK GVPRRHRTER AAAIAHVA.. 
  Cupbasfer  ..HGGPVA.. EAG.DVSLML YTSGTTGKPK GVPRRHQHER AAALAHVA.. 
 AciNO1adsl  ..PLQAAV.. DAE.DLSLML YTSGTTGKPK GVPRRHRQER AAALAHVA.. 
 Dinshiadsl  ..DASPKA.. SAD.DWSIML YTSGTTARPK GVPRRHRAER AGTLAHVA.. 
 Metradadsl  ..PVTPRA.. DAE.AISLML YTSGTTAKPK GVPRRHRAER AAAVAHVA.. 
 Halpaulong  ..EPNADV.. SDE.DDYIVM YTSGTTGRPK GVVHAHRDMI EHSMSVLV.. 
 Bacceradsl  ..KIDIEI.. NEM.DYCSML YTSGTTGHPK GVLHRHREMA EHSMICTY.. 
 Bacthuacoa  ..KVNIEI.. DEM.DYCSML YTSGTTGHPK GVLHRHREMT EHSMICTY.. 
Baccerlacoa  ..KVDIVV.. DEM.DYCSML YTSGTTGHPK GVLHRHRDMA EHSMICTY.. 
 Desoriacoa  ..RPDVEV.. KQD.DWYIMM YTSGTTGQPK GVIHRHRDMV EQNMVMIS.. 
 Metnodadsl  ..PAKPRA.. DAE.AISLML YTSGTTAKPK GVPRRHRAER AAALAHVA.. 
 Sponewlong  ...PSIEV.. DES.DDAEIL YTSGTTGRPK GALFDHHRVL HVAFSTAI.. 
  Saceryfer  ..PVAEPV.. GLD.DPCLIM YTSGSTGRPK GAVLSHGNLT WNCVNVLV.. 
 Bacweilong  ..KVDIVV.. DEM.DFCSML YTSGTTGHPK GVLHRHRDMA EHSMICTY.. 
 Herauradsl  ..PISESV.. DLD.DPHLIL YTSGTTGAPK GAVLSHRVLV WNSLNTNV.. 
 Chrsaladsl  ...TLLLA.. RPD.DYALML YTSGTTGRPK GVPRRHRVER AATTAYVA.. 
 Desalkadsl  ..EPSIEA.. GGD.DPCVIM YTSGTTGKPK GAMISHNNAF WASLGLTH.. 
 Anoflalong  ..LPTIDV.. SEN.DLYAIM YTSGTTGRPK GVMHRHRDMI EQSLICNS.. 
 Vibfislong  ..FETVYR.. SAE.DSCVIL YTSGTTGAAK GAELSQSNML CNAQACQA.. 
 Bacantlong  ..KIDIEI.. NEM.DYCSML YTSGTTGHPK GVLHRHREMA EHSMICTY.. 
 Stramblong  ..HSYVTR.. DAD.DPAVVF YTSGTTGVPK GAVLSHFNLV MNATVNAFD. 
 Thebisadsl  ..ERAATL.. TFD.DPINIQ YTSGTTGFPK GATLSHHNIL NNGFFVGE.. 
  Rhoaetfer  ..RLDLPV.. THN.DPCFIM YTSGTTGRPK GVVLTHGNEV FAVMKAIV.. 
 Mitmullong  ..TLPPTF.. DEQ.NPCVII YTSGTTGSPK GAVLSHRNLI TNADQMSI.. 
 Rhopalacoa  ..DPQIEL.. PND.ALAQIL YTSGTESLPK GAMLTHDAVI AQYASCVA.. 
 Rhojoslong  ..DEPVER.. SRD.DTAVLL YTSGTTGSPK GAELTHENMS TNASTTAET. 
 Brebreacoa  ...DADDG.. SGD.DPYIIC YTSGTTGKPK GAVLTQENMF WNSVHNVA.. 
 Geoobsadsl  ..APQVAV.. ADD.DVLQLM YTSGTESRPK GVMMTSRSLV SQYVSCIV.. 
 Intcaladsl  ..GIQAAL.. KPS.DPINIQ YTSGTTGFPK GATLSHRNIL NNGFFVGE.. 
 Myctheacoa  ..APQVAV.. ADD.EPIRIM YTSGTESRPK GVLLSSRSLV HSYLSVIV.. 
 Bacpseadsl  ...KKEEI.. SDS.DPLLLI YTGGTTGLPK GVVLTHQSVF FNMINTIT.. 
 Cupmetadsl  ..MEDAYR.. HGD.DLAGIF YTGGTTGFPK GVMLSHANLI SSACNQPM.. 
 Plabonlong  ..SFTEQV.. AED.DLFAIM YTSGTTGNPK GVMLSHRNII AGALSLAQ.. 
 Strvioadsl  ..PLDVQV.. SEQ.DISVML YTSGTTGRPK GVPRTHSAEH HASVAHLL.. 
 Nitsaladsl  ..CKPVMR.. TLD.DLAVFF YTSGTTGKPK GAMLSYKNIL SNAESGSR.. 
 Stanasadsl  ..PTFVTR.. APG.DPAVVF YTSGTSGQSK GAVLSHLNLI MNATICAFD. 
 Roscasadsl  ..DWTRAP.. EPG.DIALIG YTSGTTGRSK GAMLTHANLM ANSAAVTV.. 
 Sulacilong  ..EFWGSV.. ADD.DIAQIL YTSGTESKPK GVMLTHRNVV DQCVSIIL.. 
 Carhydlong  TVEYPPID.. YLN.DPAVLQ YTGGTTGIAK GAILTHRNIL ANPMQVTAWM 
 Mycaviadsl  ..RLPFAA.. RPD.DIACLL FTSGTTGASK CCILGQAELR RVAFTMNV.. 
 SelspucoAL  ..KLSNIF.. SEE.NPCVII YTSGTTGAPK GAVLSHRNQC TNAHQVME.. 
 Gorpolacoa  ..RIDLPV.. THD.DPCFIM YTSGTTGNPK GVVLNHGTVT FAVLNPIL.. 
MyxfulAbind  ..AREASL.. QFD.DPINIQ YTSGTTGFPK GATLSHHNVL NNGFFIGE.. 
  Thethelon  EEVDPVRV.. PER.AACGMA YTTGTTGLPK GVVYSHRALV LHSLAASLVD 
 ThescoAbin  EEADPIRV.. PER.AACGMA YTTGTTGLPK GVVYSHRALV LHTLAASLED 
 Marhydosuc  GPFTYPEL.. DEE.EALGLC YTSGTTGRPK GVLYSHRAIV LHSLASALPD 
 Meisiladsl  GDFTYPEI.. EEH.AAMGMC YTSGTTGRPK GALYSHRSMV LHSLGSALPD 
  Meirubads  PDFSYPAL.. EER.DAAGMC YTSGTTGKPK GVVYSHRSIA LHSLASALPD 
  Brelatmed  PSYQYPTDI. QER.DPAGMC YTSATTGNPK GVIYSHRGIV LHSMSIGLAD 
 Baccoaadsl  ERYPFLHDL. DEH.APAAMC YTSATTGYPK GVVYSHRGLY LHSMALGLSD 
 Deskuzosuc  PVYDFPTYL. DEW.SPAAMC YTTATTGDPK GVMYSHRALY LHSLMSGMVD 
 Salshaadsl  GEFEYPEK.. SEY.DACGMC YTSGTTGKPK GVVYSHRSSV LHAMASATPD 
  Geothemed  PTFPFLKDL. DEY.QPAGMC YTSATTGRPK GVVYTHRSTV LHAMALGLAD 
 Oceproadsl  GNFRYPEL.. DEN.DPLGMC YTSGTTGRPK GVVYTHRSTI LHSFGIALPD 
  Baccermed  PNFQFVKDI. DEN.TPAGMC YTSATTGNPK GVVYTHRSTV LHCMALGLAD 
  Geokaumed  PAFPFFKDL. DEY.QPAGMC YTSATTGNPK GVVYTHRSTV LHAMALGLAD 
 Aliaciadsl  PHFDFPTF.. DEN.TPALIS YTSATTGNPK GVVYTHRGLY LHCLTV.LVD 
 Bacweiadsl  PTFQFVKDI. DEN.TPAGMC YTSATTGNPK GVVYTHRSTV LHCMALGLAD 
 Baccytadsl  PKHQFLKEI. DEN.MPAGMC YTSATTGNPK GVVYTHRSTV LHCMALGLAD 
 Detalkadsl  DTYDFPDL.. DEN.TPAAMC YTTATTGLPK GVTYTHRSIY LHSLAESLPD 
 Marmaradsl  AEFDWPAF.. DEY.AAAGLC YTSGTTGDPK GVLYSHRSTV LHAMASAAAD 
 Varparadsl  EHYAWPEF.. DER.TASSLC YTSGTTGNPK GVLYSHRSTV LHSLMECAPD 
  Rhocenmed  PDFDFPEF.. DEN.TAAGLC YTSGTTGNPK GVLYSHRSTV LHAYGFLAIP 
 Mycvanadsl  TAFDWPEF.. DER.SASSLC YTSGTTGNPK GVLYSHRSTM LHTLMIAARD 
 Canaccadsl  GEYAWPQF.. DET.AASSLC YTSGTTGNPK GVLYSHRSSV LHSWAACAVD 
 Cupmetlong  GNYEWPQF.. DEN.QASSLC YTSGTTGNPK GALYSHRSTV LHSYASALPD 
 Chrviolong  DVYDWPRL.. DEN.AASSLC YTSGTTGNPK GVLYSHRSTV LHAYGSSLPD 
 Burambadsl  GNYEWPML.. DEN.LASGLC YTSGTTGNPK GVLYSHRSTV LHSYASALPD 
  Arcfulmed  KDYDFPMV.. DET.SAYAAC YTSGTTGNPK GVYYSHRSMV LHSLIAAI.. 
 Fulpelacoa  ETFQWPDL.. PEE.TAAALC YTSGTTGNPK GVLYSHRSTI LHAYASVMPD 
 Parberacoa  TTYDWPEF.. DER.TACGLC YTSGTTGRPK GVLYTHRSTV LHALVLAQPN 
 Mesoppadsl  GDFGWKTF.. DEG.TAAGMC YTSGTTGDPK GVVYSHRSNV LHAMIAAMPD 
 Rhopaladsl  GDFEWKTF.. DEN.TAAAMC YTSGTTGDPK GVLYSHRSNV LHALMANNPD 
 Sulisladsl  EEYEIPMF.. DER.TSCYAA YTTGTTGDPK GIYYSHRSIV LNTLVIS... 
  Astbipmed  DHFDWPQF.. DER.TAAGLC YTSGTTGHPK GVLYSHRSTV LHAMGLNQPG 
 Thiintadsl  TRYAWPVF.. DEN.TASSLC YTSGTTGNPK GVLYSHRSTV LHAYAAALPD 
  Novpenmed  DDCVWGGF.. DEN.TASSLC YTSGTSGKPK GVLYSHRSNF LHSLVTMSPD 
  Carhydmed  FAENFDQI.. PED.LPAKLC YTTATTGTPK GVMYSHRDLY LQSMALCMTD 
 Hylgralong  ASYRWPEL.. DEH.TASSIC YTSGTTGNPK GALYSHRSTI LHAYAAALPD 
 Staaggacoa  DEMDWPDF.. DED.QAAGLC YTSGTTGNPK GTLYSHRSTV LHAYDMCVTI 
 Natpeladsl  TDYDWPDV.. DEE.QPAGMC YTSGTTGNPK GVEYTQQMLW SHTMASQTPQ 
 Halxanosuc  AEYDWPDV.. DEE.QPAGMC YTSGTTGDPK GVEYTQQMLW SHTMASQTPQ 
  Phagalmed  AGYDWPNL.. DEN.LPSSLC YTSGTTGNPK GVEYTHRTSV LHTIGGNQPD 
 Hoephoacoa  GDFAWAEF.. DER.TAAGMC YTSGTTGDPK GVVYSHRSNV LHAMTALQPD 
 Psespalong  GHYSWPTF.. DEN.TAASIC YTSGTTGNPK GAVYSHRSTV LHAYASALPD 
 Geotheacoa  SETLAAAD.T SRD.DMAFLS YTSGTTGNPK GVVHCHG.WA YAHLRTAAKN 
 Homsapacoa  .HHCVE...T GSQ.EASAIY FTSGTSGLPK MAEHSYSSLG LKAKMDAG.. 
 Ponabeacoa  .HHCVE...T GSQ.EASAIY FTSGTSGLPK MAEHSHSSLG LKAKMDAG.. 
 Macmulacoa  .HRCVE...T GSH.ETVAIY FTSGTSGLPK MAEHSHSSLG LKAKMDAG.. 
 Macfasacoa  .HRCVE...T GSH.ETVAIY FTSGTSGLPK MAEHSHSSLG LKAKMDAG.. 
 Musmusacoa  .HQCVE...T ESR.ESAAIY FTSGTSGPPK MAEHSHCSLG IKAKMDAAS. 
 Cavporacoa  .HHCVE...S GSQ.EAAAIY FTSGTSGLPK MAEHSHASLC LKGKIDSGA. 
 Loxafracoa  .HRCVE...T GSQ.EAAAIY FTSGTSGPPK MLEHSHSSLG IKAKLDASD. 
 Susscracoa  .HSCVE...T GSQ.ESMAIF FTSGTSGSPK MAQHSQSSLG IGSTHCGRH. 
 Bostauacoa  .HICIK...S KTL.DPMAIF FTSGTTGFPK MAKHSHGFAL RSYFPACRK. 
 Ratnoracoa  .HNCVQ...T GSQ.EPMAIY FTSGTTGSPK MAQHSQSSLG IGYALCGRY. 
 Hetglaacoa  .HTCIK...S KTK.DPMIIF FTSGTTGLPK MAKHSHGLAL RSYLPTCRK. 
 Pantroacoa  .HTCVK...T KHN.EIMAIF FTSGTSGYPK MTAHTHSSFG LGLSVNGRF. 
 Equcabacoa  .HTCVK...T KHN.EMMAIY FTSGTSGPPK MTGHTHSSFG LGLSVNGRF. 
 Ornanaacoa  .HSCVK...T RHN.EAMTIY FTSGTTGSPK MTEHSHCSFG IGLTVNGRY. 
 Melgalacoa  .HQCAT...T KSQ.HPMAIY FTSGTTGAPK MTEHSHCSYG IGLTVSGRY. 
 Ailmelacoa  .HNCVR...T KSQ.DPLAIY FTSGTTGAPK MVEHSQASYG LGFVASGRR. 
 Mondomacoa  .HSCVM...T RHN.ETMTIY FTSGTTGSPK MTEHTHSSYG MGLSVNGRY. 
 Crigriacoa  .HTCVN...T KHN.EMMAIY FTSGTTGPPK MIGHTHSSFG LGLSVNGRF. 
 Xenlaeacoa  .HICVK...T KSS.DPMTIF FTSGTTGSPK MTEHSHCSYG HGLKVNGKY. 
 Canfamacoa  .HNCVR...T KSQ.NPMAIY FTSGTTGAPK MVEHSQASYG LGFVASGRQ. 
 Danreracoa  .HVCVD...T SSE.EPMTIF FTSGTTGSPK MTQHSHCSYG LGLTVNGRY. 
 Helmodacoa  .FPTVD...T AAD.DSAILY FTSGTTGYPK MTLHTHTSYP IGHTVTGRY. 
 Deskuzbuty  .FTTVS...T RSD.DDAILY FTSGTTGYPK MTVHTHASYP IGHIVTGRY. 
 Carhydacoa  .YEAAN...T KSD.DPAIIF FTSGTTGYPK MAVHTHASYP IGHYITGKY. 
 Desrumadsl  .FKSIK...T RSD.EPAILF FTSGTTGNPK MTLHTHSSYP YAHKVTGKY. 
 Sphtheadsl  .FEPVR...T RSD.DPCMLY FTSGTTAHPK MVLHTHASYP IGHVVTGRF. 
 Thesubadsl  ..EGED...T AAS.DPMLIY FTSGTTGYPK MVLHEHS.YP LGHRVTGEL. 
 Themaradsl  ..EGEV...T RAD.EPMLIY FTSGTTGYPK MVLHEHS.YP LGHRVTGEL. 
 MyxanAbind  .AAFEP...T RAD.APLLIY FTSGTTGMPK MVLHTQASYG QGHVITGRY. 
 Kteracadsl  .FLGPR...T RSD.DPCLIY FTSGTVGNPK MVLHTQASYP IGHTITGKY. 
 Mettarbuty  LVSMTGMERT KAT.DPLVIY FTSGTTGEPK MVLHNHA.LP LGHVTTGRF. 
 Metmaradsl  KVSMPVAKKT KSI.DPMMIY FTSGTTGEAK MVLHNQS.YP LGHIITASL. 
 Metpetadsl  LAVSGLEK.T RSS.DPMVIY FTSGTTGEAK MVLHNHA.LP IGHITTGAY. 
 Methunadsl  AISMPITQKT HAS.DPMLIY FTSGTTGEPK MVLHNHS.HP LGHIVTARL. 
 Calnitadsl  FMDKIEK..T KTS.DPLIIY FTSGTTDFPK MVLHDGG.YA IGHQITARF. 
 Thepotadsl  RPVGAEA..P QNE.DIMLLY FTSGTTGMPK MVQHNFT.YP LGHILTAKY. 
 Desafrbuty  APKGKDK..P GGD.DPLLIF FTSGTTGMPK MAEHTHA.YA LGHYVTGVY. 
 Dessaladsl  FPRPADC..A GGD.DSLLIF FSSGTTGQPK MVEHTHN.YP LGHYVTGAY. 
 Clopapadsl  RPLGELG..S HNS.DISLLY FTSGTTGMPK MVQHDYE.YP LGHILTARY. 
 Cloceladsl  RPRGDLG..S HNS.DISLLY FTSGTTGMPK MVQHDYE.YP LGHILTASY. 
 Flesinbuty  SREDVEP..T KST.DPLIIY FTSGTTKFPK MVLHDQT.YA LGHYITARF. 
 Mettheacoa  FERPEDC..A GGD.DTLIVY FSSGTTGMPK MIEHDHT.YP LGHIITAKY. 
 Metmazacoa  RPTGEAA..T KNE.DICLVY FSSGTAGFPK MVEHDNT.YP LGHILTAKY. 
 Bacfinacoa  FVRPRHA..N TND.DISLMY FTSGTTGEPK MVAHDFT.YP LGHIVTGSF. 
 Precapacoa  FVRPEHV..S SNE.DTLLMY FTSGTTGEPK MVAHDHL.YA LGHLTTGVY. 
 Caltheadsl  DYFETVP..T HRD.DMAFLS YTSGTTGNPK GVVHVHG.WG YAHLQVAAKQ 
 MetbarAbin  RPSGEAA..T KNS.DISLAY FSSGTASFPK MVEHDFT.YP LGHILTAKY. 
 Brebregram  GTNLHVPS.. KST.DLAYVI YTSGTTGNPK GTMLEHKGIS NLKVFFENSL 
 Brelatgram  ELNLNLDC.. KNT.DLAYVI YTSGTTGSPK GTMLEHKGIV NLIDYFQKIL 
  Acelonsyn  ETNLDSVN.. TPE.DLAYII YTSGSTGNPK GVMIAHQGIA NLKTFFQQTY 
     PaeHGF  GTNLEPVN.. GPN.HLAYVI YTSGTTGKPK GVMVEHHGLV SLKHMFGDTL 
  Paeelgsyn  GSNLEPGA.. EPN.HLAYVI YTSGTTGKPK GVMVEHHGLC NLKLMFEKTL 
     Paepol  GSNLDPAS.. GPN.DLAYVI YTSGTTGKPK GVMLEHRGLV SLKLTFAHTL 
 PaepolsynB  GSNLEPLS.. GPN.DLAYVI YTSGTTGQPK GVMLEHHGLC NLKTYFDRTL 
 Paetergram  GTNLEPVS.. GSK.DLAYMI YTSGTTGQPK GVMIEQGSVS NLVHALVERV 
  Bacsubpep  GSNLESLS.. GPN.DLAYVI YTSGTTGQPK GVMLEHHGLC NLKTYFEFEF 
 Bacthupher  QINMERRN.. NRN.DLAYVI YTSGSTGLPK GVLVEHHSLV NLCNWYVDFH 
 Brelatnope  LKDVPMNN.. KVT.DLAYVI YTSGSTGQPK GVMVEHRSLM NLSAWHVHYF 
 Clopapaaap  TCSLVGRS.. TPQ.DLAYVI YTSGSTGKPK GVMVGHIGIA NLKSYFEHDL 
 Bretexnope  TDNLDLVN.. QAQ.DLAYVM YTSGSTGKPK GNLTTHQNIV KTIM.NNGYM 
 CyaCCYaaap  DLNCNSGV.. SSD.KLAYVI YTSGSTGKPK GVMIQHQGVV NLAQAQVSFL 
 Acelontyro  PSNLPRQN.. TPQ.DLAYVI YTSGSTGKPK GVEIRHASLV NLICWHRRVY 
 Pelmemnope  QDNPITTL.. QDS.NLAYLI YTSGSTGKPK GAMNTHLGIC NRLLWMQQAY 
  Micaersyn  PENPFNLT.. TPE.NLAYVI YTSGSTGKPK GVMNIHRGIC NTLTYTIGHY 
 Brelanope1  DTNVGIVN.. TAQ.DLAYMI YTSGSTGQPK GVMIDHQAVC NLCLM.AQTY 
 Paecuraaap  GSNLASVS.. GPD.HLAYVI YTSGSTGRPK GVLIEHRNVV RLLFNSRNLF 
  Micvirsyn  PENPFNLT.. TPE.NLAYVI YTSGSTGKPK GVMNIHRGIC NTLKYTIGPY 
 Anavirnope  SFNPTSTV.. TTA.NLAYVI YTSGSTGKPK GVMVEHTGLC NLAKAQIQTF 
 Nospunaaap  NENPSSGV.. APE.NLAYVI YTSGSTGTPK GVLIQHQGVC NLAQAQVKLF 
 PlarubanaD  CHNLALQT.. KPN.DLVYVI YTSGSTGKPK GVMVEHKGLY NLALTEIETF 
  Analemsyn  QHNPVKLV.. KAE.NLAYVI YTSGSTGKPK GVMNIHKGIC NNLLRTIDTY 
  Anaflosyn  QHNPVKLV.. KAE.NLAYVI YTSGSTGKPK GVMNIHKGIC NNLLRTIDTY 
 Baccerglur  RANISKLN.. SPR.NLAYVI YTSGSTGNPK GVMIEQNSVN NLVNGLNDVI 
 BacamyBmyc  ASNLKLNV.. MPN.QLAYVI YTSGTTGNPK GTLIEHKNVV RLLFNNKNVF 
 Lynmajaaap  QQNPVHQT.. IPN.NLAYVM YTSGSTGKPK GVMVAHQGLC NLAFAHNRLF 
 Micvagaaap  PENPTTNI.. LPE.NLAYVI YTSGSTGKPK GVLIEHRGLY NLALAQKEAF 
 Paetersurf  RDNLLNIN.. TAY.DLAYMI YTSGSTGNPK GVMIEHQGLS NFLL.AAPTL 
 OrnTW2nope  TENLVTIS.. TPN.SLAYII YTSGTTGMPK GVMIEHRNVV RLLFNDKTPF 
 Desoriaaap  LGNLENLS.. SPE.DLAYVI YTSGSTGRPK GVLVEQRNLL AYVMTFNQEF 
 Xenbovornr  NPDTQALG.L TSR.HLAYVI YTSGSTGLPK GVGMPLAALS NLLQWHRQDP 
 Nodspunope  TENPSLQS.. QPD.HLAYVI YTSGSTGRPK GVMIEHSAIV NLSLTWAKTF 
 Vibcarornr  NIDPALIG.L TPK.HLAYVI YTSGSTGKPK GVLVEHKGFI NVGFFQSKTF 
     TolPCC  QENPTNCV.. TFE.NLAYVI YTSGTTGKPK GVLIEHWGLS NLVEAQIETF 
 Bacatrsurf  RANPQTET.. NAD.HLAYMI YTSGTTGQPK GVMVEHHALV NLCFWHHDAF 
 Mettunaaap  TDQPSNTV.. TAD.NLAYII YTSGSTGNPK GVLVEHRGVC SIIQAQIALL 
     Micaer  QENLTSPV.. KPE.NLAYVI YTSGSTGKPK GVMNIHQGIC NTLKYNIDNY 
  salentaco  PEHQPEAM.. NAE.DPLFIL YTSGSTGKPK GVLHTTGGYL VYAATTFKYV 
  citfaraco  VEHQPAEM.. NAE.DPLFIL YTSGSTGKPK GVLHTTGGYL VYAATTFKYV 
  citamaaco  AEHQPAEM.. NAE.DPLFIL YTSGSTGKPK GVLHTTGGYL VYAATTFKYV 
  esccolaco  AQHQAEEM.. NAE.DPLFIL YTSGSTGKPK GVLHTTGGYL VYAALTFKYV 
  kleoxyaco  AEHQPEEM.. NAE.DPLFIL YTSGSTGKPK GVLHTTGGYL VYAASTFKYV 
  yokregaco  DKHEPVAM.. NAE.DPLFIL YTSGSTGKPK GVLHTTGGYL VYAASTFKYV 
  lecadeaco  DQHQPEAM.. NAE.DPLFIL YTSGSTGKPK GVLHTTGGYL VYAATTFKYV 
 lecadeaco2  DQHQPEAM.. NAE.DPLFIL YTSGSTGKPK GVLHTTGGYL VYAATTFKYV 
  raoteraco  DQHQPEEM.. NAE.DPLFIL YTSGSTGKPK GVLHTTGGYL VYAATTFKYV 
  mangroaco  DEHQAVEM.. GAE.DPLFIL YTSGSTGKPK GVLHTTGGYL VYAATTFKYV 
  erwiniaco  SHHQPEEV.. NAE.DPLFIL YTSGSTGKPK GVLHSTAGYL VYAATTFKYV 
  pantoeaco  SHHQPEEM.. NAE.DPLFIL YTSGSTGKPK GVLHTTGGYL VYVAATFKYV 
  yeraldaco  TDCPPEEM.. NAE.DPLFIL YTSGSTGKPK GVLHTTGGYL VYAALTFKYV 
  sermaraco  ADCPPEEV.. NAE.DPLFIL YTSGSTGKPK GVLHTTGGYL VYAAMTFKYV 
  rahnelaco  ADCPPEEM.. KAE.DPLFIL YTSGSTGKPK GVLHTTGGYL VYAALTFKYT 
  peccaraco  DHCPPEEM.. NAE.DPLFIL YTSGSTGKPK GVLHTTGGYL VYAALTFKYV 
  serfonaco  ADCPPEEM.. NAE.DPLFIL YTSGSTGKPK GVVHTTGGYL VYAALTFKYV 
  hafalvaco  ANCPPEEM.. NAE.DPLFIL YTSGSTGKPK GVLHTTGGYL VYAATTFKYV 
  brenneaco  DRCPPAEI.. NAE.DPLFIL YTSGSTGKPK GVLHTTGGYL VYAALTFKYV 
  dicdadaco  DHCPPEEM.. NAE.DPLFIL YTSGSTGKPK GVLHTTGGYL VYAAATFKYV 
  xenbovaco  TDCPAEEM.. NAE.DPLFIL YTSGSTGKPK GVLHTTGGYL VYASLTFKYT 
  provulaco  TECDVEIM.. DAE.DPLFIL YTSGSTGKPK GVLHTTGGYL VYASMTFKYT 
  budaquaco  DDCPPVEL.. SAE.NPLFIL YTSGSTGKPK GVLHTTGGYL VYAALTFKYV 
  alitaiaco  EDCPPVPM.. NAE.DPLFIL YTSGSTGKPK GVLHTTGGYL VYATLTFKYV 
  vibmimaco  DQCQPEEM.. KAE.DPLFIL YTSGSTGKPK GVLHTTGGYL VYATMTFKYV 
  rhopalmco  EAFATIDR.. GAD.DLAAIL YTSGTTGRSK GAMLSHDNLA SNSLTLVDYW 
  braelkmco  PEFKTVAR.. GND.DLAAIL YTSGTTGRSK GAMLSHDNLA SNSLSLVDYW 
  miclotmco  DAFETVSR.. AGD.DLAAIL YTSGTTGRSK GAMLTHDNLV SNALTLKEVW 
  olicarmco  DSFTTVQR.. EGS.DLAAIL YTSGTTGRSK GAMLTHDNLA SNSLSLVEIW 
  parpanmco  ETFATVAR.. DSG.DLAALL YTSGTTGRSK GAMLTHGNLV SNAQVLREAW 
  sinmelmco  PDFSDLDR.. RAD.DLAAIL YTSGTTGRSK GAMLTHDNLL SNAVTLRDHW 
  enssojmco  PDFPDAHR.. GPD.DLAAIL YTSGTTGRSK GAMLTHDNLL SNASTLRDYW 
 skeastimco  SEFSDVER.. GPD.DLAAIL YTSGTTGRSK GAMLSHANLA SNAVTLAEVW 
  azocaumco  ESFEDVPR.. AAD.DLAGIL YTSGTTGRAK GAMLTHENLL SNAVTLRDYW 
  phyllomco  ADFTDSTR.. TPD.DLAAIL YTSGTTGRSK GAMLTHDNLL SNALSLRDYW 
  agrvitmco  TDFANVAR.. ASD.DLAAIL YTSGTTGRSK GAMLTHDNLL SNALTLRDFW 
  fodfenmco  DAFETVQR.. AGD.DLAAIL YTSGTTGRSK GAMLTQENLA FNAGILVDYW 
  stastemco  REFGDIGR.. GPD.DLAAIL YTSGTTGRSK GAMLSHENLA SNARVLMDYW 
  ensadhmco  ADFVDASR.. TAD.DLAAIL YTSGTTGRSK GAMLTHGNLL SNALTLRNYW 
  halsalmco  PHDSIVER.. DDN.DLAAIL YTSGTTGRSK GAMLTHRNLG SNAATLAKAW 
  leumucmco  DSFTAVAR.. DED.DLAAIL YTSGTTGRSK GAMLSHKNLW SNADTLREYW 
  cobampmco  ASHEVEPR.. AAD.DLAAIL YTSGTTGRSK GAMLTHANLA SNCQALAETW 
  roslitmco  EAFETVDR.. SSD.DLAAFL YTSGTTGRSK GAMLTQENLL SNTQTLTDFW 
  cobcrumco  ISAAVEPR.. SGD.DLAAIL YTSGTTGRSK GAMLSHDNLA SNCLALAKTW 
  oceindmco  DTFETVAR.. DAD.DLAAFL YTSGTTGRSK GAMLTQANLL SNAQTLAELW 
  leicaemco  .GFDPVAR.. QAD.DLAAIL YTSGTTGRSK GAMLSHANLA SNSLTLRDTW 
  ponticmco  EEAPVEPR.. ASD.DIAAFL YTSGTTGRSK GAMLSQDNLL SNALTLVDLW 
  sphingmco  ESFEDVAR.. DDK.DLAAIL YTSGTTGRSK GAMLSHDNLG SNAFTLREAW 
  platemmco  MEFATVPR.. EAE.DLAAFL YTSGTTGRSK GAMLTQNNLL SNAEVLTRHW 
  novsubmco  EAFPRHIP.. QPD.DLAAIL YTSGTTGRSK GAMLSHANLA SNALTLLDYW 
  rhosphmco  PSFTPVAR.. DAE.DLAAIL YTSGTTGRSK GAMLSQSNLL SNAEVLVQEW 
  thalucmco  PLIDVVDA.. NKD.DVAAIL YTSGTTGRSK GAMLTHNNLG SNAKTLHSAW 
  aciebrmco  DEHRAVPR.. KAD.DLAAIL YTSGTTGRSK GAMLTHGNLL SNAQVLKDYW 
  nitwinmco  PDFITVAR.. AGD.DLAAIL YTSGTTGRSK GAMLTHDNLT SNAMSLVDAW 
  combadmco  DQHLPVVR.. GKD.DLACIL YTSGTTGRSK GAMLSHGNLL SNALVLQDYW 
  varparmco  DRHEVARK.. KSG.DLAAIL YTSGTTGRSK GAMLTHGNLL SNAEVLKDYW 
  Metacemed  RPTGEVST.. KNE.DICLVY FSSGTAGFPK MVEHDNTYP. LGHILTAKYW 
 Metsicacoa  RPAGEAAT.. KNE.DICLVY FSSGTAGFPK MVEHDNTYP. LGHILTAKYW 
 Metlacacoa  RPTGEAAT.. KNE.DICLAY FSSGTAGFPK MVEHDNTYP. LGHILTAKYW 
 Metmaracoa  RPVGEMDT.. KND.DVLVAY FSSGTTGYPK LIQHDHEYP. LGHITTAKYW 
 Metforacoa  RPTGDEAA.. GDQ.DISLIY FSSGTTGLPK MVMHHHTYP. LGHIITAKYW 
 Metholacoa  RPVGEEAT.. NNS.DISIIY FSSGTTGLPK MVQHDFAYP. LAHIITAKYW 
 Mettinacoa  RPTGEEAT.. FND.DVLLNY FSSGTTGFPK MVQHSFTYP. LAHIITAKYW 
  Pelcarmed  RPEGNENT.. CND.DTCLAY FSSGTTGYPK LIHHDMIYP. LGHILTAKYW 
 Metconacoa  RPTGEEAT.. KNE.DISIVY FTSGTTSLPK MTRINFTYP. LGHILTAKYW 
 Clostracoa  RPTGEDAP.. TND.SIMLLY FTSGTTGMPK MVSHDFTYP. LGHIVTAKYW 
  Theferaco  RPVGAEAP.. QNE.DIMLLY FTSGTTGMPK MVQHNFTYP. LGHILTAKYW 
  Acecelaco  KPVGDNAP.. QND.DTMLLY FTSGTTGMPK MVRHNFMYP. LGHIPTAKYW 
  Psecelaco  RPIGSDAP.. TNE.DILLLY FTSGTTGMPK MVRHNYTYP. LGHILTARYW 
  Pardisaco  RPS..HPN.. SND.DISLMY FTSGTTGNPK MVAHDFTYP. LGHIVTGSFW 
   undokaco  RPE..AAS.. DNS.SISLLY FTSGTTGNPK MVAHDFTYP. LGHITTASYW 
  Endproaco  RPAGKDAT.. VND.DIMLLY FTSGTTGMPK MVCHDNTYP. LGHILTARFW 
  Bacxylaco  RPR..HAN.. TND.DISLMY FTSGTTGEPK MVAHDFTYP. LGHIVTGSFW 
  Pargoraco  RPS..HPN.. SND.DISLMY FTSGTTGNPK MVAHDFTYP. LGHIVTGSFW 
  Ecolifaal  LQ....RP.. VPN.DIAYLQ YTSGSTRFPR GVIITHREVM ANLRAISHDG 
 Shefleacoa  LQ....RP.. VPN.DIAYLQ YTSGSTRFPR GVIITHREVM ANLRAISHDG 
 Hafparacoa  LQ....LP.. SPD.DIAYLQ YTSGSTRFPR GVIITHREVM ANLRAISHDG 
 Citfaracoa  LP....LP.. SPD.DIAYLQ YTSGSTRFPR GVIITHREVM SNLRVISHDG 
 Shiblaacoa  LT....PP.. SPD.DIAYLQ YTSGSTRFPR GVIITHRSVM ANLHVISHDG 
 Plugeracoa  LT....LP.. APE.DIAYLQ YTSGSTRFPR GVIITHRSVM ANLQVISHDG 
 Sermaracoa  LP....AP.. SPD.DIAYLQ YTSGSTRFPR GVIITQRAAM ANLNAISHDG 
 Legpnefaal  PT....SI.. KSN.DIAFLQ YTSGSTXHPK GVXVSHHNLL DNLNKIFTSF 
 Legnorfaal  PV....AI.. TGN.EIAFLQ YTSGSTMHPK GVIVSHHNLM DNLDKIFTSF 
 Legsaifaal  PP....KI.. NRD.TIAFLQ YTSGSTMHPK GVIISHNNLL DNSHKIYRAY 
 Fludumfaal  PP....LI.. REH.DIAFLQ YTSGSTMHPK GVIITHGNLL DNIHKISQAF 
 Scytoladsl  KT....TV.. SSD.TLAFLQ YTSGSTGTPK GVMITHGNLL HNSDLIHKCF 
 Hasbysadsl  RT....AL.. ESS.ALAFLQ YTSGSTGTPK GVMVSHGNLL HNSTLIHKGF 
 Nocpunadsl  QP....EI.. DSD.SLAFLQ YTSGSTGTPK GVMVSHGNLL HNQKMIQAGF 
 Micaeradsl  LP....RI.. SGD.TLAFLQ YTSGSTGAPK GVMISHDNVA HNSAYIQKAF 
 Chrcyaadsl  QP....LI.. NSD.TLAFLQ YTSGSTGTPK GVMVSHGNLL HNLSLIYQCF 
 Tolcamadsl  SK....SV.. SSV.SIAYLQ YTSGSTSTPK GVMISHENAL CNSAEIAISW 
  Acihaedhb  IA....PT.. AAD.EVAFFQ LSGGSTGTPK LIPRTHNDYD YSVRASAEIC 
  Psefludhb  FS....PS.. EPG.EVALFQ LSGGSTGTPK LIPRTHNDYH YNARASAQVC 
  Psesyndhb  FS....PS.. APD.EVALFQ LSGGSTGTPK LIPRTHNDYH YNARTSAEVC 
  Brumeldhb  FS....PT.. GAG.EVAFFQ LSGGSTGTPK LIPRTHNDYD YSVRASAEIC 
  Snoalvdhb  YA....AT.. PAN.EVAFFQ LSGGSTGTPK LIPRTHNDYD YSVRASAEIC 
  Labaggdhb  YG....PT.. PPG.EVAFFQ LSGGSTGTPK LIPRTHNDYD YSVRASAEIC 
  Halelodhb  ES....HT.. APD.EVAFFQ LSGGSTGTPK LIPRTHNDYD YSVRASADIC 
  Agrtumdhb  YA....PS.. AAD.EVALFQ LSGGSTGTPK LIPRTHNDYD YSARASAEIC 
  Rhiunddhb  YR....PS.. PAS.QVAFFQ LSGGSTGQPK LIPRTHDDYD YSVRASVDIC 
  Yerrucdhb  FS....PS.. AAD.EVAFFQ LSGGSTGTPK LIPRTHNDYY YSVRASVDIC 
  Chrvacdhb  AG....PS.. AAD.EVAFFQ LSGGSTGTPK LIPRTHNDYF YSVRRSAEIC 
  Peccardhb  YQ....PS.. ASG.QVAFFQ LSGGSTGTPK LIPRTHDDYY YSVRRSVEIC 
  Terturdhb  FL....PA.. NPE.QVAFFQ LSGGSTGTPK LIPRTHNDYF YSVRRSVEIC 
  Acibaudhb  FS....ST.. PAD.EVAFFQ LSGGSTGTPK LIPRTHNDYD YSVRASAEIC 
 Myctubfd10  NA....DQ.. GSE.DPLAMI FTSGTTGEPK AVLLANRTFF AVPDILQKEG 
 Mycgoracoa  CP....DR.. GAD.DPLAMI FTSGTTGEPK AVLLANRTFY AVQDILRETG 
 Mychaeacoa  NL....DQ.. GAD.DPLAMI FTSGTTGEPK AVLLPNRTFF AIPDILREEG 
 Mycnewacoa  GP....VG.. GAD.DPLAMI FTSGTTGTPK AVLLANRTFY SVADILQQDQ 
 Mycconacoa  TA....AG.. DAE.QPLAMI FTSGTTGTPK AVLLANRTFY SVADILQREQ 
 Mycsetacoa  LP....DG.. GAE.QPLAMI FTSGTTGTPK AVLLPNRTFY SVADILQREH 
 Mycmucacoa  PP....DL.. GAD.DPLAMI FTSGTTGEPK AVLLPNRTFF AVADILAREN 

             351                                                400 
  Luccruluc  Y....GNQVS PGTAVLTVVP FHHGFG.MF. TTL.GYLICG FRVVMLTKF. 
  Phopyrluc  F....GNQII PDTAILSVVP FHHGFG.MF. TTL.GYLICG FRVVLMYRF. 
  Lucbipluc  F....GNQII PDTAILSVIP FHHGFG.KF. TTL.GYLICG FRVVLMYRF. 
  Lamnocluc  F....GNQII PDTAILTVIP FHHGFG.MF. TTL.GYLTCG FRIVLMYRF. 
  Lamturluc  F....GNQII PDTAILTVIP FHHGFG.MF. TTL.GYLTCG FRIVLMYRC. 
 Pyrocpyluc  F....GNQII PDTAILTVIP FHHGFG.MF. TTL.GYLTCG FRIVLMYRF. 
  Diapecluc  F....GNQII PDTAILTVIP FHHGFG.MF. TTL.GYLTCG FRVVLMYRF. 
  Cradisluc  F....GNQII PDTAILTVIP FHHGFG.MF. TTL.GYLTCG FRIVLMYRF. 
 Pyrocruluc  F....GNQII PDTAILTVIP FHHGFG.MF. TTL.GYLTCG FRIVLMYRF. 
 Pyrocmiluc  F....GNQII PDTAILTVIP FHHVFQ.MF. TTL.GYLTCG FRIVLMYRF. 
  Phopenluc  F....GNQII PDTTILCAVP FHHAFG.TF. TNL.GYIICG FHVVLMYRF. 
  Luclatluc  Y....GNQVS PGTAILTVVP FHHGFG.MF. TTL.GYLTCG FRIVMLTKF. 
  Hottsuluc  Y....GNQVS PGTAILTVVP FHHGFG.MF. TTL.GYFACG YRVVMLTKF. 
  Hotparluc  Y....GNQVS PGTAILTVVP FHHGFG.MF. TTL.GYFACG YRVVMLTKF. 
  Lucitaluc  Y....GNQVS PGTAILTVVP FHHGFG.MF. TTL.GYFACG YRIVMLTKF. 
  Phrvivluc  Y....GTRTV PQTSILSLVP FHHAFG.MF. TTL.SYFVVG LKVVMLKKF. 
  Phrhirluc  Y....GTRTV PQTSILSLVP FHHAFG.MF. TTL.SYFVVG LKVVMLKKF. 
  Rhaohbluc  F....GTRTI PSTSILSIVP FHHAFG.MF. TTL.SYFIVG LRVVLLKRF. 
Pyrophanluc  V....GTQLI PGVSVLVYLP FFHAFG.FS. INL.GYFMVG LRVIMLRRF. 
Pyrophplluc  A....GTQLI PGVTVLVYVP FFHAFG.FG. INL.GYFMVG LRVIMLRRF. 
 Phyromeluc  V....GTQLI PGVTVLVYLP FFHAFG.FS. INL.GYFMVG LRVIMLRRF. 
  Agrbinluc  S....GTQRI PGTTVLSILP YFHGFG.FI. TNI.SYIKSG IRVVMLQRF. 
  Tricasluc  Y.......VQ KADTFLGILP FFHGFG.LV. TNF.FALVQG EKIVVIKRF. 
  Tenmolluc  F.....LDVN ENETLLAFLP FFHIFG.VA. IAL.ASMMYA AKLVVLEKI. 
  Dromelluc  ......VIPM EEVTLLTVIP WFHAFG.CL. TLI.TTACVG ARLVYLPKF. 
  Droanaluc  ......MIPM EEVTLLTVIP WFHAFG.CL. TLI.TTACMG ARLVYLPKF. 
  Anogamluc  R....YTELP VPVRVLGLLP FYHVFG.FM. LSL.NSCLNK VPMVVLPRF. 
  Drowilluc  ......MIPL SEVTLLTVIP WFHAFG.CL. TLI.TTAVMG TRLVYLPKF. 
  Droperluc  ......MIPM SEITLLTVIP WFHAFG.CL. TLI.TTACMG ARLVYLPKF. 
  Aedaegluc  K....ILELP DQLVALAATP LYHVVA.GV. GLI.NMVTNN CRCVLMPKF. 
  Glomorluc  ......AIPI GEVKMLTVIP WFHSFG.CL. TLI.FCACAG TCLVYLPKF. 
  Drosimluc  ......LIPM EEITLLTVIP WFHAFG.CL. TLI.TTACRG ARLVYLPKF. 
  Drogriluc  ......MIPF SEITLLTVIP WFHAYG.CL. TMI.TTATLG TRLVYLPKF. 
  Droyakluc  ......LIPM EEITLLTVIP WFHAFG.CL. TLI.TTACRG ARLVYLPKF. 
  Dromojluc  ......MIPF NEITLLTVIP WFHAFG.CL. TLI.TTATMG TRLVYLPKF. 
  Droereluc  ......LIPM SEITLLTVIP WFHAFG.CL. TLI.TTACRG ARLVYLPKF. 
  Culquiluc  N...LMEPPP GGIVLLGVLP WFHAYG.CM. TLI.NVICNK QKLVSLPKF. 
  Acrechluc  ......NTIP ENAVSLSLLP FFHAYS.FV. FMI.LTILRG NCSIIFSHF. 
  Apimelluc  P.....NILN TNITSLALLP FFHVYS.FS. VML.VGLIFG NKSIILPRF. 
  Camfloluc  .....NHPFV ANAMSLALLP FFHAYS.FV. LLV.IRLIGG NSSVVFSRF. 
  Solinvluc  .......SVT NK.PTLWYST LYWLTG.IA. MYFN.GIVQG FKGILYPEF. 
  Rhoequluc  .......EIT PNDRILAVLP FFHIYG.MT. VLLNAALYNR ASLVTMPKF. 
  Strvioluc  .......PNQ PGERVLAVLP FFHSYG.LT. ALMNAPLRNG ATVIVLPRF. 
  Ampqueluc  I.....MYLH EGEPNLGLLP FFHIYG.MV. VILFHSLFSG GKCVVLPKF. 
  Subdomluc  F....FDLYI EGSCLIGVLP FFHIYG.MI. VIRASSLRYG SRLVTLPKF. 
  Sackowluc  L....FKYKP DVDCLLGLPP YFHIYG.MT. MLQ.SGLWQG VKHVTLPKF. 
  Artoliluc  E.....DVPD YTPVNLAAIP MYHAYG.MA. AFVLQSAKQG TKVYVMPKF. 
  Batdenluc  .....VNDRL PDEIWMGVLP FFHIYG.LN. ISLHQAAFGG NTMVVVPKF. 
  Scubailud  N...PNLYIH SDDVILCVLP LFHIYS.LN. SVLLCGLRVG AAILIMQKF. 
  Nictabluc  N...ANLYMH SEDVLMCVLP LFHIYS.LN. SILLCGLRVG AAILIMQKF. 
  Riccomluc  .....EIAGE LHNVFLCFLP MFHVFG.LA. VIAYSQLQTG NAVVSMGKF. 
  Poptriluc  N...PNLYFH ERDVILCVLP LFHIYS.LN. SVLLCGLRAG SAILLMQKF. 
  Humlupluc  N...PNLFYS KDDVILCVLP LFHIYS.LN. SVMLCSLRAG AAILIMPKF. 
  Selmoeluc  .....EMEGR ENDVLLVMLP LFHIFG.LA. VSY.ASLQRS ETVVILPRF. 
  Salmilluc  N...PNLYIH SEDVMLCVLP LFHIYS.LN. SVLLCGLRVG AAILIMQKF. 
  Picsitluc  .....ELKGE RHLTFLCLLP MFHIYG.LG. FVTYGQLQRG NAVVSMGKY. 
  Soraucluc  N...PNLYFH SEDVILCVLP LFHIYS.LN. SVFLCGLRVG AAILIMQKF. 
  Rutgraluc  N...PNLYFH SEDVILCVLP LFHIYA.LN. SIMLCSLRAG AAILIMQKF. 
  Thehalluc  .....DLMGE YHAVFLCFLP MFHVFG.LT. VITYSQLQRG NAVISMAKF. 
  Ipobatluc  N...PNLYLK EDDVVLCVLP LFHIFS.LN. SVLLCSLRAG AAVLLMQKF. 
  Pruaviluc  N...PNLYLK EDDVVLCVLP LFHIYS.LN. SVMLCSLRAG AAVLVMHKF. 
  Allcepluc  N...PNLYFR SDDVLLCVLP LFHIYS.LN. SVLLCGLRAG STILLMRKF. 
  Glymaxluc  N...PHQYTH SEDVLLCVLP MFHIYA.LN. SILLCGIRSG AAVLILQKF. 
  Ephrealuc  V...PNFNIT VEDTMMCVLP MFHIYS.LN. SILLCGLRVG AALVVMSKF. 
  Sorbicluc  N...PNLYMR EGDVALCVLP LFHIFS.LN. SVLLCALRAG AAVMLMPKF. 
  Neoaffluc  N...PNLYFR KEDVLLCVLP LFHIYS.LN. SVLLAGLRAG SAIVIMRKF. 
  Goshirluc  N...PNLYLT HEDVVLCVLP LFHIYS.LN. SVLLCSLRAG AAVLLMQKF. 
  Literyluc  N...PNLYLK HDDVVLCVLP LFHIYS.LN. SVLLCSLRAG AAVLIMQKF. 
  Panvirluc  N...PNLHFR KDDVLLCLLP LFHIYS.LN. SVLLAGLRAG CAIVIMRKF. 
  Lolperluc  N...PNLHFS SSDVLLCVLP LFHIYS.LN. SVLLAGLRAG CAIVIMRKF. 
  Betplaluc  N...PNLYYH SEDVILCVLP LFHIYS.LN. SVFLCGLRAG ASILILPKF. 
  Triadhluc  IG..ALNMDS EDECLLNVLP LFHVYG.LV. SILSFTLCNG RRLVLQSKF. 
  Acrpisluc  K......FAS KTDTMMGLVP MFHGYG.LL. VIC.MCMSIG SKVIVLKYF. 
  Dicdisluc  .....TSTYK KNDSVIGVLP FFHSFG.LM. LHIMLMVKQG YRIVTLPKF. 
  Ciointluc  .......PQT GNDVLHLVLP QFHIYG.MM. MTM.CTLAQG SRMVICKRF. 
  Nemvecluc  F.....MQWD KRLVTLSLLP LFHAFG.LA. VNVGMHFYLG SKVILLQGF. 
  Lucparluc  Y....GNQVS PGTAILTVVP FHHGFG.MF. TTL.GYFACG YRVVMLTKF. 
  Lucterluc  Y....GNQVS PGTAILTVVP FHHGFG.MF. TNL.GYLICG FRIVMLTKF. 
  Luctsuluc  Y....GNQVS PGTAILTVVP FHHGFG.MF. TTL.GYFACG YRVVMLTKF. 
  Pecforluc  F....GTQTV QGSTVLSFMP FFHGFG.MC. TTL.GYFIMG LRIVMMERF. 
  Pedhumluc  T....NDDSG PNKVTLGLIP FFHGYG.CC. ILL.ISLMLK VYLVVMPRF. 
  Pyrangluc  C....GTQVI PGVSVMVYVP FFHAFG.FC. ISL.GHFNVG LRIIMLRRF. 
  Pyrpecluc  F....GNQII PDTAILTVIP FHHGFG.ML. TTL.GYLTCG FRIVLMYRF. 
  Steazuluc  F....GNQII PDTAILTVIP FHHGFG.MF. TTL.GYLTCG FRIVLLRKF. 
   Alcalc4b  .....GLRHG QHNVVLGLMP LYHVVG.FF. AVLVAALALD GTCVVVEEF. 
   Brajapna  .....QNLYG RGERTLGVMP LYHTMG.VR. SLL.AMSLIG GTFICLPRY. 
 Ralpicadsl  .....QNLYR RGERTLGVMP LYHTMG.VR. SLL.AMALVD GLFVCVRRW. 
 Geokaulong  .....QNQYV TGESTLGVMP LYHTMG.MR. SLL.SMAFLN GKLVMTPDY. 
 Raleutadsl  .....QNLYR RGERTLGVMP LYHTMG.VR. SLL.AMALVD GLFVCVRRW. 
 BurCCGadsl  .....QNLYR RGERTLGVMP LYHTMG.VR. SLL.SMALVD GVFVCVRRW. 
  AzoB51fac  .....QNCYR RGERTLGVMP LYHTMG.VR. SLL.AMALVD GCFVCLPRF. 
  Cupbasfer  .....QNLYR HGERTLGVMP LYHTMG.VR. SLL.AMALVD GLFVCVRRW. 
 AciNO1adsl  .....QNLYR RGERTLGVMP LYHTMG.VR. SLL.AMALID GVFVCMPRF. 
 Dinshiadsl  .....QNLMP MNDATLGVMP LYHTMG.VR. SLL.AMTLLN GTFVCLPRF. 
 Metradadsl  .....QNLYG RGERTLGVMP LYHTMG.VR. SLL.AMSLIG GTFVCLPRF. 
 Halpaulong  .....DQQLT RDDVGLSAAP LYHSAE.LH. VFLIPRIHVG ATNVIQHAF. 
 Bacceradsl  .....FLKYN RDSVGLVVAP LYHCGE.LN. AGIIPRIQVG GKNVILHHF. 
 Bacthuacoa  .....FLKYN RDSVGLVVAP LYHCGE.LN. AGIIPRIQVG GKNVILHHF. 
Baccerlacoa  .....FIKYN RDSAGLVVAP LYHCGE.LN. AGIIPRIQVG GKNVILHHF. 
 Desoriacoa  .....DQKLT CHDRGLCAAP LNHSAE.LH. CLFLPRVHIG ACNVILHHF. 
 Metnodadsl  .....QNLYG RGERTLGVMP LYHTMG.VR. SLL.AMSLIG GTFVCLPRF. 
 Sponewlong  .....MMKIS PDDNLLHVAP LFHSAQ.LN. LFMITGTFLG STQVIHQEF. 
  Saceryfer  .....ESDLS GSEVALVAAP LFHTAA.LG. MTCLPTLLKG GTVVLMESF. 
 Bacweilong  .....FIKYN RDSAGLVVAP LYHCGE.LN. AGIIPRIQVG GKNVILHHF. 
 Herauradsl  .....GWDLH ADDVSIIHTP LFHTGG.LN. VLTLPILHAG GTMVLMQEW. 
 Chrsaladsl  .....QNLYG HDETMLGVMP LYHATG.VR. ALQ.AMAMVD GRFVCIPKF. 
 Desalkadsl  .....TLPWG YKERYLLVAP LFHIGG.LS. PVF.ANIHKG LTTVFMPDF. 
 Anoflalong  .....VMRIR ETERGLVTAP MFHCAE.LH. CCFLPRVHAG ATNVIVHHF. 
 Vibfislong  .....LTNQK GTDVSIAILP LFHTFG.QS. LIMNTSILAG SALVLISRF. 
 Bacantlong  .....FLKYN RDSVGLVVAP LYHCGE.LN. AGIIPRIQVG GKNVILHHF. 
 Stramblong  .....ANDIR PDDIALGALP LFHAFG.QT. VSLNSTWRAG ATLVLLPRF. 
 Thebisadsl  .....LLGYT EQDRICLPVP LYHCFG.MV. MGNLAAASHG SCVVLPAPGF 
  Rhoaetfer  .....DLDFL SDQVALDAAP LFHTDA.LN. LIALPTLLKG GTVIVEEGF. 
 Mitmullong  ......MGCK AEHHVLCVLP MYHCFG.WT. CSVLYPLYCG AEVVILDSF. 
 Rhopalacoa  .....ACDFK PSDVMVHAMP MFHCAQ.LD. VFVGPFVQVG AMNIIIDAP. 
 Rhojoslong  .....LIQTG SSDVILGCLP LFHVFG.LT. CGLNAAVKSG ALLTLIPKF. 
 Brebreacoa  .....ALDLT SEDCSIVLLP LFHIGG.IG. LFAFPTWLAG GRVVVAGKF. 
 Geoobsadsl  .....DGRYT AGDVALHALP LFHVAA.QH. CFLMPNLYLG GTNVVLDGP. 
 Intcaladsl  .....LCRYT EADRVCIPVP FYHCFG.MV. MGNLACTTHG ACMVIPAPGF 
 Myctheacoa  .....GGEMC AEDIDLHTMP LYHCAQ.LD. CFLGPDIYLG ATSVVLPKP. 
 Bacpseadsl  .....SWGLT SDDKTITSLP MFHTGG.LN. ALSLPILHIG GTVILSDQF. 
 Cupmetadsl  .....SGTVD ESIVMMHVMP MFHLAC.FA. S.INAVFLVG GTHVAISAF. 
 Plabonlong  .....VCEVD YQDVIGHVAP LTHGAN.FL. S..HVAWLFG LTQVVYNKF. 
 Strvioadsl  .....QSGQS LFDTTLGVMP LFHTMG.LR. TLI.STVVAA GTWVPQTKF. 
 Nitsaladsl  .....LLHIT HRDRTIVFLP MFHAFT.FS. IGLILPLYVG GGIVIIQSLR 
 Stanasadsl  .....THDYR RDDIALGALP LFHTFG.QS. VSMNTLFRLG GTLVLMPRF. 
 Roscasadsl  .....AWHWT EHDRLLLTLP LFHIHG.LG. VGLNGTLYTA STVDLRRGF. 
 Sulacilong  .....AGEFR SEDTVLHALP FFHSAQ.LN. AFLWPFIYLG GTHVILNRP. 
 Carhydlong  .....TSCEF GKEVVLGVLP FFHSYG.MS. VAMNFSLINA GTLVLLPRF. 
 Mycaviadsl  .....EMRTG SSDRGLINMP MFHVGA.MA. I.VAGLHARG GSVVLQQQF. 
 SelspucoAL  .....HHAIT PNDRVLCVLP MYHCFA.WT. CSVLATLTAG GTIVIVNGF. 
 Gorpolacoa  .....DLDLR SDEVALVVAP LFHTAA.LN. FISLPILLKG GTVVIEEGF. 
MyxfulAbind  .....ALRYG PEDRVCIPVP FYHCFG.MV. IGNLACTSHG ATMVIPAEAF 
  Thethelon  .....GTALS EKDVVLPVVP MFHVNA.WC. LPY.AATLVG AKQVLPGPRL 
 ThescoAbin  .....GTALS EKDSVLPVVP MFHVNA.WC. LPY.AATLVG AKQVLPGPKL 
 Marhydosuc  .....ALGLS QQDTLLPVVP MFHVNA.WG. LPF.TATLVG AKQVFPGPHL 
 Meisiladsl  .....TLNLS SRDTLLPVVP MFHVMA.WG. LPF.TGVMAG CKLVMPGPHL 
  Meirubads  .....ALNLA GHDVLLPVVP MFHVLA.WG. LPF.TGVMVG SKMVLPGPHL 
  Brelatmed  .....TLGLA EKDIAMPVVP MFHVNA.WG. FPF.AATWFG CTQVMPGPRF 
 Baccoaadsl  .....QLSVQ ERDIAMTVVP MFHVNA.WG. LPY.AATWFG ATQVLPGPSF 
 Deskuzosuc  .....TFAVS EKDVLMPVVP MFHVNA.WG. LPF.TATLVG AKQVLPGVRP 
 Salshaadsl  .....TLNLS YNDVILPVVP MFHVNA.WG. LPY.VSTLTG AKQVFPGPHM 
  Geothemed  .....TQGLC ERDVVMPVVP MFHVNA.WG. LPF.AATWFG STIVMPGPAF 
 Oceproadsl  .....ALSLS MHDVFTPVVP MFHVNA.WG. LPY.AAVMTG TKQVHPGPYL 
  Baccermed  .....TAALS ESDAAMAIVP MFHVNA.WG. LPF.AATWFG SKQVLPGPMF 
  Geokaumed  .....TQGLC ERDVVMPVVP MFHVNA.WG. LPF.AATWFG STIVMPGPAF 
 Aliaciadsl  .....ELGTR EADVTMPVVP MFHVNA.WG. RPY.ADTWIG AKQVYPGPRP 
 Bacweiadsl  .....TAALS ESDAAMAIVP MFHVNA.WG. LPF.SATWFG TKQVLPGPMF 
 Baccytadsl  .....TAALS ESDVAMAIVP MFHVNA.WG. LPF.AATWFG TKQVLPGPMF 
 Detalkadsl  .....VLGLS ERDAVLPVVP MFHVLA.WG. LPF.SCTWMG SKLVLPGRVL 
 Marmaradsl  .....VIGVG ARGTLLPVVP MFHVNA.WG. IPY.AAPMNG AKLVMPGAQM 
 Varparadsl  .....TFGVN SQMTLLLAVP MFHANA.WG. MPY.AAAMTG MKLVMPGPHM 
  Rhocenmed  .....GMEVR SHDTALVVVP LFHANA.WG. YPY.SAPIIG ASMVLPGPKL 
 Mycvanadsl  .....AIDIH SGSVILLVVP MFHANA.WG. TPY.TAAMVG AKLVMPGPHL 
 Canaccadsl  .....GLALG AGETALLVVP MFHVNA.WG. MPY.AGAMSG VRLVMPGPAL 
 Cupmetlong  .....ALGCS ARDVILPVVP MFHVNA.WG. LPY.SVPLVG AKLVLPGPKL 
 Chrviolong  .....SFDLS ARAVVMPVVP MFHANA.WG. LPY.SCAMNG SKLVLPGPKL 
 Burambadsl  .....SLNCS ASEVIMPVVP MFHVNA.WE. LPY.SAPLVG AKLVLPGHRL 
  Arcfulmed  .....GMGLR PEDAYMQLVP MFHANG.WG. VFF.AATLAG SKLVFPGRYA 
 Fulpelacoa  .....AFGIS ARDCVMPASS MYHANA.WG. LPY.AATLAG AKLVLPCNQL 
 Parberacoa  .....VGAFD RGDALLPVVP MFHVNA.WG. VPY.AALMMG VKLVMPGPGL 
 Mesoppadsl  .....AMGLS ARDTILPVVP MFHANA.WG. LGQ.SAPMIG AKLVMPGCKM 
 Rhopaladsl  .....ALGTR AADTMLPVVP LFHANS.WG. IAF.SAPSMG TKLVMPGAKL 
 Sulisladsl  ......RNIT IDDTFMQLVP MFHVNG.WL. GFM.ATTLVG AKLVLPGRYT 
  Astbipmed  .....LFGFT PDETVMPVVP MFHVNA.WG. VPY.SAALAG ARLVMPGPRL 
 Thiintadsl  .....VMNLS ARDSVLPVVP MFHVNA.WG. IPY.AAALTG AKLVFPGPAL 
  Novpenmed  .....VMNLS SRDVVLPIVP MFHANA.WG. LAF.SCPAVG AKIVMPGPHL 
  Carhydmed  .....SFGIS EKERILIMVP MFHVNS.WG. IPY.AAAMVG ATMVLPGGNF 
 Hylgralong  .....VMCMS ARDSVLPVVP MFHVNA.WG. IPY.SAALTG CKLVLPGPAL 
 Staaggacoa  .....PKVLK EGSRILPVVP LFHVNA.WG. LPY.GAPLSG SSLIFPGGAL 
 Natpeladsl  .....GIPMA DDDVVMPVVP MFHVNA.WG. MPF.TATAGG AKQVFPGPSP 
 Halxanosuc  .....GIPMA DDDVVMPVVP MFHVNA.WG. MPF.TATAGG AKQVFPGPSP 
  Phagalmed  .....GLALR ARDTVLAVVP MFHVNA.WG. TPY.MTAAVG AKLVLPGPHL 
 Hoephoacoa  .....MLSLA SRDRLMPVVP LFHANG.WS. TAF.SGPMSG CAMVMPGAGM 
 Psespalong  .....SMCLK ATDTMLPVVP MFHVNA.WG. VPY.SAALVG CKLVMPGHHL 
 Geotheacoa  .....WLCIE ETDLVWATAG PGWQKW.IW. SPFLSVLGSG ATGFVYY..G 
 Homsapacoa  .....WTGLQ ASDIMWTISD TGWILN.IL. GSLLESWTLG ACTFVHLL.P 
 Ponabeacoa  .....WTGLQ ASDIMWTISD TGWILN.IL. GTIMETWTVG ACTFVHLL.P 
 Macmulacoa  .....WTGLQ GSDIMWTISD TGWILN.II. TSLLETWTVG ACTFVHLL.P 
 Macfasacoa  .....WTGLQ GSDIMWTISD TGWILN.II. TSLLETWTVG ACTFVHLL.P 
 Musmusacoa  .....WTGLS TSDIIWTISD TAWIMN.IL. GAFLEPWVLG ACIFVHLL.P 
 Cavporacoa  .....WTGLQ PSDLIWTISD TGWILN.IL. TTLLEPWSLG ACVFIHLL.P 
 Loxafracoa  .....WKDLQ VSDVVWTISD TAWILN.II. SSFLEPWVSG ACIFIHQL.P 
 Susscracoa  .....WFDLK SSDTMWNISD TGWIKA.SL. GSLFSPWLMG SCVFVHRM.A 
 Bostauacoa  .....LLQLK MSDVFWCLSD TGWILA.AL. GSLLEPWTAG STVFAHHL.P 
 Ratnoracoa  .....WLDLT SSDIMWNMSD TGWIKA.AI. GSVFSTWLRG ACVFVHRM.A 
 Hetglaacoa  .....LMRLK KSDVFWCVSD PGWILA.AV. GGLFEPWTAG CTLFIHHL.P 
 Pantroacoa  .....WLDLT PSDVMWNTSD TGWAKS.AW. SSVFSPWIQG ACVFTHHL.P 
 Equcabacoa  .....WLDLT PSDVMWNTSD TGWAKS.AW. SSVFSPWIQG ACVFAHYL.P 
 Ornanaacoa  .....WLDLT PSDVMWNTSD TGWAKS.AW. SSFFAPWIQG ACVFAHYM.P 
 Melgalacoa  .....WLNLT SSDIYWNTSD TGWAKA.AW. S.IFSAWSQG ACVFVHKM.P 
 Ailmelacoa  .....WVDLT KSDIFWNTSD TGWVKA.AW. T.LFSAWPHG SCIFVHEL.P 
 Mondomacoa  .....WLDLT PSDIMWNTSD TGWAKS.AW. SSVFAPWSQG ACVFVHYM.P 
 Crigriacoa  .....WLDLT DSDVMWNTSD TGWAKS.SW. SSVFSPWTQG ACVFVHHL.P 
 Xenlaeacoa  .....WMDLT PSDIVWNMSD TGWAKS.AW. SSVFAPWIQG SCVFAHSM.P 
 Canfamacoa  .....WVDLT KSDIFWNTSD TGWVKA.AW. T.LFSAWSNG SCIFVHEL.P 
 Danreracoa  .....WLDLT EQDVFWNTSD TGWAKS.AW. SSVFAPWIQG ACVFVHHM.P 
 Helmodacoa  .....WLDLR SEDLHWNLSD TGWAKA.AW. SSFFGPWICG AAIFVHH.SD 
 Deskuzbuty  .....WLDLR PDDLHWNLSD TGWAKA.AW. SSFYGPWNMG AAIFVHH.TS 
 Carhydacoa  .....WLDLT PDDLHWNMSD TGWAKA.AW. SSFFGPWICG AAIFVHHSVG 
 Desrumadsl  .....WLDLI PEDLHWNLSD TGWGKA.AW. SSLFGPWHMG AALFVHH.ET 
 Sphtheadsl  .....WLDLR PGDLHWNLSD NGWAKA.AW. SSLFGPWSVG ATLFIHDARG 
 Thesubadsl  .....WCGLR PGDLHWNVSD TGWAKA.AW. SSFCGPWVAG AQVLVDHKPG 
 Themaradsl  .....WCDLQ PGDLHWNVSD TGWAKA.AW. SSFCGPWVAG ATVMVDRKPG 
 MyxanAbind  .....WLDLT PEDRHLTLSD TGWAKC.AW. GKLFGPWSQG ACNVVYDFRG 
 Kteracadsl  .....WLDLH EDDLHLNLTE NGWAKA.AW. SSLFGPWSMG AAIFVQDARG 
 Mettarbuty  .....WLDLT ENDLHFTLAD TGWAKS.SW. GKFFGPWIQG ACILVYDIRG 
 Metmaradsl  .....WQDVT ENDLHLTFSD TGWAKC.AW. GKIFGQWIAG ACIFVYDIRG 
 Metpetadsl  .....WLDLK KNDIHLTISD TGWAKS.SW. GKFFGPWIQG CCSVVYDSRG 
 Methunadsl  .....WQDLN SNDLHFTSSD TGWAKC.GW. GKIFGQWIIG ACVFVYDARG 
 Calnitadsl  .....WQDLK KDDIHWTLSD TGWGKA.VW. GKLFGQWFIG TTVVMYNAAD 
 Thepotadsl  .....WQQVK EGGLHLTVAE TGWAKA.VW. GKIYGQWICG SAVFVYDF.D 
 Desafrbuty  .....WHDLG PSDLHLTLAD TGWGKA.VW. GKFYGQWMAG ATVFTWDFRG 
 Dessaladsl  .....WHDLE PGAVHLTLAD TGWGKA.VW. GKYYGQWMAG AVVFVWDFRG 
 Clopapadsl  .....WQNVS EGGLHLTVAD TGWAKA.VW. GKIYGQWLSG CAVFVYDF.D 
 Cloceladsl  .....WQNVS EGGLHLTVAD TGWAKA.VW. GKIYGQWLAG CAVFVYDF.D 
 Flesinbuty  .....WQDLT EDDIHWTLSD TGWGKA.VW. GKLFGQWLIG TTVVMHNQSD 
 Mettheacoa  .....WQNVR EDGLHYTVAD TGWAKA.MW. GQIYGQWIAG SAVFVYDY.D 
 Metmazacoa  .....WQNVE DNGLHYTVAD SGWGKC.VW. GKLYGQWIAG CAVFVYDY.D 
 Bacfinacoa  .....WHNLN EESLHLTIAD TGWGKA.VW. GKLYGQWIAG ANIFVYDH.E 
 Precapacoa  .....WHNLH ENSIHLTVAD TGWGKA.VW. GKLYGQWFAG ATVFVFDH.E 
 Caltheadsl  .....WLDIK ENDVVWATAG PGWAKW.VW. SPFLSVLGLG ATAVVYH..G 
 MetbarAbin  .....WQNVE DDGLHYTVAD SGWGKC.VW. GKLYGQWIAG CAVFVYDY.D 
 Brebregram  .......NVT EKDRIGQFAS ISFDAS.VW. EMF.MALLTG ASLYIILKDT 
 Brelatgram  .......EIT PNDRVGQFAS ISFDAS.VS. EFF.MALLTG ASLYMISKDT 
  Acelonsyn  .......QVG GQDRMLQFAS SSFDAS.VW. EMF.TSLLAG ATLYIVSRDT 
     PaeHGF  .......GIT ETDRVVQFAS LSFDAS.CW. EVF.KALFFG AALYIPTAET 
  Paeelgsyn  .......KIG EQDNVVQFAS LSFDAS.CW. EIF.KALFKG ATLYIPTAET 
     Paepol  .......HTT EQDRVLQFAS LSFDAS.CW. EMF.NALYFG ATLYIPSTET 
 PaepolsynB  .......KIR ASDHALLFAS YSFDAA.CW. EIF.QALFCG ATLYVPTTET 
 Paetergram  .....YSRYD QPLQVAWLSA YVFDAS.VQ. QIF.ASLLLG HTLHVVSREV 
  Bacsubpep  .......KIS TLDHMLLFAS YSFDAA.CW. EIF.QALFCG ATLYVPTSET 
 Bacthupher  .......KIT ERDRITNYLK VSFDAS.IG. EIF.PCLITG ATLHVLGKDM 
 Brelatnope  .......GIT KDDRSTKYAG VGFDAS.VW. EVF.PYLIAG ATIYVIDQET 
 Clopapaaap  .......NIN KEDNILQFAS ISFDAS.VW. EIM.MALLIG GTLYIPRKDT 
 Bretexnope  .......EIT PNDRLLQLSN YAFDGS.TF. DIY.SALLNG ASLILVPTHV 
 CyaCCYaaap  .......HVE PVSRILQFAS FSFDAS.VS. EVV.TALLSG ARLILAAKDD 
 Acelontyro  .......EIT PADRGTLLAG QAFDAS.VW. EIW.PYLTAG AGIYIPDSET 
 Pelmemnope  .......QLT AVDCILQKTP FSFDVS.VW. EFL.WPLITG ARLVVAKPGG 
  Micaersyn  .......NIT SEDRILQIIS LSFDGS.VW. EIF.SSLISG ASLVVAKPDG 
 Brelanope1  .......GIF ANSRVLQFAS FSFDAS.VG. EVF.HTLTNG ATLYLMDRNL 
 Paecuraaap  .......DFG PDDTWTLFHS FCFDFS.VW. EMY.GALLYG GKLVIVPALM 
  Micvirsyn  .......NIT SEDRILQIIS LSFDGS.VW. EIF.SSLISG ASLVVAKPDG 
 Anavirnope  .......DVQ TSSRILQFAS FSFDAS.IF. EVV.MALGTG ARLYLGTKES 
 Nospunaaap  .......NVQ QNSRVLQFAS FSFDAS.VW. EIF.MALCSG ASLYIGTQDS 
 PlarubanaD  .......GVH PSSRVLQFAS FSFDAF.IW. EVF.MAWGGG ATLYLGNKDN 
  Analemsyn  .......PLI AGDCILHIGV LSFDVS.VW. EIF.WSLTSG TTLVVAKPEG 
  Anaflosyn  .......PLI AGDCILHIGV LSFDVS.VW. EIF.WSLTSG TTLVVAKPEG 
 Baccerglur  Y.....KRFN TNVNVALLAP FIFDAS.VK. QIF.ATLLLG HTLFVVPKEV 
 BacamyBmyc  .......DFN ASDTWTLFHS FCFDFS.VW. EMY.GALLYG GKLVIIPKQI 
 Lynmajaaap  .......DVE QNSRILQFAS FSFDVS.IW. EIV.MSICSG ARLFMGTTES 
 Micvagaaap  .......NLN SNHRILQFAS LSFDAS.IF. EIV.MALGIA ATLYCAKKES 
 Paetersurf  .......GIH EDSRVLQFAP FSFDGS.VA. EIF.QTLLSG ATLYVEKKED 
 OrnTW2nope  .......DFN QTDVWTMFHS FCFDFS.VW. EMY.GALLYG GKLIVISKEI 
 Desoriaaap  .......ELT GEDAVLQQAS CCFDAF.GE. EIY.PVLLKG GRLVLARRAE 
 Xenbovornr  S......HLS GTGKTLQFAA LGFDVA.FQ. EIF.TTLCEG GCLVLINEET 
 Nodspunope  .......QVQ NHSRLLQFGS FSFDLS.VA. EIT.TAFVTG ACLYLANKET 
 Vibcarornr  .......GIS ENSRVLQFAS SSFDAG.AW. EWA.MTLTQG GSLYLFPKTI 
     TolPCC  .......NLQ SSNRILQFAS LSFDAS.IF. EIA.MALRTG ATLYLANKES 
 Bacatrsurf  .......GMT AEDRSAKYAG FGFDAS.IW. EMF.PTWTIG AELHVIDEAI 
 Mettunaaap  .......EIG THDRILQFAS LSFDAA.AS. EIM.MALGSG AALYLGTRET 
     Micaer  .......NLN SEERILQITP FSFDVS.VW. EIF.LSLTSG ATLVVAKPDG 
  salentaco  ......FDYH PGDIYWCTAD VGWVTG.HS. YLLYGPLACG ATTLMFEGVP 
  citfaraco  ......FDYH PGDIYWCTAD VGWVTG.HS. YLLYGPLACG ATTLMFEGVP 
  citamaaco  ......FDYH PGDIYWCTAD VGWVTG.HS. YLLYGPLACG ATTLMFEGVP 
  esccolaco  ......FDYH PGDIYWCTAD VGWVTG.HS. YLLYGPLACG ATTLMFEGVP 
  kleoxyaco  ......FDYH PGDIYWCTAD VGWVTG.HS. YLLYGPLACG ATTLMFEGVP 
  yokregaco  ......FDYH PGEVYWCTAD VGWVTG.HS. YLLYGPLACG AITLMFEGVP 
  lecadeaco  ......FDYH QGDIYWCTAD VGWVTG.HS. YLLYGPLACG ATTLMFEGVP 
 lecadeaco2  ......FDYH QGDIYWCTAD VGWVTG.HS. YLLYGPLACG ATTLMFEGVP 
  raoteraco  ......FDYH PGDIYWCTAD VGWVTG.HS. YLLYGPLACG ATTLMFEGVP 
  mangroaco  ......FDYH DGDIYWCTAD VGWVTG.HS. YLLYGPLACG ATTLVFEGVP 
  erwiniaco  ......FDYH PEDIYWCTAD VGWITG.HS. YLLYGPLACG ATTLMFEGVP 
  pantoeaco  ......FDYQ PSDVYWCTAD VGWITG.HS. YLLYGPLACG ATTLMFEGVP 
  yeraldaco  ......FDYH PGDIYWCTAD VGWVTG.HS. YLLYGPLACG AITLMFEGVP 
  sermaraco  ......FDYH DGDIYWCTAD VGWVTG.HS. YLLYGPLACG ATTLMFEGVP 
  rahnelaco  ......FDYH DGDIYWCTAD VGWVTG.HS. YLLYGPLACG AISLMFEGVP 
  peccaraco  ......FDYH PGDIYWCTAD VGWVTG.HS. YLLYGPLACG AITLMFEGVP 
  serfonaco  ......FDYH DGDVYWCTAD VGWVTG.HS. YLLYGPLACG AITLMFEGVP 
  hafalvaco  ......FDYH PGDIYWCTAD VGWVTG.HS. YLLYGPLANG AITLMFEGVP 
  brenneaco  ......FDYH PGDIYWCTAD VGWITG.HS. YLLYGPLACG AITLMFEGVP 
  dicdadaco  ......FDYH PGDVYWCTAD VGWVTG.HS. YLLYGPLACG AITLMFEGVP 
  xenbovaco  ......FDYR PGEIYWCTAD VGWVTG.HS. YLLYGPLSCG ATSLMFEGVP 
  provulaco  ......FDYH EGDIYWCTAD VGWVTG.HS. YLLYGPLSNG ATTVMFEGVP 
  budaquaco  ......FDYH EGEIYWCTAD MGWVTG.HS. YALYGPLCNG ATTLLFEGLL 
  alitaiaco  ......FDYQ PGDIYWCTAD VGWITG.HS. YLVYGPLANG ATTVLFEGVP 
  vibmimaco  ......FDYQ PGEVFWCTAD VGWITG.HS. YLVYGPLSNG AKTILFEGVP 
  rhopalmco  ......RFTP D.DVLIHALP IYHTHGLFV. ASNVTLFARG S.MIFLPKF. 
  braelkmco  ......RFTK D.DVLIHALP IYHTHGLFV. ASNVTLFARA A.MIFLPKF. 
  miclotmco  ......RFTA E.DVLIHALP IYHTHGLFV. ASNVTLFSGA S.MIFLPKF. 
  olicarmco  ......HFTD K.DVLIHALP IYHTHGLFV. AINVCLFSGA T.MIFLKKL. 
  parpanmco  ......RFTA Q.DVLIHALP IFHTHGLFV. ATNVVLFSGA S.MIFLPKF. 
  sinmelmco  ......RFTA D.DRLIHALP IFHTHGLFV. ASNVILLAGA S.MFFLPKF. 
  enssojmco  ......RFTT D.DRLIHALP IFHTHGLFV. ASNVILLAGA S.MYFLPKF. 
 skeastimco  ......GFTA E.DALLHALP IFHTHGLFV. ATNVTLMAGS S.LIFVSRF. 
  azocaumco  ......RFTS D.DVLIHALP IFHTHGLFV. AGDIILMAGA S.MIFCPKF. 
  phyllomco  ......GFTA Q.DRLIHALP IFHTHGLFV. ATNVILTSGA S.MFLLPKF. 
  agrvitmco  ......RVTS D.DRLIHALP IFHTHGLFV. ATNVTLLSGA S.MILLPKF. 
  fodfenmco  ......RFTA D.DVLIHALP FFHTHGLFV. ATNTLLMAGG S.VFFLPRF. 
  stastemco  ......RFTS D.DVLLHALP IFHTHGLFV. ASNITLLAGG S.MLFLPKF. 
  ensadhmco  ......RVTA D.DRLIHALP IFHTHGLFV. ATNVTLLAGA S.MFLLPKF. 
  halsalmco  ......HFSE R.DRLIHALP IFHTHGLFV. ACNVTLMAGA S.MLFLPKF. 
  leumucmco  ......HFNN D.DVLIHALP IFHTHGLFV. AINVTLAAGS S.LIFMTGF. 
  cobampmco  ......RFSA D.DHLIHALP IFHTHGLFV. ACNIVLTVGA S.MTFLPKF. 
  roslitmco  ......RFSD Q.DVLLHALP IFHTHGLFV. ATNITLLAGG E.MIFLPKF. 
  cobcrumco  ......RFTS D.DHLIHALP LFHTHGLFV. ACNIVLTVGA S.MTFLPKF. 
  oceindmco  ......RFTA N.DVLLHALP IFHTHGLFV. ATNVTLVAGG A.MIFLPKL. 
  leicaemco  ......RFTK D.DVLIHALP IFHTHGLFV. ATNVALLSGA Q.VVFLPGF. 
  ponticmco  ......RFTR D.DVLLHALP IFHTHGLFV. ATNVMLAAGG A.MVFFPKL. 
  sphingmco  ......AFTG N.DVLLHALP IFHTHGLFV. ATNTILAAGA S.MIFLPKF. 
  platemmco  ......AFSA T.DALLHALP IFHTHGLFV. ATNIALLSGC K.ILFVPKF. 
  novsubmco  ......RFTS A.DRLLHALP IFHTHGLFV. ATNVTIAAGS A.MIFLPRF. 
  rhosphmco  ......RFTE K.DVLLHALP IFHTHGLFV. AINVVLRSGG S.MIFLPGF. 
  thalucmco  ......GFKP G.DTLLHALP LFHTHGLFV. AINIMLMNGG K.VILLPKF. 
  aciebrmco  ......GWKP G.DVLIHALP IFHVHGLFV. AIHGALINGS K.MIWMAKF. 
  nitwinmco  ......RFTQ K.DVLIHALP IHHTHGLFV. AGNVTLLARA S.MIFLPRF. 
  combadmco  ......GWQK D.DVLVHALP IYHAHGLFV. GVHGALINGS P.MLWFNKF. 
  varparmco  ......GWKK G.DVLIHALP IFHVHGLFV. ALHGALLNGS K.MIWLTRF. 
  Metacemed  Q.....NVED D.GLHYTVAD SGWGKCVWG. KLYGQWIAGC A.VFVYDYDR 
 Metsicacoa  Q.....NVEE D.GLHYTVAD SGWGKCVWG. KLYGQWIAGC A.VFVYDYDR 
 Metlacacoa  Q.....NVED D.GLHYTVAD SGWGKCVWG. KLYGQWIAGC A.VFVYDYDR 
 Metmaracoa  Q.....NVED D.GLHYTVAD SGWAKCIRG. KLYGQWIAGT A.VFVYDYDR 
 Metforacoa  Q.....NVVE D.GLHYTVAD TGWAKAMWG. QIYGQWISGT A.VFVYDYER 
 Metholacoa  Q.....NVAN E.GLHYTVAD SGWAKCIWG. KIYGQWIAGS A.VFVYDYEK 
 Mettinacoa  Q.....NVTD E.GLHYTVAD SGWAKCVWG. KIYGQWIAGS A.VFVYDYEK 
  Pelcarmed  Q.....NNMD D.GLHYTVAD TGWAKVVWG. KIYGQWLCGS A.VFVYDYDK 
 Metconacoa  Q.....NVID G.GLHYTVAD TGWAKAVWG. KIYGQWIAGS A.VFAYDYDE 
 Clostracoa  Q.....NVID G.GLHLTVAD TGWAKAVWG. KIYGQWLAGS A.VFVYDYDK 
  Theferaco  Q.....QVKE G.GLHLTVAE TGWAKAVWG. KIYGQWICGS A.VFVYDFDK 
  Acecelaco  Q.....NVQE G.GLHLTVAD TGWAKAVWG. KIYGQWMAGS A.VFVYDYDK 
  Psecelaco  Q.....NVAE D.GLHLTVAD TGWAKAVWG. KIYGQWLSGA A.VFVYDYDK 
  Pardisaco  H.....NLHK D.SLHLTIAD TGWGKAVWG. KLYGQWIAGA T.VFVYDHEK 
   undokaco  H.....NIKE N.DLHLTVAD TGWGKAVWG. KLYGQWLAGG A.VFVFDHEK 
  Endproaco  Q.....NLDD T.SIHLTVAD TGWAKTAWG. KIYGQWICGA C.LFTYDFER 
  Bacxylaco  H.....NLDE N.SLHLTIAD TGWGKAVWG. KLYGQWIAGA N.IFVYDHEK 
  Pargoraco  H.....NLHR D.SLHLTIAD TGWGKAVWG. KLYGQWIAGA T.VFVYDHEK 
  Ecolifaal  I.....KLRP G.DRCVSWLP FYHDMGLVG. FLLTPVATQL S.VDYLRTQD 
 Shefleacoa  I.....KLRP S.DRCVSWQP FYHDMGLVG. FLLPPVATQL S.VDYLRTQD 
 Hafparacoa  I.....KLRD G.DRCISWLP FYHDMGLVG. FLLTPMATQL S.VDYLSTQD 
 Citfaracoa  I.....KLRD S.DRCVSWLP FYHDMGLVG. FLLTPVATQL S.VDYLRTQD 
 Shiblaacoa  I.....KLRA G.DRCVSWLP FYHDMGLVG. FLLTPVATQL S.VDYLRTQD 
 Plugeracoa  I.....KLRP G.DRCVSWLP FYHDMGLVG. FLLTPVATQL S.VDYMSTQD 
 Sermaracoa  I.....KLRA G.DRCVSWLP FYHDMGLVG. FLLTPVATQL S.VDYLRTQD 
 Legpnefaal  ......HXND E.TIIFSWLP PHHDXGLIG. CILTPIYGGI QAIXXSPFSF 
 Legnorfaal  ......QMND E.TILFSWLP PHHDMGLIG. CILTPIYGAV PVIMMSPFSF 
 Legsaifaal  ......AMSD E.TIFFSWLP PHHDMGLIG. CILTPIYGGF PVLMMSPFSF 
 Fludumfaal  ......QLNE E.SISFSWLP PHHDMGLIG. YILTPIYAGV PTYLMSPFSF 
 Scytoladsl  ......EHTP S.SQGVIWLP PYHDMGLIG. GIIQPLYGGF PVTLMSPINF 
 Hasbysadsl  ......EHTP N.SKGVIWLP PYHDMGLIG. GVLQPLYGGF PVILMSPENF 
 Nocpunadsl  ......QNTE K.TIIVGWLP LYHDMGLIG. NVLQPLYLGV RCILMSPVAF 
 Micaeradsl  ......QLTG K.SVSMTWLP SFHDMGLID. GIIQPLYTGF LGVVMSPESF 
 Chrcyaadsl  ......EHQP H.SQGVIWLP PYHDMGLIG. GILQPLYGGF PVTLMSPTAF 
 Tolcamadsl  ......TTGP D.SILVSWLP HFHDFGQIY. GVIQPIYNGF PCIFMSPASF 
  Acihaedhb  ......SLSP A.TRLLCALP APHNFMLSSP GALGVLHAGG CVVMAPN..P 
  Psefludhb  ......ELTA Q.TRFLCALP AAHNFLLSSP GALGVLYAGG TVVMAPS..P 
  Psesyndhb  ......GLSA Q.TRFLCALP AAHNFLLSSP GALGVLYAGG TIIMAPS..P 
  Brumeldhb  ......ALTP Q.TRFLCALP TAHNYPMSSP GALGVFHAGG CVVMAPN..P 
  Snoalvdhb  ......ALNQ H.TRLLCAMP AAHNYMLSSP GALGVFHAGG CVVMAAS..P 
  Labaggdhb  ......DLTP E.TRFLCALP AGHNFPLSSP GALGVFHAGG CVVLAPN..P 
  Halelodhb  ......GLST E.TRFLCALP AGHNFPMSSP GALGVFHAGG CVVMAPN..P 
  Agrtumdhb  ......ELSP E.TRFLCAIP VAHNFPMSSP GALGVFHAGG AVVMAAN..P 
  Rhiunddhb  ......GVTA D.TRYLCALP AAHNYPMSSP GALGVFHAGG TVVMAPN..P 
  Yerrucdhb  ......QNDE K.TRYLCALP AAHNYPLSSP GALGIFYAGG CVILAPD..P 
  Chrvacdhb  ......ELGP R.TRFLCALP APHNFPLSSP GALGVFHAGG AVVLAPN..P 
  Peccardhb  ......ELTP Q.TRYLCALP APHNFPLSSP GSLGVFYAGG RVVLAPD..P 
  Terturdhb  ......GFSP S.TRFLVALP AAHNFPLSSP GALGVLFAGG TLVMASN..P 
  Acibaudhb  ......GLNS N.TRLLCALP APHNFMLSSP GALGVLHAGG CVVMAPN..P 
 Myctubfd10  LNWV..TWVV G.ETTYSPLP ATHIGGLW.. WILTCLMHGG LCVTGGE..N 
 Mycgoracoa  LNWV..SWVD G.ETTYSPLP ATHIGGLW.. WILTCLMRGG LCITGGE..N 
 Mychaeacoa  MTWI..DWVV G.ETTYSPLP ATHIGGLW.. WILTCLMHGE LCITGGE..G 
 Mycnewacoa  LTWV..DWVV G.ETTYSPLP ATHIGGLW.. WILNCLMQGG LCITGGE..N 
 Mycconacoa  LAWV..DWVV G.ETTYSPLP ATHIGGLW.. WILNCLMQGG ECITGGE..S 
 Mycsetacoa  LTWV..DWIV G.ETTYSPLP ATHIGGLW.. WILNCLMQGG QCITGGE..D 
 Mycmucacoa  LTWI..SWVA G.EATYSPLP ASHIGGLW.. WILNCLLHGS ECVTGGE..N 

             401                                                450 
  Luccruluc  ...DEGTFLK TLQDYKCTSV ILVPTLFAIL NKSEL...LN KY...DLSNL 
  Phopyrluc  ...EEELFLR SLQDYKIQSA LLVPTLFSFF AKSTL...ID KY...DLSNL 
  Lucbipluc  ...EEELFLR SLQDYKIQSA LLVPTLFSFF AKSTL...ID KY...DLSNL 
  Lamnocluc  ...EEELFLR SLQDYKIQSA LLVPTLFSFF AKSTL...VD KY...DLSNL 
  Lamturluc  ...EEELFLR SLQDYKIQSA LLVPTLFSFF AKSTL...VD KY...DLSNL 
 Pyrocpyluc  ...EEELFLR SLQDYKIQSA LLVPTLFSFF AKSTL...VD KY...DLSNL 
  Diapecluc  ...EEELFLR SLQDYKIQSA LLVPTLFSFF AKSTL...VD KY...DLSNL 
  Cradisluc  ...EEELFLR SLQDYKIQSA LLVPTLFSFF AKSTL...VD KY...DLSNL 
 Pyrocruluc  ...EEELFLR SLQDYKIQSA LLVPTLFSFF AKSTL...VD KY...DLSNL 
 Pyrocmiluc  ...EEELFLR SLQDYKIQSA LLVPTLFSFF AKSTL...VD KY...DLSNL 
  Phopenluc  ...NEHLFLQ TLQDYKCQSA LIVPTVLAFL AKNPL...VD KY...DLSHL 
  Luclatluc  ...DEETFLK TLQDYKCSSV ILVPTLFAIL NRSEL...LD KY...DLSNL 
  Hottsuluc  ...DEELFLR TMQDYKCTSV ILVPTLFAIL NKSEL...ID KF...DLSNL 
  Hotparluc  ...DEELFLR TLQDYKCTSV ILVPTLFAIL NKSEL...ID KF...DLSNL 
  Lucitaluc  ...DEELFLR TLQDYKCTSV ILVPTLFAIL NRSEL...LD KF...DLSNL 
  Phrvivluc  ...EGALFLK TIQNYKIPTI VVAPPVMVFL AKSPL...VD QY...DLSSL 
  Phrhirluc  ...EGALFLK TIQNYKIPTI VVAPPVMVFL AKSPL...VD QY...DLSSL 
  Rhaohbluc  ...EEKFFLS TIEKYRIPTI VLAPPVMVFL AKSPL...VD QY...DLSSI 
Pyrophanluc  ...DQEAFLK AIQDYEVRSV INVPAIILFL SKSPM...VD KY...DLSSL 
Pyrophplluc  ...EQEAFLK AIQDYEVRSI VNVPAIILFL SKSPL...VD KY...DLSSL 
 Phyromeluc  ...DQEAFLK AIQDYEVRSV INVPAIILFL SKSPL...VD KY...DLSSL 
  Agrbinluc  ...EPEAFLR AIEEYEVRST ITVPPILIFL AKSPI...VD KY...NLSSL 
  Tricasluc  ...EEKLFLK AVQDYKIPSL WLAPPLVVLL AKSPL...VD QY...DLSCI 
  Tenmolluc  ...VPDRFLS LIQHHRVTKL FTVPPVLLFL VKSPL...VR KY...DLTSI 
  Dromelluc  ...EEKLFLS AIEKYRVMMA FMVPPLMVFL AKHPI...VD KY...DLSSL 
  Droanaluc  ...EENLFLS AIEKYRVMMA FMVPPLMVFL AKHPI...VD KY...DLSSL 
  Anogamluc  ...EPDLFLR TIQNHRITMA SLVPPLVVFL AKSPL...TQ GY...DLSSL 
  Drowilluc  ...EENLFLS AIEKYRVMMA FMVPPLMVFL AKHPI...VD KY...DLSSL 
  Droperluc  ...EENLFLS AIEKYRVMMA FMVPPLMVFL AKHPI...VD KY...DLSSL 
  Aedaegluc  ...DVHMFLN SIQKYKVNLM TVVPPLMVFL AKHPI...VD NY...DLSSL 
  Glomorluc  ...EDHLFLS AIEKYQVMMA FIVPPLAVFL AKHPI...VD KY...DLSSL 
  Drosimluc  ...EENLFLS AIEKYRVMMA FMVPPLMVFL AKHPI...VD KY...DLSSL 
  Drogriluc  ...EEKLFLS AIEKYRVMMA IMVPPLMVFL AKHPI...VD KY...DLSSL 
  Droyakluc  ...EENLFLS AIEKYRVMMA FMVPPLMVFL AKHPI...VD KY...DLSSL 
  Dromojluc  ...EENLFLS AIEKYRVMMA FMVPPLMVFL AKHPI...VD KY...DLSSL 
  Droereluc  ...EENLFLS AIEKYRVMMA FMVPPLMVFL AKHPI...VD KY...DLSSL 
  Culquiluc  ...EEGLFLS CIENYRCTMI FVVPPLVVFL AKHPL...VD SY...DLSSI 
  Acrechluc  ...EEELFLQ YIEKYKIEYM PMVPSLMVFL AKHPL...VD KY...DLSCV 
  Apimelluc  ...EEKMFLH AIEKYKIEHI TVVPPLMVFL AKHPI...VD KY...NLSSI 
  Camfloluc  ...EEKLFLQ SIEKYKIQYL TVVPPIMVFL AKHPL...VD KY...DLSSI 
  Solinvluc  ...DEEITCQ LIERYKVQDV FLSTSMVNRL LKSDY...LK KY...PLSSL 
  Rhoequluc  ...ELPEFLR IVAEQRCTYV FVAPPVAVAL AKHPL...VE QF...DLSSV 
  Strvioluc  ...ELDSFLA AIEKHRAQAL YVAPPIVLAL AKHPA...VD GH...DLSSV 
  Ampqueluc  ...EPESFLS TIQKYRISTA NLVPPIILFL SKHPL...VE KY...DLTSI 
  Subdomluc  ...EPETFLA AFQNHRVNTA PLVPPLVLFL AKHPL...VN SY...NLSSL 
  Sackowluc  ...EPEEFLR IIQDYKITCA PIVPPIVLFL AKHPS...VD NY...DLSSL 
  Artoliluc  ...DFVEYLK CIEKYGVTSI AAVPPIIVAF AKHPA...VD KT...DLSSV 
  Batdenluc  ...DFVQFLE FIQRYQITVL HVVPPIVLAM AKHPI...VD KF...DLSSV 
  Scubailud  ...DIVPFLE LIQRYKVTIG PFVPPIVLAI VKSPV...VG NY...DLSSI 
  Nictabluc  ...DIAPFLE LIQKYKVSIG PFVPPIVLAI AKSPI...VD SY...DLSSV 
  Riccomluc  ...DFELVLK AVEKYRITHL WVVPPVILAL AKQSL...VK KY...DLSSL 
  Poptriluc  ...ETVSLMD LVQKYKVTIA PLVPPIFLAI AKSPV...VD QY...DLSSI 
  Humlupluc  ...EIGLLLG LIERYKVSVA PIVPPIVLAI AKYPD...LD KY...DLSSL 
  Selmoeluc  ...EFLHFLK SIQDFRVTQL PLVPPVAIAL AKHAA...VA DY...DLSSI 
  Salmilluc  ...EIVPFLD LMQRYKVTIG PFVPPIVLAI AKSPL...VA KY...DLSSV 
  Picsitluc  ...TFVRMLE VIQEYKITNL PLVPPIAISI TKENI...VK RY...DLSSL 
  Soraucluc  ...EITKLLE LVENYKVTIA PFVPPIVLSI AKSPD...LD RY...DLSSI 
  Rutgraluc  ...EINSLLR LTERYKVTVA PVVPPIVLAM AKSPE...IE KY...NLSSI 
  Thehalluc  ...ELETLLK NIEKYRVTQL WVVPPVFLAL SKQSI...VK KY...DLSSL 
  Ipobatluc  ...EIKSLLE LIKKHRVSVA AVVPPLVLAL AKNPI...VD SY...DLSSI 
  Pruaviluc  ...EIGTLLE LIQRYRVSVA AVVPPLVIAL AKNPM...VA QF...DLSSI 
  Allcepluc  ...DLTKVVE LVGKYRVTIA PFVPPICIEI AKNDM...VG MC...NLLNI 
  Glymaxluc  ...EITTLLE LIEKYKVTVA SFVPPIVLAL VKSGE...TH RY...DLSSI 
  Ephrealuc  ...ELPKLLD LIQRYKVTVG PFVPPIVLAI AKNPI...VD NY...DLSSI 
  Sorbicluc  ...EMGAMLE GIQRWRVTVA AVVPPLVLAL AKNPA...LE KY...DLSSI 
  Neoaffluc  ...DHGALVD LVRAYGVTIA PFVPPIVVEI AKSPR...IT AE...DLASI 
  Goshirluc  ...EIGTLLE LIQRHKVSVA AVVPPLVLLL AKNPV...VA QF...DLSSI 
  Literyluc  ...EIGALLE LIQSHRVSVA AVVPPLVLAL AKNPM...VD KY...DLSSI 
  Panvirluc  ...ETGALVE LVRAHGVTVA PFVPPIVVEI AKSPR...VG AA...DLASI 
  Lolperluc  ...DHGALVD LVRTHGVTVA PFVPPIVVEI AKSAR...VT AA...DLASI 
  Betplaluc  ...EIVSLLQ LIQKHKVTVM PIVPPIVLAI TKFPD...LD KY...DLSSV 
  Triadhluc  ...IHTKFLN AIQEYKVTKL LCVPAMVLFL AKSPL...ID NY...NLSSL 
  Acrpisluc  ...DEELFLK SIEVQKITVL FAVPPLMIFL AKHPL...VD KY...NLSCL 
  Dicdisluc  ...EPVRFLE LIKKYKVAMS FIVPPIAIMF AKSPI...VD KF...DLSSL 
  Ciointluc  ...TVESFFK MVEKYKINLC VSVPPMVLAM YNSTL...HS KY...DLSSL 
  Nemvecluc  ...EPEQLLK TIEKYKVNDF PMVPPLALFL AKHPL...VD KY...DLSSL 
  Lucparluc  ...DEELFLR TLQDYKCTSV ILVPTLFAIL NKSEL...ID KF...DLSNL 
  Lucterluc  ...DEELFLK TLADYKCNSA ILVPTLFAIL SKSTL...ID KF...DLSNL 
  Luctsuluc  ...DEELFLR TMQDYKCTSV ILVPTLFAIL NKSEL...ID KF...DLSNL 
  Pecforluc  ...EPELFLS SISKYRIQSI LVVPPVMTFL AKSPV...ID KY...DLSSL 
  Pedhumluc  ...DEMNFLE AIQNYKVTNL YVVPPILVFL SKHPL...VQ KY...NLSSI 
  Pyrangluc  ...DQEVFLK AIQDYEVRSV INVPSIILFL SKSPL...VD KY...DLSSL 
  Pyrpecluc  ...EEELFLR SLQDYKIQSA LLVPTLFSFF AKSTL...VD KY...DLSNL 
  Steazuluc  ...DEHYFLK CLQDYKIQSA LLVPTLFSFF AKSTL...VD QY...DLSNL 
   Alcalc4b  ...RPVDALQ LVQQELVTSL FATPTHLDAL AAAAAQ.AGS SL...KLDSL 
   Brajapna  ...DSRQALA LIEKEEITNL YLVPTLYHDL VHHET...FA GT...NVSSV 
 Ralpicadsl  ...SPSQTLQ AIADHRVTCL YLVPTLYHDL LADPG...FD AL...RVRSV 
 Geokaulong  ...SPKKLLE EIEREKITCA YLVPTIYHDL VNHPD...FT KH...DLSSL 
 Raleutadsl  ...SPSQAQQ AITDHRVSCL YLVPTLYHDL LAAPG...FD SM...GVRTV 
 BurCCGadsl  ...NAKLALE SIAKYRLTCL YLVPTLYHDL LADSA...FA GT...DTSSV 
  AzoB51fac  ...DTGRALD LIAAERLSCL YLVPTLYHDL LADPK...FA AT...DVSSV 
  Cupbasfer  ...NAGQALE EINTHRISCL YLVPTLYHDL LADPG...FD AC...IVRSV 
 AciNO1adsl  ...DTQGALD LIEAERLTCL YLVPTLYHDV LTQRERSGRG SGPGPDIASV 
 Dinshiadsl  ...NCADALG LIADERIGSL YLVPTLYHDL LEHPD...FA ST...DLSAV 
 Metradadsl  ...DVAGALR LIAAERITNL YLVPTLYHDL VHHRD...FP AT...DTTSV 
 Halpaulong  ...DPEETLS MLVEHDVTVL FGAPTMWLAM LQAN....PE SY...DLSAL 
 Bacceradsl  ...DTETVLH TIQEEKITTF FAAPTMWNML LQKD....LT QY...DLTSM 
 Bacthuacoa  ...DTETVLH TIQEEKITTF FAAPTMWNML LQKD....LA QY...DLTSM 
Baccerlacoa  ...DTDRVLH TIQEEKITTF FAAPTMWNML LQKD....LS QY...DLTSM 
 Desoriacoa  ...DPQQVLS AIEQNKISVM FGAPTMLNML LQLN....YQ EF...DLSSL 
 Metnodadsl  ...DVAGALR LIAAERVTNL YLVPTLYHDL VHHPD...FA AT...DTSSV 
 Sponewlong  ...DPRQVLQ SIEKYKISIF FAVPTMYNYL LLVPD...RE SF...DLTSV 
  Saceryfer  ...EPAVALE LIARHRVTLL FGVPTMYDAI AAQPS...WE SA...DLSSV 
 Bacweilong  ...DTDRVLH TIQEEKITTF FAAPTMWNML LQKD....LT KY...DLTSM 
 Herauradsl  ...NPERCLQ LIEQEHVTIF FAVPTMFEML LQAPN...FV QT...NLSSL 
 Chrsaladsl  ...EPEVTLA AIERERVTSL NLVPTLYHML LEAPG...FR PQ...RVASI 
 Desalkadsl  ...DPVGMYK TIQDERINFM MTVPLMLMAM AMVPPDV.VE KF...DLSSL 
 Anoflalong  ...DPKQVLT VIEQEQITVL FAAPTMWNML LQEK....LS DY...DLSSL 
 Vibfislong  ...VPKTVVQ QIHEHKVTHL AGVPTMFIGL LAYAEKHPGA YLK..EIAQT 
 Bacantlong  ...DTETVLH TIQEEKITTF FAAPTMWNML LQKD....LT QY...DLTSM 
 Stramblong  ...DAARAID LMVKEKVNTF HGVPTMFVAL AAAA....GG AD...ALPGL 
 Thebisadsl  ...DPEATLR AVERERCTSL YGVPTMFIAE LGHPE...FA SF...DLSSL 
  Rhoaetfer  ...KPGRILH LIETKRVTYS FGVPTMLDAM STHPN...WN RT...DLSSI 
 Mitmullong  ...TPKETIS VIREEKINDL YIVPSICSLL TKL.....AS KE...DMASL 
 Rhopalacoa  ...VPETVFD MIERYAVTAL FAPPTVWISL LRSKA...FD PA...RLQTL 
 Rhojoslong  ...DAESALR VLVRDEVTVL EGVPTMYSAM LNSPE...AD SV...ELSHL 
 Brebreacoa  ...DPDKAIQ LIETHRVTIV MGVPAIHEAI RQSPL...FA TT...SFDSV 
 Geoobsadsl  ...DPATVLE TVERERVTSL FCPPTVWIGL LRSPD...FD RR...DLSSL 
 Intcaladsl  ...DPTATLK AVQDEQCTSL YGVPTMFIAE WSLPS...FA DY...DISSV 
 Myctheacoa  ...DPVAILT AIERHGVTKF FAPPTVWISL LRSPR...FS DF...DLTSL 
 Bacpseadsl  ...DGEKTIQ LIEEFQCTVI LLVPTMYHLL IKAPS...FK EA...TFRSV 
 Cupmetadsl  ...DPGRMME GIAQDRVTAV LLAPTMIQMG LDWMDRHPGR AAEL.DLSSL 
 Plabonlong  ...EPEEFLD GLVEDKISVL FLVPTMVNLM IQHPN...FD AS...KLATV 
 Strvioadsl  ...DAEEMLG LIADEEISSL FLVPTIYWSL LRT.....GR LE...QATSV 
 Nitsaladsl  ...PFSNIFK QALLKRVTIF FGVPDVYNAL AKAKLP..WY FM...AFNKI 
 Stanasadsl  ...DPAAAIE LMVAENVTVF HGVPTMYRAL TQAA....AH AS...ALPRL 
 Roscasadsl  ...DAADVLD TLARGETTMF FGVPTMYTRL IAEARRRQAA GASA.RVDGM 
 Sulacilong  ...DPVQVLN AIETNQARVF FAPPTVWIGI LRSPA...FH PN...RLRSL 
 Carhydlong  ...EINEVMN TIKKYRPTVF PGVPTMYIAI NNYPN...AG SY...GIDSI 
 Mycaviadsl  ...DAGEAVQ LITDERITLL HLAPVMLRAL LDEI....TD PR...GLDCL 
 SelspucoAL  ...MPKETIR AIRDEKVTIM YAVPSVCAIL TRQ.....AE AE...DLKSL 
 Gorpolacoa  ...EPGRVLR VIAERNVTYG FGVPTMLDAM SSHPD...WA SA...DLSSI 
MyxfulAbind  ...DPLTVLQ TVQAERCTSL YGVPTMFIAE LDHPR...FG EF...DLSTL 
  Thethelon  ...DPASLVE LFDGEGVTFT AGVPTVWLAL ADHLE...ST GH...RLKTL 
 ThescoAbin  ...DPASLVE LFDGEGVTFT AGVPTVWLAL ADYLE...NT GH...RLKTL 
 Marhydosuc  ...DPESLLE LYEKEQVTVT AGVPTIWLGI LQALE...KH PGRW.NLTPG 
 Meisiladsl  ...DPVSLLD LYEGEKVTKT AGVPTIWLGI LQALQ...KE PNRW.KLGA. 
  Meirubads  ...DPVSLLD LFESEQVTKT AGVPTIWLGV LQALE...KE PTRW.KLKP. 
  Brelatmed  ...TPQILAD LIETEKVSIT AGVPTIWLGL LQELE...NG RY...ETSSL 
 Baccoaadsl  ...TPEILAQ LIEKEKVTMT AGVPTIWIGM LKVLQ...EK PY...DISSL 
 Deskuzosuc  ...DPRTLCS LIESERVTVT AGVPTIWMEC FKLLE...DG SY...DVSSL 
 Salshaadsl  ...DAESLLK VYESENVNVT AGVPTIWMGI INALD...AE PNRW.KLHPE 
  Geothemed  ...TPKVLAE LIDSERVTIT AGVPTIWLGL LQELE...KG NY...DVSSL 
 Oceproadsl  ...DAENLLD LYERERVTAT AGVPTIWLGI LQALE...KE PDRW.KLVPG 
  Baccermed  ...TPKILLE MIQSEKVTLA AGVPTIWLGV LQELE...NN SY...DLSSM 
  Geokaumed  ...TPKVLAE LIDSERVTIT AGVPTIWLGL LQELE...KG NY...DVSSL 
 Aliaciadsl  ...TAKDLAD LIHNERVTYS AGVPTIWMGI LNHVR...QH PGEY.DFSCV 
 Bacweiadsl  ...TPKILLE MIQAEKVTIA AGVPTIWLGV LQELE...NN SY...DLSSI 
 Baccytadsl  ...TPKILLE MIQKEKVTVA AGVPTIWLGV LQELE...QH DY...DLSSM 
 Detalkadsl  ...TPEALCT LMEQEGVTMA AGVPTIWMGI YQHLD...SG AKY..DLSKL 
 Marmaradsl  ...DGASIHQ LIEDESVSYV AGVPTVWLGL LNYLE...AE GK...RIDSV 
 Varparadsl  ...DPQSLYE LMRDEKVGFS QAVPTIWLML FQYFD...AH PEIDTHAIGL 
  Rhocenmed  ...DGRSVYE LMEEEKVTVS SGVPTVWLGL LAHLR...QS GA...RFSTL 
 Mycvanadsl  ...DGQSVYE LMKAEGVNQS QGVPTVWMML FSYLD...EH PEIDAHELGL 
 Canaccadsl  ...DGKSVYD LMRDEKVTLA LGVPTVWLML LQHVD...AA GLEPKEELCL 
 Cupmetlong  ...DGASLFE LFEQEGVTFS AGVPTVWLGL LQYVQ...AN KL...KFSTF 
 Chrviolong  ...DGASLQQ LIAEEGVTTT IGVPTVWLQL LQHCQ...RE QL...SLAPL 
 Burambadsl  ...DGASLYE LIEGEQVTYS AGVPTVWLGL LEHVR...SN DL...KFSTF 
  Arcfulmed  V.DNLAPVVE LMQSEKVTAT AGAPAIFLPM LNYLQ...KV EP...KPKFN 
 Fulpelacoa  ...DGPHLTE MIDAERVTIS CGVPTIWLGV LQYLA...KT KQ...SLKSL 
 Parberacoa  ...DGESLYE IFESEQVAYA LGVPTVWLNL LNYVD...QN NL...SFSSL 
 Mesoppadsl  ...DGASIYE LLDTEKVTFS AAVPTVWMML LQYLE...ET GK...TLPHL 
 Rhopaladsl  ...DGASVYE LLSTEKVTHT AGVPTVWLML LQYMQ...KE KL...TLPHL 
 Sulisladsl  A.DNPGPLVD LMINEKVTVT AGVPEVFSSI LNYLR...NM ENK..PLFVN 
  Astbipmed  ...DGPGLLE IIRAEGVTVS AGVPTIWMNL LNHCD...QV GQ...SVAPL 
 Thiintadsl  ...DGKSLFE LMRDEGVTLA AGVPTVWLGL LNFMR...DN KV...RIPSL 
  Novpenmed  ...DGASVYE LLEAEGVTFS AAVPTVWQML LSHLQ...ES GK...KLSTL 
  Carhydmed  ...KGQFLAK IISEEKVSLA AGVPTVFQEI LKAAQ...SE NI...DLGSL 
 Hylgralong  ...DGKSLYE LMEAEGVTYA AGVPTIWQML LGHVK...TN HL...KFSSL 
 Staaggacoa  ...DGKSLFD LMDREKVFSA WGVPTVWIGL MNEIR...QR GR...LPDGF 
 Natpeladsl  ...EPEDLAS LIENEGVTIS AGVPTVWLGL MEYCT...EN DV...DLSTL 
 Halxanosuc  ...EPADLAD LIETEGVTIT AGVPIVWLGL MEYCS...EN QV...DLSAL 
  Phagalmed  ...DGVSLAR LIDAEKVTVA LGVPTIWMGL LQGLE...ET GC...TAESL 
 Hoephoacoa  ...DGESIYQ MLTQEKVTIT AAVPTVWLML LQRME...KE GG...ALPDL 
 Psespalong  ...DGPSLYE LMEQEQVTIS AGVPTIWQGL LNHVQ...AN NL...RFSSF 
 Geotheacoa  R.FEPEKYLQ LLEKYQVNVL CCTPTEYRLM AKVPD...IG RY...DLSHL 
 Homsapacoa  K.FDPLVILK TLSSYPIKSM MGAPIVYRML LQQD....LS SY...KFPHL 
 Ponabeacoa  K.FDPLVILK TLSSYPIKNM MSAPIVYRML LQQD....LS SY...KFPHL 
 Macmulacoa  T.FDPLIILK TLSSYPIKSM IGAPLVYRML LQQD....LS SY...KFPHL 
 Macfasacoa  T.FDPLIILK TLSSYPIKSM IGAPLVYRML LQQD....LS SY...KFPHL 
 Musmusacoa  K.FDSQTVLK VLSSYPINTL VGAPIIYRML LQQD....LS SY...KFPHL 
 Cavporacoa  K.IDPQTILK VLSSYPINCM VGAPLVYRML LKQD....LS SY...NFPHL 
 Loxafracoa  K.FDPVVILK VLSSYPINII TGAPVIFRML LQHD....FS SY...KFPHL 
 Susscracoa  Q.FDTDTVLD VLATYPITTL CGPPTVYRML VQKD....LR RY...KFKSL 
 Bostauacoa  Q.FDPKVIIE TFFKYPITQC LAAPSVYRMI LQQN....YT SL...RFPTL 
 Ratnoracoa  Q.FNTDTFLD TLTSYPITTL CSAPTVYRML VQQD....LK RY...QFKRL 
 Hetglaacoa  Q.FDPKVIIK ALLEYPITHC IAAPSVFRMI LQEK....IP R.....FPTL 
 Pantroacoa  R.FEPTSILQ TLSKYPITVF CSAPTVYRML VQND....MT SY...KFKSL 
 Equcabacoa  R.FEPTSILQ TLSKFPITVF CSAPTAYRML VQSD....MS SY...KFKSL 
 Ornanaacoa  R.FEPSTILD TLSRFPISVF CSAPTAYRML VVNP....LE SY...KFKSL 
 Melgalacoa  Q.FSPPAVLE SLSRYPITVF CSAPTAYRML VQHQ....LP SC...TFNSL 
 Ailmelacoa  R.VDAKIILN TLSRLPITTL CCVPTIFRLL VQED....LT RY...QFQSL 
 Mondomacoa  R.FEPVAILK TLSRFPITTF CSAPTVYRML VLKW....EP SY...KFKSL 
 Crigriacoa  R.FESTSILQ TLSKFPITVF CSAPTAYRML VQSD....TT SY...KFKSL 
 Xenlaeacoa  R.FDPNIVLQ TLSTFPITTF CSAPTAYRIF VLQN....LA SY...QFKSL 
 Canfamacoa  R.VDVKVILN TLSRFPITTF CCVPTIFRLL VQED....LT RY...QFQSL 
 Danreracoa  R.FDTNTVLK TLSHYPITTF CTAPTAYRML VQDD....LS KY...KFQAL 
 Helmodacoa  R.FDPKRTLE LLDQYPITTF CGAPTIYRML VLED....LK QY...RFSRL 
 Deskuzbuty  R.FSPKKTLQ LLQKYPITTL CGAPTNYRMI VLED....LS QY...KFPAL 
 Carhydacoa  K.FDAKKTLE LLAKYPITTF CGPPTAYRVF VLED....LK KY...KFPHL 
 Desrumadsl  R.FKTKRCLE ILQKYPITTL CGAPTNYRML VLED....LT QY...KFPSL 
 Sphtheadsl  R.FDAGQTLA TLERYPITSF CAAPTIYRML VLED....LA KF...KPAAL 
 Thesubadsl  K.FDPQRTLR LIERHRPQSL CAPPTVYRLL VLEP....LD RY...DLSSL 
 Themaradsl  K.FDPQRTLA LIERHRPTSL CAPPTVYRLL VLEP....LD RY...DLSSL 
 MyxanAbind  R.FEPAKLLK VLETQKVTTF CAPPTAWRAL VLQD....LK AF...DLSSL 
 Kteracadsl  K.FNALETLE LLHTYPITTF CAAPTAYRML VLDEPLAYLQ SH...TPKAL 
 Mettarbuty  R.FKATELLP ILEKYEVTVF CAPPTVYRML ILAD....LK KY...DLKEL 
 Metmaradsl  K.FGATELLP LIERYEVTTF CAPPTVYRML ILAD....LD KF...DFRDL 
 Metpetadsl  K.FNATEVLP VLEKYGVTTF CCPPTIYRML IMAD....LD KF...DLTSL 
 Methunadsl  K.FKATELLP LIEKYEISTF CCPPTIYRML IIAD....LA KY...DLRSL 
 Calnitadsl  A.FDPKIHLD IIQNFKITTF CAPPTAYRMM ILQD....LS KY...NFDNL 
 Thepotadsl  K.FIPKNLLK AIEKYGVTTF CAPPTIYRFF IKED....LS QF...DLSKL 
 Desafrbuty  K.FEPEHLLR LMAEHKVTSF CAPPTVYRFL IRLD....LS QF...DLSAL 
 Dessaladsl  K.FEPSELLR VLADNKVTSF CAPPTVYRFM IRED....LS KY...DLSAL 
 Clopapadsl  K.FVPKELLE VISKHHVTSF CAPPTIYRFF IKED....LS KF...DLSSL 
 Cloceladsl  K.FVPKELLE VISKYNVTSF CAPPTIYRFF IKED....LS KF...DLSSL 
 Flesinbuty  R.FDPELHLN ILQNFGVTTF CAPPTAYRML ILQD....LS KY...DFSKL 
 Mettheacoa  R.FDPEKMLE KLEKYEITTF CAPPTIYRFL IKED....LS RY...DLSGI 
 Metmazacoa  R.FEAKHMLE KASKYGVTTF CAPPTIYRFL IKED....LS HY...NFSTL 
 Bacfinacoa  K.FTPGDILQ KIHDYHVTSL CAPPTIFRFL IHED....LT KY...DLSSL 
 Precapacoa  K.FTADKIMR QIEKYHITSF CAPPTIYRFM IQED....FS KY...DLSSL 
 Caltheadsl  P.FDPVRYLS IMEEYQVNVL CCTPTEYRLM AKVDG...LE RY...SLTHL 
 MetbarAbin  R.FEAKNMLE KATKYGVTTF CAPPTIYRFL IKED....LS KY...NFSTV 
 Brebregram  I.NDFVKFEQ YINQKEITVI TLPPTYVVHL D......... ...PERILSI 
 Brelatgram  I.NDFVSFET FMNQHKISII TLPPTYLIHL N......... ...PERILYL 
  Acelonsyn  I.HNYGEFTR FIAANGITIA LLPPPYLTGI EP........ ....GDVPGL 
     PaeHGF  I.LDNRSFER FMHENRITAA ILPPTYAAYL NP........ ....DHMPGL 
  Paeelgsyn  I.LDYRLFEN YMSRHQITAA ILPPTYAAYL NR........ ....GNLPSM 
     Paepol  I.LDDQLFER FMNEHAITIA TLPPTYAAYL NS........ ....DRLPSL 
 PaepolsynB  I.LNYERFEQ YMADHHITVA ALPPTYAVYL EP........ ....GRMPHL 
 Paetergram  S.LNGEQLIA YYRKHQIDLS DGTPAHLYIL SETVL..... ...VTEAPGV 
  Bacsubpep  I.LDYERFEQ YMADHHITVA ALPPTYAVYL EP........ ....QRMPNL 
 Bacthupher  R.LDLDKLNE YMNSKDITVA TFPSKVSEQF I......... ...LQDNHSL 
 Brelatnope  R.YDVEKLNQ YVTDQGITIS FLPTQFAEQF MLTD...... ...HTDHTAL 
 Clopapaaap  I.NDLRKMEK FINDNNITVA TLPPAYAVHL ES........ ....DNIHAL 
 Bretexnope  L.MNPTDLAS VIQDQHITVS FMTTSLFNTL VELD...... ...VTSLKHM 
 CyaCCYaaap  L.IPGDNLQQ TVNQYGITHI TLPPSTLPVM SP........ ....DGFSNL 
 Acelontyro  R.ASVTGLIQ WLKDNRISVS FMPTPMAEVL LAEE...... ...WPEDMSL 
 Pelmemnope  H.KDSAYLVN LILEQQVTTL HFVPSMLQVF LEEQR..... ...LKNCSSL 
  Micaersyn  Y.KDIDYLID LIVQEQVTYF TCVPSILRVF LQHPK..... ...SKDCHCL 
 Brelanope1  L.MAGVEFVE WLRVNEITSI PFISPSALRA LPY....... ....EDLPAL 
 Paecuraaap  A.RSPQQFRQ LLLEEQVTIL NQTPTSFYQI IQEDE..... ..AAEGRLSL 
  Micvirsyn  Y.KDIDYLID LIVQEQVTYF TCVPSILRVF LQHPK..... ...SKYCHYL 
 Anavirnope  L.LPGSSLIQ LLQKYGITHI TLPPSALAVL PA........ ....DELPAL 
 Nospunaaap  L.RPGIDLMR LLQEQSITHV TLPPTALAAL PK........ ....EELPNL 
 PlarubanaD  L.MPGLPLVE RLRDDAITHI TLPPSALAVL PW........ ....ENLPSL 
  Analemsyn  H.KDIAYLIN LIAQQQVTQA SFVPSMLRIF LQQPN..... ...LESCRYL 
  Anaflosyn  H.KDIAYLIN LIAQQQVTQA CFVPSMLRIF LQQPN..... ...LESCRYL 
 Baccerglur  S.WNAMSLIE YYATNKIHVS DATPAHLTML SYVNK..... ...IEQELEI 
 BacamyBmyc  A.KNPERYLQ LLKSEAVTIL NQTPSYFYQL MQEER..... .ADPESNLNI 
 Lynmajaaap  L.RPGAELIE LLQKQAITHV TLSPSAFFTL TN........ ....QTLPTL 
 Micvagaaap  L.LPGQTLIQ FLQDNAITHA TIPPSLLAVL PN........ ....AKLPAL 
 Paetersurf  I.I..SDLLH MLREKKITAA ILPPSMLRAV EY........ ....KSLPHL 
 OrnTW2nope  A.QNPKAYLN LLKEERVTIL NQTPTAFYQL IEEDL..... .KSQEKDLSI 
 Desoriaaap  V.RDVNLLAG VINRNSISLI SCSPLLLNQL NT........ ...LTGLRSV 
 Xenbovornr  R.RDPQQFLR LIQQKQIDRI FLPYIALQHL AEAAS..... .HIEGDFSCL 
 Nodspunope  L.LPSQSLVD FLTANKITHS FLSPSALSVL PK........ ....ASLPDL 
 Vibcarornr  I.MSAEDLSK SIAELGITHA LITPALLPHL DP........ ....SQWRSV 
     TolPCC  L.LPGQPLLQ LLREKAITHV ILPPAVLAVL PT........ ....ESLSTL 
 Bacatrsurf  R.LDIIRLNE YFEQNGVTIT FLPTQLAEQF M......... ...ELENTSL 
 Mettunaaap  L.APGEPLRR FLTDNAISLA TVTPSTLAAL PED....... .....SLPAL 
     Micaer  Y.KDIDYLID LIVQEQVTCF TCVPSILRVF LQHSK..... ...SKDCHCL 
  salentaco  NWPTPARMCQ VVDKHQVNIL YTAPTAIRAL MAEGDKAIEG T....DRSSL 
  citfaraco  NWPTPARMSQ VVDKHKVNIL YTAPTAIRAL MAEGDKAIEG T....DRSSL 
  citamaaco  NWPTPARMSQ VVDKHKVNIL YTAPTAIRAL MAEGDKAIEG T....DRSSL 
  esccolaco  NWPTPARMAQ VVDKHQVNIL YTAPTAIRAL MAEGDKAIEG T....DRSSL 
  kleoxyaco  NWPTPARMCQ VVDKHQVNIL YTAPTAIRAL MAEGDKAIEG T....DRSSL 
  yokregaco  NWPTPARMCQ VVDKHQVNIL YTAPTAIRAL MAEGDKAITG T....NRSSL 
  lecadeaco  NWPTPARMSQ VVDKHQVNIL YTAPTAIRAL MAEGDKAIEG T....DRSSL 
 lecadeaco2  NWPTPARMSQ VVDKHQVNIL YTAPTAIRAL MAEGDKAIEG T....DRSSL 
  raoteraco  NWPTPARMCQ VVDKHQVSIL YTAPTAIRAL MAEGDKAIEG T....DRSSL 
  mangroaco  NWPKPNRMAQ VVDKHQVNIL YTAPTAIRAL MAEGDSAIEG T....DRSSL 
  erwiniaco  NWPKPSRMAE VVDKHNVTIL YTAPTAIRAL MAEGDKAIEG T....NRSSL 
  pantoeaco  NWPQPSRMAE VVDKHKVTLL YTAPTAIRAL MAEGDRAIAG T....SRASL 
  yeraldaco  NYPGVNRLGQ VIDKHQVNIL YTAPTAIRAL MAEGDKAIEG T....KRDSL 
  sermaraco  NYPGVNRLSQ VIDKHQVNIL YTAPTAIRAL MAEGDKAIEG T....RRDSL 
  rahnelaco  NYPTPARMAQ VIDKHKVNIL YTAPTAIRAL MAEGDKAIEG T....SRASL 
  peccaraco  TWPDASRMAQ VVDKHQVNIL YTAPTAIRAL MAEGDKAIEG T....SRESL 
  serfonaco  NYPGVNRLSQ VVDKHQVNIL YTAPTAIRAL MAEGDKAIEG T....KRDSL 
  hafalvaco  NYPGVNRLSQ VVDKHQVNIL YTAPTAIRAL MAEGDKATEG T....QRTSL 
  brenneaco  NWPDARRMAQ VVDKHQVNIL YTAPTAIRAL MAEGDKAIAG T....SRASL 
  dicdadaco  NWPTASRMGQ VVDKHQVNIL YTAPTAIRAL MADGDKAIEG T....SRQSL 
  xenbovaco  NYPDVNRLCQ VVDKHQVNIL YTAPTAIRAL MAEGDKAIEG T....KRTSL 
  provulaco  NYPSVNRMAQ VVDKHQINIL YTAPTAIRAL MAEGDKAIEG T....QRTSL 
  budaquaco  TYPAANRMSQ IVDKYNVNIL YTAPTAIRSL MAQGDLAITG T....QRTSL 
  alitaiaco  NYPTAGRMSE VCDKHNVTIL YTAPTAIRAL MAQGDTAVEG T....SRSSL 
  vibmimaco  NYPTTARMSE VVDKHKVNIL YTAPTAIRAL MAKGDEAIKG T....SRDSL 
  rhopalmco  ...DPDKILD .LMA.RATVL MGVPTFYTRL LQSPR...LT KE...TTGHM 
  braelkmco  ...DPDLIIK .LMA.RATVL MGVPTFYTRL LQNPA...LN KD...TTKHM 
  miclotmco  ...DADEILG .LMS.RATAL MGVPTFYVRL LQHPG...LT QE...STSGM 
  olicarmco  ...DTDRIID .LMP.RSTVL MGVPTFYVRL LQNPR...LT KE...AASHM 
  parpanmco  ...DVDRIFE .AMA.RATVL MGVPTFYVRL LQDDM...LN AE...TTATM 
  sinmelmco  ...DANEVLS .LMP.RSTTM MGVPTFYVRL VQNPG...LT RE...VTAGM 
  enssojmco  ...DADEVLR .LIP.QATAM MGVPTFYVRL VQHPG...LT RE...VTAGM 
 skeastimco  ...DAGEMLR .LMP.RATVM MGVPTFYVRL LQHEG...LT SA...AVAHM 
  azocaumco  ...DASEVLR .LMP.KATTL MGVPTFYTRL LDHPG...LT RE...ATAHM 
  phyllomco  ...DPAEVLS .LMP.RATTM MGVPTFYVRL LQNEG...LN RN...AVAGM 
  agrvitmco  ...DPDEVLS .LMP.NATLL MGVPTFYVRL LQSQK...LD RE...ITANI 
  fodfenmco  ...DAETVVR .LMP.RATAL MGVPTFYTRL LAHEA...FT KE...VAQGM 
  stastemco  ...DLDEMLR .LMP.QATTM MGVPTFYSRL LGSDA...FT RE...LAAHM 
  ensadhmco  ...DPDEVVS .LMA.QATLL MGVPTFYVRL LQSPR...LD RQ...AVANM 
  halsalmco  ...DADVIFE .EMP.RGTVL MGVPTFYTRL VADAR...LT PD...VTANM 
  leumucmco  ...DINAIMN .SMT.KATVL MGVPTFYVRL LGHPD...LS AD...SVKNM 
  cobampmco  ...DAEQILD .LMP.RSSVL MGVPTFYTRL LESER...LN RE...TTANI 
  roslitmco  ...DLDEMIR .LMP.QASTM MGVPTFYTRL LSDDR...FT RA...LTKHM 
  cobcrumco  ...DADQILD .LMP.DATVL MGVPTFYTRL LGSER...LN RE...TTANM 
  oceindmco  ...DIDRLIE .RMP.HATAM MGVPTFYTRL LDDAI...FT RE...TTANM 
  leicaemco  ...DADAILE .AMP.SATAL MGVPTFYTRL LTDAR...LT RE...RAAKM 
  ponticmco  ...DTDALID .WMP.RATSL MGVPTFYTRL LDNPR...FG VE...VAGDM 
  sphingmco  ...DAAEVLR .RLP.RATVM MGVPTFYIRL LDEPG...FT RD...LVAHM 
  platemmco  ...DLEAILA .LMP.QATCM MGVPTFYTRL LDDPR...FD RA...LSQHM 
  novsubmco  ...DADELVR .LMP.QASVL MGVPTFYSRL LGHAG...FT RE...LVSHM 
  rhosphmco  ...KVDQVIA .ALP.RATSM MGVPTFYTRL LDDPR...FD RD...LVAHM 
  thalucmco  ...DADDVIE .RLP.QSTVL MGVPTFYTRL LAHPQ...FT KD...VTANM 
  aciebrmco  ...DPKAVIA .AMP.RATVF MGVPTLYVRM LAEPA...LT QA...AASHM 
  nitwinmco  ...DPEAVIN .IMA.RATVL MGVPTFYTRL LQHPA...LT KE...STGPM 
  combadmco  ...DPRATIA .AMP.RATVF MGVPTLYVRM LAESA...LT RE...AAAHM 
  varparmco  ...DPKRVIE .KLP.EATVF MGVPTLYVRL LAEPG...LT RE...AVRNM 
  Metacemed  F..EAKNMLE KASKYGVTTF CAPPTIYRFL IKED....LS HY...NFSTL 
 Metsicacoa  F..EARNMLE KATKYGVTTF CAPPTIYRFL IKED....LS HY...NFSTL 
 Metlacacoa  F..EAKNMLE KASKYGVTTF CAPPTIYRFL IKEN....LS HY...DFSTM 
 Metmaracoa  F..DAGNMLE KIAKYKITTF CAPPTIYRFM IKQD....IS KA...DFSSL 
 Metforacoa  F..NAAKMLD KASHHGVTTF CAPPTIYRFL IKED....LS QY...NFSTL 
 Metholacoa  F..SANKMLE NTVKYNVTTF CAPPTIYRFL IRED....LS KY...EFSNL 
 Mettinacoa  F..SADKMLE NAIKYGVTTF CAPPTIYRFL IRED....LS NY...DFSCL 
  Pelcarmed  F..NAASMAA MAARYGVTTF CAPPTIYRFL IKED....LS QY...DFSGL 
 Metconacoa  F..NPVNLLE KTTKYKVTTF CAPPTIYRFL INED....LS KF...DFSHL 
 Clostracoa  F..VPKELLE VICKYGVTTF CAPPTIYRFF IKED....LS KY...DFSKL 
  Theferaco  F..IPKNLLK AIEKYGVTTF CAPPTIYRFF IKED....LS QF...DLSKL 
  Acecelaco  F..VPKELLS VICKHGVTTF CAPPTIYRFF IKED....LT QF...DLSKL 
  Psecelaco  F..VPKELLE VITKYGVTSF CAPPTIYRFF IKED....LS KY...DFSKL 
  Pardisaco  F..TPADMLQ MIQDYRITSL CAPPTIFRFL IRED....MT KY...DLSSL 
   undokaco  F..NPAEMLQ VISQYKINTF CAPPTVYRFL IRED....FS KY...DLSSL 
  Endproaco  F..HPKDLME KLAKHGVTSF CAPPTVYRHL IKED....IS KY...DLSKL 
  Bacxylaco  F..TPAAILE KIQEYHVTSL CAPPTIFRFL IHED....LT KY...DLSSL 
  Pargoraco  F..TPADMLQ MIQDYRITSL CAPPTIFRFL IRED....MT KY...DLSSL 
  Ecolifaal  FAMRPLQWLK LISKNRGTVS VAPPFGYELC QRRVNEKDLA EL...DLSCW 
 Shefleacoa  FAMRPLQWLK LISKNRGTVS VAPPFGYELC QRRVNEKDLA EL...DLSCW 
 Hafparacoa  FAMRPMQWLK LISKNRCTVS VAPPFGYNLC LRRVNDKDLA EL...DLSCW 
 Citfaracoa  FAMRPLQWLK LISKNRCTVS VAPPFGYDLC LRRINDNELA GL...DLSCW 
 Shiblaacoa  FAMRPMQWLK LISKNRGTVS VAPPFGYELS LRRSNEKDMA EL...DLSCW 
 Plugeracoa  FAMRPMLWLK LISKNRGTVS VAPPFGYDLS LRRSTEKDMA EL...DLSSW 
 Sermaracoa  FAMRPMQWLK LIAKNRGTVS VAPPFGYDLC LRRSNARELA DL...DLSSW 
 Legpnefaal  LQ.NPLSWLK HITKYKATIS GSPNFAYDYC VKRIREEKKE GL...DLSSW 
 Legnorfaal  LQ.NPLSWLK NITRYKATIS GSPNFAYDYC VKRIREEKKE GL...DLSSW 
 Legsaifaal  LQ.NPLSWLQ NISKYKATIS GSPNFAYDYC VKRIKEEKKQ GL...DLSSW 
 Fludumfaal  LQ.NPLSWLQ NISKYKATIS GSPNFAYDYC VKRIKEEKKQ GL...DLSCW 
 Scytoladsl  LQ.KPLRWLQ VISRYKATTS GGPNFAYDLC VQKVKPEQLV NL...DLSSW 
 Hasbysadsl  LQ.KPLRWLT AISQYKGTTS GGPSFAYELC VNKITDEERA TL...DLSSW 
 Nocpunadsl  LQ.RPIRWLE AISRYQGTTS GGPNFAFDLC MRKVTPQQLS AL...DLSSW 
 Micaeradsl  LK.NPILWLE AITKYQATHS GGPNLGYELC VQRITSEQQE ML...DLSSW 
 Chrcyaadsl  IK.KPFRWLQ AISHYKATTS GGPDFAYDLV CRQITPEQKA TL...DLSSW 
 Tolcamadsl  TQ.KPIRWLK AISDYKATHS GAPNFAYDLC TDKIKLEQRE NL...DLSSW 
  Acihaedhb  E...PLNCFA LIQQHQVNMA SLVPSAVIMW LEKAPQY.QS .....QIQSL 
  Psefludhb  E...PSTCFS IIQRHEVNTV ALVPSAVALW LQAAPEH.KE .....QLQSL 
  Psesyndhb  E...PQTCFA MIQRHEVNTV ALVPSAVALW LQAAPQR.TE .....QLQSL 
  Brumeldhb  E...PLNCFS IIERHGVNMV ALVPPAVALW LQAAPDH.LA .....ALSSL 
  Snoalvdhb  E...PLSCFS LIEQHQITMA SLVPSAVSMW LQQAPEQ.LE .....KLQSL 
  Labaggdhb  E...PLACFE LIRKHKVTMA GLVPSAVNLW LQAAPDH.RN .....ALESL 
  Halelodhb  E...PLGCFE LIERHAVDMV ALVPPAVALW LQAAPMH.AK .....ALRSL 
  Agrtumdhb  E...PLACFD LIEKHGVDIV PLVPPAVALW LQAAPAH.RE .....RLKSL 
  Rhiunddhb  D...PQTCFR LIAAHGVTMV ALVPPAVSLW LDAAAGS.SH .....DLSSL 
  Yerrucdhb  S...AMSCFP LIKRYQVTMT SLVPPAVSLW LQAAEHFGRE .....DLVSL 
  Chrvacdhb  E...ALACFA LVARHQVDIA ALVPPAVALW LQAAPGR.EA .....QLKSL 
  Peccardhb  G...AMTCFP LIERHQIDIT SLVPPAAALW IQAAEQF.GD .....ALRSL 
  Terturdhb  E...PTRCFE LIEQHAVNTT ALVPSAVLLW LAHAATA.RE .....KLRTL 
  Acibaudhb  E...PLNCFS IIQRHQVNMA SLVPSAVIMW LEKAAQY.KD .....QIQSL 
 Myctubfd10  T...TS.LLE ILTTNAVATT CLVPTLLSKL VSELKSA.NA .....TVPSL 
 Mycgoracoa  T...TS.LLE ILSKNEVATT CVVPTLLSKL IAELKAT.DE .....KIPSL 
 Mychaeacoa  T...SS.LIE LLNVNAVATT LLVPTLLSRL VSELKST.DT .....PVPSL 
 Mycnewacoa  G...LS.LGE ILNANGVATT CLVPTLLTRL VSELRSTGAP .....VPPSL 
 Mycconacoa  G...MT.IGE ILAANDVATT CLVPTLLSRL VSELRITGAP .....VPPSL 
 Mycsetacoa  T...AS.IAE ILTANEVATT CLVPTLLARL VSELLAIGAP .....VPPSL 
 Mycmucacoa  S...TS.LAE ILNANQIAST CLVPTLLTRL VSEVKA..GA .....ALPPL 

             451                                                500 
  Luccruluc  VEIASGGAPL SKEVGEAVAR RFNLP..... GVRQGYGLTE TT.SAIIITP 
  Phopyrluc  HEIASGGAPL SKEVGEAVAK RFHLP..... GIRQGYGLTE TT.SAILITP 
  Lucbipluc  HEIASGGAPL AKEVGEAVAK RFNLR..... GIRQGYGLTE TT.SAVIITP 
  Lamnocluc  HEIASGGAPL AKEVGEAVAK RFKLP..... GIRQGYGLTE TT.SAIIITP 
  Lamturluc  HEIASGGAPL AKEVGEAVAK RFKLP..... GIRQGYGLTE TT.SAIIITP 
 Pyrocpyluc  HEIASGGAPL AKEVGEAVAK RFKLP..... GIRQGYGLTE TT.SAIIITP 
  Diapecluc  HEIASGGAPL AKEVGEAVAK RFKLP..... GIRQGYGLTE TT.SAIIITP 
  Cradisluc  HEIASGGAPL AKEVGEAVAK RFKLP..... GIRQGYGLTE TT.SAIIITP 
 Pyrocruluc  HEIASGGAPL AKEVGEAVAK RFKLP..... GIRQGYGLTE TT.SAIIITP 
 Pyrocmiluc  HEIASGGAPL AKEVGEAVAK RFKLP..... GIRQGYGLTE TT.SAIIITP 
  Phopenluc  HEIASGGAPL SKEISEIAAK RFKLP..... GIRQGYGLTE TT.CAIVITA 
  Luclatluc  VEIASGGAPL SKEIGEAVAR RFNLP..... GVRQGYGLTE TT.SAIIITP 
  Hottsuluc  TEIASGGAPL AKEVGEAVAR RFNLP..... GVRQGYGLTE TT.SAFIITP 
  Hotparluc  TEIASGGAPL AKEVGEAVAR RFNLP..... GVRQGYGLTE TT.SAFIITP 
  Lucitaluc  TEIASGGAPL AKEIGEAVAR RFNLP..... GVRQGYGLTE TT.SAFIITP 
  Phrvivluc  TEVATGGAPL GKDVAEAVAK RLKLP..... GIIQGYGLTE TC.CAVMITP 
  Phrhirluc  TEVATGGAPL GKDVAEAVAK RLKLP..... GIIQGYGLTE TC.CAVMITP 
  Rhaohbluc  REVATGGAPV GTEVAVAVAK RLKIG..... GILQGYGLTE TC.CAVLITP 
Pyrophanluc  RELCCGAAPL AKEVAEIAVK RLNLP..... GIRCGFGLTE ST.SANIHSL 
Pyrophplluc  RELCCGAAPL AKEVAEIAVK RLNLP..... GIRCGFGLTE ST.SANIHSL 
 Phyromeluc  RELCCGAAPL AKEVAEIAVK RLNLP..... GIRCGFGLTE ST.SANIHSL 
  Agrbinluc  KEIICGAAPS GREIVEAVVK RLKVS..... GIRYGYGLTE CG.LAICTTP 
  Tricasluc  REVTSGAAPL SKETEELVMK RLKIK..... GIRQGYGLTE AT.LGVIMMS 
  Tenmolluc  TDVLCGAAAV SKEVEDLVEA QLKIS..... CVRQVYGMTE VS.GAATVIP 
  Dromelluc  MVLLCGAAPL SRETEDQIKE RIGVP..... FIRQGYGLSE ST.LSVLVQN 
  Droanaluc  MVLLCGAAPL SRETEDQIKE RIGVP..... FIRQGYGLSE ST.LSVLVQN 
  Anogamluc  HALLCGAAPL SREIEELVQS RLPNVQ.... TVRTGYGMSE TS.LGVISR. 
  Drowilluc  MVLLCGAAPL SRETEDQIKE RIGVP..... FIRQGYGLSE ST.LSVLVQN 
  Droperluc  MVLLCGAAPL SRETEDQIKE RIGVP..... FIRQGYGLSE ST.LSVLVQN 
  Aedaegluc  MTLICGAAPL SKEIEDQVRE RLGIA..... FIRQGYGMSE TT.LGVLMQT 
  Glomorluc  LVLLCGAAPL SKETEDQIKE RIGVP..... IIRQGYGLSE TT.LSVLVQN 
  Drosimluc  MVLLCGAAPL SRETEDQIKE RIGVP..... FIRQGYGLSE ST.LSVLVQN 
  Drogriluc  MVLLCGAAPL SRETEDQIKE RIGVP..... FIRQGYGLSE VT.MSVLVQT 
  Droyakluc  MVLLCGAAPL SRETEDQIKE RIGVP..... FIRQGYGLSE ST.LSVLVQN 
  Dromojluc  MVLLCGAAPL SRETEDQIKE RIGVP..... FIRQGYGLSE ST.LSVLVQT 
  Droereluc  MVLLCGAAPL SRETEDQIKE RIGVP..... FIRQGYGLSE ST.LSVLVQT 
  Culquiluc  DTLLCGAAPL SKETEDLVKA RLNVR..... HVRQGYGMSE TT.LATLVQN 
  Acrechluc  KTIWSGAAPL SKEIQQAVAK RLNMNII... DVKQGYGLTE TT.LAVLRSP 
  Apimelluc  KEIWCGAAPL SEEIAKMVAK RLNVP..... TIKQGYGLTE TT.LAVMNSP 
  Camfloluc  RKIWCGAAPL SEKIEKAVVK RLNIP..... EISQGYGLTE TT.LAVLRFP 
  Solinvluc  KFIKCSGTSL KPKVQEELKR ILPHV..... QILQCYGLTE VG.DFAATQL 
  Rhoequluc  HTVFSGAAPL DRALGEAVSA RLHC...... KVRQGYGMSE MS.PVSHVIP 
  Strvioluc  RYVLSAAAPL DARLAEACAR RLGVP..... PLLQAFGMTE LS.PGCHLVP 
  Ampqueluc  RSVFSGAAPL GPDVLKEAKE RTGIK..... IIRQGYGLTE TS.PVTHSTL 
  Subdomluc  DQIMTGAAPV GGETVKATKE RVGCR..... VIRQLYGLTE TG.PVTHMTP 
  Sackowluc  KEILSGAAPL GAKIVHAVKD RLDNNDL... KCRQGFGLTE LS.PVVNIGN 
  Artoliluc  KSIGCGAAPL SAETAIAAEA KFNNV..... RILQGYGLSE VT.CAVIVQR 
  Batdenluc  RRATSGAAPL GSELAQAFSK RLKIP..... AV.QGYGLTE TT.PVTHMCP 
  Scubailud  RTVMSRAAPL GKELEEAVRI KFPNA..... KLGQGYGMTE AG.PVLAMCL 
  Nictabluc  RTVMSGAAPL GKELEDAVRT KFPNA..... KLGQGYGMTE AG.PVLAMCL 
  Riccomluc  QHVGSGAAPL SKELMEECAK TIPHA..... AIAQGYGMTE TT.GIVSVEN 
  Poptriluc  RTVLSGAAPM GKELEDTVRA KLPNA..... KLGQGYGMTE AG.PVIAMCL 
  Humlupluc  KVLKSGGAPL GKELEDTVRT KFPNV..... TLGQGYGMTE AG.PVLTMSL 
  Selmoeluc  KNVISGAAPL GKEIMETCSR RLPLA..... DIRQGYGLTE ST.GLALLTL 
  Salmilluc  RMVMSGAAPL GKELEDSVRT KFPNA..... KLGQGYGMTE AG.PVLSMCL 
  Picsitluc  KEVITAAAPL GKDIMQECAN KIPQA..... IMTQGYGLTE SC.GIATIIF 
  Soraucluc  RMVMSGAAPM GKELEDTVRA KLPSA..... KLGQGYGMTE AG.PALSMCL 
  Rutgraluc  RILKSGAAPL GKELEDVVRA KFPNA..... TLGQGYGMTE AG.PVLAMCL 
  Thehalluc  KYIGSGAAPL GKDLMEECGR NISNV..... VLMQGYGMTE TC.GIVSVED 
  Ipobatluc  RVVLSGAAPL GKELEEALHQ RVPQA..... IFGQGYGMTE AG.PVLSMCP 
  Pruaviluc  RVVLSGAAPL GKELEEALRS RVPGA..... VLGQGYGMTE AG.PVLSMCL 
  Allcepluc  RMVMSGAAPM GKELEDKLKE KMPNA..... VLGQGYGMTE AG.PVISMCP 
  Glymaxluc  RAVVTGAAPL GGELQEAVKA RLPHA..... TFGQGYGMTE AG.PLA.ISM 
  Ephrealuc  RMVLSGAAPL GKELEDAFRA RLPNA..... ILGQGYGMTE AG.PVLAMCL 
  Sorbicluc  RIVLSGAAPL GKELVDALRA RVPQA..... VFGQGYGMTE AG.PVLSMCP 
  Neoaffluc  RMVMSGAAPM GKDLQDAFVA KIPNA..... VLGQGYGMTE AG.PVLAMCL 
  Goshirluc  RVVLSGAAPL GKELEEALRG RVPQA..... VLGQGYGMTE AG.PVLSMCL 
  Literyluc  RVVLSGAAPL GRELELALLN RVPHA..... IFGQGYGMTE AG.PVLSMSP 
  Panvirluc  RMVMSGAAPM GKDLQDAFMA KIPNA..... VLGQGYGMTE AG.PVLAMCL 
  Lolperluc  RLVMSGAAPM GKELQDAFMA KIPNA..... VLGQGYGMTE AG.PVLAMCL 
  Betplaluc  KMLKSGGAPL GKEIEETVKA KFPNA..... LFGQGYGMTE AG.PVLAMCL 
  Triadhluc  TYISSGGAPV SSEIGEDLQK RLKLQ..... TFNQGYGMTE LG.PLVVYAF 
  Acrpisluc  NVIYSGAAPL SLDIENEVVN RIGKGKPL.. KVFQGYGMTE LS.ILSTFPG 
  Dicdisluc  RTLFCGAAPL GSEIEDLIKE RFKGRL.... VIKQGYGATE LS.PCCFVTP 
  Ciointluc  KKVISGAAPL PLTVAEDVQK KMNL...... EIAQGWGLSE AV.PLSTCYV 
  Nemvecluc  ESMISAAAPV GKGILRTMAE RIPSLK.... IVRQGYGLTE AT.AGAIVNP 
  Lucparluc  TEIASGGAPL AKEVGEAVAR RFNLP..... GVRQGYGLTE TT.SAFIITP 
  Lucterluc  VEIASGGAPL AKEVGEAVAR RFNLP..... GVRQGYGLTE TT.SAIIITP 
  Luctsuluc  TEIASGGAPL AKEVGEAVAR RFNLP..... GVRQGYGLTE TT.SAFIITP 
  Pecforluc  KEIGCGAAPL GKEVGEAVIK RLKLK..... GIRQGYGLTE AT.LAVLFTP 
  Pedhumluc  RKLTCGAAPL SKETQENAQK RLNLNF.... EIQQGYGMTE LS.VCCVAFQ 
  Pyrangluc  KELCCGAAPL AKEVAEAAAK RLNLP..... GIRCGYGLTE ST.SANIHGL 
  Pyrpecluc  HEIASGGAPL AKEVGEAVAK RFKLP..... GIRQGYGLTE TT.SAIIITP 
  Steazuluc  KEIASGGAPL AKEVGEAVAK RFKLP..... GIRQGYGLTE TT.SAVIITP 
   Alcalc4b  RHITFAGATM PDAVLEAVHQ HLPG...... EKVNIYGTTE A..MNSLYMR 
   Brajapna  RKLGFAGASM TDGLLKKLNE AFKPN..... LFVNHYGSSE I..YT.FTID 
 Ralpicadsl  SKLGFAGAAM NDGLLKRLEQ AFHPE..... LFVNHYGSSE V..YT.FSVE 
 Geokaulong  TKLGYAGAAM TTSLTKEIFE KLNPK..... VFVNHYGCTE V..YT.FTTC 
 Raleutadsl  TKLGFAGAAM SDGLLSRLEQ AFRPE..... LFVNHYGSSE V..YT.FSIE 
 BurCCGadsl  RKLGFAGAPM NDGLLKRLSA AFRPE..... LFVNHYGSSE I..YT.VSID 
  AzoB51fac  RKLGFAGASM TDGLLKRLDA AFRPE..... LFVNHYGSSE I..YT.FTFD 
  Cupbasfer  TKLGFAGASM NDGLLRRLAL AFEPE..... LFVNHYGSSE V..YT.FSVD 
 AciNO1adsl  KKLGFAGAPM HDALLKRLQA AFEPE..... LFVNHYGSSE V..YT.FSID 
 Dinshiadsl  KRLGFAGASM TDGLLKRVQA AFQPE..... LFVNHYGSSE I..YT.FSIE 
 Metradadsl  RKLGFAGAPM TDGLLARLTE AFRPD..... LFVNHYGSSE V..YT.FTIN 
 Halpaulong  RLGGYGGASM APATIRDVHE RIGCD..... .LIQYYGMTE LGPAVTVLYP 
 Bacceradsl  KIGIYGGAAM APALVKECKE RLYID..... .LVQIYGMTE MGPVVAFLVE 
 Bacthuacoa  KIGIYGGAAM APALVKECKE RLYID..... .LVQIYGMTE MGPVVAFLVE 
Baccerlacoa  KIGVYGGAAM APALVKECKE RLYID..... .LVQIYGMTE MGPVVAFLVE 
 Desoriacoa  RLIGYGGAAM APAMVLKCHE AFGAE..... .LIQYYGMTE LGPAVTVLYP 
 Metnodadsl  RKLGFAGAPM TDGLLKKLTE AFRPE..... LFVNHYGSSE V..YT.FTIN 
 Sponewlong  KRCGYGAAPM PVALLEKSIA MFKND..... QFHNMCGLTE AGPGGIILPP 
  Saceryfer  RTLLCGGSPV PDATIRRYLD RGL....... VFVQGYGMTE TSPGVLILDP 
 Bacweilong  KIGVYGGAAM APALVKECKE RLYID..... .LVQIYGMTE MGPVVAFLVE 
 Herauradsl  RFCIAGGSPC PIPLIEAYQQ RNI....... PFRQGYGLTE VSVNCFTLNP 
 Chrsaladsl  DKIGFAGAPM SAGLIARVEA AFTPS..... LFVNQYGCSE L..YA.LTVD 
 Desalkadsl  NFFVCGASPV PPSLIHLYNE KGF....... KIAQVYGATE YTGAITFWTH 
 Anoflalong  RIGLYGAAPM APVLVKECKE RLGID..... .LIQAYGMTE MGPAVTFLYE 
 Vibfislong  LKVAISGGAS MPVEVLKQFE EKLQV..... PVIEGYGLSE SSPVAAFNHL 
 Bacantlong  KIGIYGGAAM APALVKECKE RLYID..... .LVQIYGMTE MGPVVAFLVE 
 Stramblong  RVCVSGGASL PVAVLERFEE AFGA...... KIYEGYGLSE TSPAAAVNQP 
 Thebisadsl  RTGIMAGSPC PVEVMKRVVA DMHMS..... EVAICYGMTE TSPVSTMTRR 
  Rhoaetfer  RRWIVAAAPV PPRTLQTYTA RGV....... RLCQGYGLTE TGPGALILTP 
 Mitmullong  RLVVSGGTTL PLQIEQDFMN KFGV...... DICEGYGLSE TSPVVTMNPP 
 Rhopalacoa  EKAYYGASIM PVAVLMEMQQ RLPKV..... RFWNLYGQTE IAPTATMLGP 
 Rhojoslong  RCCIVGGAPM PVEVLKAFEQ RFGC...... EIYEGYGLSE TAPIACFNQP 
 Brebreacoa  RWFYNGGAPC PMELIQHFQE RGL....... PFGQGYGLTE TSPTVFMIAK 
 Geoobsadsl  ATGYYGASIM PVAVVEELSR RLPDM..... ALFNFYGQTE MSALALVLSP 
 Intcaladsl  RTGIMAGSPC PAPLMKQLIA SGIE...... EMTICYGMTE TSPVSTQNRT 
 Myctheacoa  RKGYYGASSM PIEVLNEIRT RLPEL..... RLWNLYGQTE MSPVATILGP 
 Bacpseadsl  HTFLSGGAPC SYVIYKAFQK KGL....... AFKEGYGLTE AGPNNFFIDP 
 Cupmetadsl  NSLRYGASPM TPALLERTRQ TFPAV..... RFSQGYGMTE LAPVATMLGP 
 Plabonlong  KSINMAGSPI AASKLQEALD KAGN...... IFVETYGQVE APMCITMMPR 
 Strvioadsl  RKLAYAGAAM TPRLVERLVD TLRPE..... SFVNHFGSTE I..YT.FTIG 
 Nitsaladsl  RIFVSGAAPL QSKTLEAMRA KFRRA..... KMLEGYGLSE SSPAVCINPL 
 Stanasadsl  RLCLSGGASL PGPVLEEFNT TFDA...... SIYEGYGLSE TSPVATVNQP 
 Roscasadsl  RLFVSGSAPL SPQTFAEFEE LFGH...... RILERYGMTE TVMNLTNPYD 
 Sulacilong  RTAIYGAAIM PLEILRELHE GMPWV..... RFYNMYGMTE VAPFATGLRP 
 Carhydlong  KECISGSAPL PVEVALKFEE LTGG...... HLVEGYGLSE ASPVT.HCNP 
 Mycaviadsl  RTVIYSAAPM TVHTLRRALS VLPRT..... GFLNLYGQTE AIVSGLPREL 
 SelspucoAL  RLTGIGGTAL PQEIAAAYRE KFGL...... TIYEVYGLSE ASPVVTMDSP 
 Gorpolacoa  RRWIVAAAPV PPRTLHTYTE RGI....... ALCQGYGLTE TGPGALVLTP 
MyxfulAbind  RTGVMAGSPC PVEVMKQVQS RMHMR..... EVTICYGMTE TSPVSTQSAL 
  Thethelon  RRLVVGGSAA PRSLIERFE. RMGV...... EVRQGYGLTE TSPVVVQNFI 
 ThescoAbin  RRLVVGGSAA PRSLVERFE. RIGI...... EVRQGYGLTE TSPVVVQNFV 
 Marhydosuc  MRMIVGGSAA PEGMIRTFD. RFNL...... RVIHAWGMTE LSPLGTVSQL 
 Meisiladsl  MEMVVGGSAA PEAMIRAFD. QFGL...... KVLHAWGMTE MSPLGTTSRL 
  Meirubads  MEMVVGGSAA PEAMIRAYD. RLGH...... TVLHAWGMTE MSPLGTVSRL 
  Brelatmed  RAVVCGGSAS PRSLVERYRK KFNI...... PFYVAYGMTE TSPLVTCSKL 
 Baccoaadsl  RLIVSGGAAS PKGLIRAYEE TYKV...... PFMTGYGMTE TTPVVSLATL 
 Deskuzosuc  NRILAGGSAI PRVFIEAYEK KLGI...... NVMNVYGMTE TTPITLVSRP 
 Salshaadsl  MRMTVGGSAV PEAMIRRFD. KYGL...... TVIQAWGMTE TSPLAAAARL 
  Geothemed  TRVICGGSAA PKGIIRAFEE KYGI...... PFIHAYGMTE TSPLVLVSRP 
 Oceproadsl  MRMVVGGSAA PESMIRAFD. KFNL...... RVIHAWGMTE TSPLGTVSLL 
  Baccermed  TRILCGGAAA PKSVIKAFEQ KHNV...... PFIHAYGMTE TSPLVTLARL 
  Geokaumed  TRVICGGSAA PKGIIRAFEE KYGI...... PFIHAYGMTE TSPLVLVSRP 
 Aliaciadsl  RFFMSGGSAL PAALTEAYEK ELGV...... KLYQGYGQTE TSPVTFVSFP 
 Bacweiadsl  TRILCGGAAA PKSVIKAFEQ KYNV...... PFVHAYGMTE TSPLVTLARL 
 Baccytadsl  SRILCGGAAA PKSVIAAFEQ KYHV...... PFVHAYGMTE TSPLVTLARL 
 Detalkadsl  RYIVNGGSAV SKTQIAAFEK KFGL...... SILHAYGMTE TSPVVLCSTM 
 Marmaradsl  ERVLIGGSAL PEALLRAYED KYGV...... VMQQGWGMTE MSPLGTVNVL 
 Varparadsl  KRIGVGGAAT PRAMIERFER DFGA...... DFVQGWGMTE TSPIGVIGNL 
  Rhocenmed  KAVTVGGSAL PKAMIEEFEQ GHGV...... TCIQGWGMTE MSPLGTVGTL 
 Mycvanadsl  RVAGTGGAAL PLSMIERFHR DFGA...... ESMQGWGMTE TSPLCVVGRL 
 Canaccadsl  RRVVIGGSSA PRAMSECFET RFGA...... FVVHAWGMTE MSPVGTVCNL 
 Cupmetlong  RRTVIGGSAA PPAMIRALE. ALDV...... EVIHAWGMTE MSPLGTSCKL 
 Chrviolong  KRVIAGGSAV PESMIEQLA. ERGI...... EMRQLWGMTE LSPFGTTCTL 
 Burambadsl  RRTGIGGSAV SRSMIRAFK. ELGV...... DVAHGWGMTE TSAMGASCTL 
  Arcfulmed  IRAWSGATEP PLAVMKGLK. EFGI...... EIIHAYGATE TSPLVCYNYV 
 Fulpelacoa  RRLVVSGSAC PVSLITNYRK RHDV...... EIMHFWGMTE LSPLGTIARV 
 Parberacoa  KHTMVGGAAL SERIIKGFE. RHGV...... RVRQGWGMTE MSPIGTTNVE 
 Mesoppadsl  NKVVIGGSSC PRAIMTKFQD NYGV...... QVIHAWGMTE MSPLGTLCTL 
 Rhopaladsl  KMVVCGGSAM PRSMIKAFV. DMGA...... EARHAWGMTE MSPLGTLATL 
 Sulisladsl  SRILIGGSEP PLSLVIGLM. EFGF...... QVGQGYGATE TTPSVAGSVV 
  Astbipmed  RRVVIGGAAC PQILIERFA. AHKA...... LAVHAWGMTE TSPLGSVSVL 
 Thiintadsl  QRTVIGGAAA APAMIRAFEE ELGI...... HVLHAWGMTE MSPLGTLCSL 
  Novpenmed  KRVVIGGAAV PDAMIRTFQD EYGV...... DVMHAWGMTE VSPLGTLSSP 
  Carhydmed  RTVLVGGAPL TREIIEGFA. RYGV...... EVRQVYGLTE TAPFVASNYQ 
 Hylgralong  KRTVIGGAAC PPAMIDTFRD EFGV...... EVLHAWGMTE MSPLGTLCTL 
 Staaggacoa  GDIVVGGSAA SRSLIEGFE. KQGV...... NVCHAWGMTE MSPLGTQCNL 
 Natpeladsl  DTVIVGGSAA PKSMIEWFD. TQGV...... EVLHAWGMTE MAPIGAVSHL 
 Halxanosuc  ETVIVGGSAA PKSMIEWFD. DRDV...... EVLHAWGMTE TAPIGTVSHL 
  Phagalmed  ERTIVGGSAL PTVMIPTFRD KYGV...... DLVHAWGMTE TSPIGTLNQL 
 Hoephoacoa  SRVVIGGSAC PRAITKAFQD DYGV...... DVVHAWGMTE MSPLGTLCSI 
 Psespalong  RTTIIGGSAC PPSMLRTFEN DYNV...... EVVHAWGMTE LSPIGTICRL 
 Geotheacoa  HSAVSAGEPL NREVIDTFAK HFGI...... QVRDGYGQTE N..TLLVGVM 
 Homsapacoa  QNCLAGGESL LPETLENWRA QTGL...... DIREFYGQTE T..GLTCMVS 
 Ponabeacoa  QNCLSGGESL LPETLENWRA QTGL...... DIREFYGQTE T..GLTCLVS 
 Macmulacoa  QNCLSGGDSL LPEILENWRA QTGL...... DIREFYGQTE T..GLTCVVS 
 Macfasacoa  QNCLSGGDSL LPEILENWRA QTGL...... DIREFYGQTE T..GLTCVVS 
 Musmusacoa  HSCFSGGETL LPETLENWKA KTGL...... EIREIYGQTE T..GLICRVS 
 Cavporacoa  KNCFTGGETL LPDTLQKWKT HTGV...... DIREFYGQTE T..GLTCRVS 
 Loxafracoa  RYCYSGGEAL LPDTLEKWRV RTGL...... DIRECYGQTE M..GLICRVS 
 Susscracoa  KHCLTGGEPL NPEVLEQWRA QTGL...... NLYEGYGQTE V..GLICASY 
 Bostauacoa  EHCCTGGEAL LPEEQEQWKR QTGV...... LLYQAYGQSE A..GISCGTL 
 Ratnoracoa  RHCLTGGEPL NPEVLEQWKA QTGL...... ELYEGYGQTE V..GIICANR 
 Hetglaacoa  KHCFTGGESL LVEEFEKWKK QTGI...... LLHEIYGQSE T..GVTCSVL 
 Pantroacoa  KHCVSAGEPI TPDVTEKWRN KTGL...... DIYEGYGQTE T..VLICGNF 
 Equcabacoa  KHCVSAGEPI NPEVTEQWRN RTGL...... DIYEGYGQTE T..VLICGNF 
 Ornanaacoa  KHCVSAGEPI NPEVTEQWKN STGL...... DIYEGFGQTE T..VLVCGVF 
 Melgalacoa  RHCVSAGEPI NPEVMAKWKA WTGL...... DIHESYGQTE T..VLVCGNF 
 Ailmelacoa  RHCLTGGEAL NPDVREKWKG QVGL...... ELHEGYGQSE T..VLICANT 
 Mondomacoa  KHCVSAGEPI NPEVMDQWKN KTGL...... NIYEGYGQTE T..VLICGTF 
 Crigriacoa  QHCVSAGEPI NPEVMEQWRR KTGL...... DIYEGYGQTE T..VLICGNF 
 Xenlaeacoa  QHCVSAGEPI NPQVMEQWKE QTGL...... DIYEGYGQTE T..VLICGTF 
 Canfamacoa  RHCVTGGEAL NPDVREKWKS QVGL...... ELHEGYGQSE T..VLICANL 
 Danreracoa  EHCLCAGEPI NPEVMCKWKE LTGL...... DIYEGYGQTE T..VLIAGTF 
 Helmodacoa  RHCVGAGEPL NPEVIDIWKE ATGL...... TIRDGYGQTE S..VLLVGSF 
 Deskuzbuty  RHCVGAGEPL NPEVIEIWKE ATGL...... IIRDGYGQTE T..VLLCGSF 
 Carhydacoa  RHCVAAGEPL NPEVIKVWKE ATGL...... TIRDGYGQTE T..CVLVANF 
 Desrumadsl  RSCTGAGEPL NPEVINTWQE ATGI...... TIRDGYGQTE T..VLVIGNF 
 Sphtheadsl  RSCVGAGEPL NPEVIETWRE ATGM...... TIRDGYGQTE S..AVLVANF 
 Thesubadsl  RSCVSAGEPL NPEVIHIWEK ATGV...... TIRDGYGQTE T..VCVVANW 
 Themaradsl  RSCVSAGEPL NPEVIHAWQK ATGV...... IIRDGYGQTE T..VCMVANW 
 MyxanAbind  RHTVSAGEPL NPEVIDTWKD ATGL...... HIHEGYGQTE T..VMIVGMF 
 Kteracadsl  RHCVGAGEPL NPEVIRLWEE KTGL...... TIRDGYGQTE T..VLLCGNF 
 Mettarbuty  RHCVSAGEPL NPEVIRVWKE GTGL...... QIYEGYGQTE L..VLVIGTF 
 Metmaradsl  RHCCSAGEPL NPEVIRVWED GTGQ...... AIYEGYGQTE T..VCCIATF 
 Metpetadsl  RHCVSAGEPL NPEVIKIWEE GTGL...... KIYEGYGQTE L..TLVLGTF 
 Methunadsl  RHCISAGEPL NPEVIRIWQE ETGL...... PIYEGYGQSE T..CCCVATF 
 Calnitadsl  RHSVSAGEPL NPSVYERWLE YTGN...... KIYDGYGQTE T..VNIIATT 
 Thepotadsl  EHCSIAGEPL NPEVYEQWLK ATGI...... KLMEGYGQTE L..TVTIATF 
 Desafrbuty  RHCTTAGELL NDGVFHEWKR MTGL...... PIYEGYGQTE T..TLQLLTL 
 Dessaladsl  THCTTAGELL NASVFEAWKE ATGL...... PLYEGYGQTE S..VLQIATF 
 Clopapadsl  KYCTVAGEPL NPEVYSQFYK ATGI...... KLMEAFGQTE L..TVTVGTF 
 Cloceladsl  KYCTVAGEPL NPEVYSQFYK ATGI...... KLMEAFGQTE L..TVTLSTF 
 Flesinbuty  RHSVSAGEPL NPEVIRKWKE HTKT...... LIYDGYGQTE T..VNTVANY 
 Mettheacoa  EYAVTAGEPL NPEVFERFRE HTGL...... QLMEGFGQTE C..VVCIANF 
 Metmazacoa  KYAVVAGEPL NPEVFNRFLE FTGI...... KLMEGFGQTE T..VVTIATF 
 Bacfinacoa  KYCTIAGEAL NPAVFDTFKK LTGI...... KLMEGFGQTE T..TLTVATM 
 Precapacoa  EYCTTAGEAM NPSVAETFQK LTGV...... QIYEGFGQTE T..TMTLGTF 
 Caltheadsl  RSAVSAGEPL NREVIDTFRR YFNV...... DVRDGYGQTE N..TLLVGTL 
 MetbarAbin  KYAVVAGEPL NPEVFNRFLE FTGI...... KLMEGFGQTE S..VVTIATY 
 Brebregram  QTLITAGSAT SPSLVNKWKE KV........ TYINAYGPTE TT.ICATTCV 
 Brelatgram  RKLITAGSAT SFPLVNKWKD RV........ TYMNAYGPTE SS.ICASTWI 
  Acelonsyn  KRLITGGSAI TKGLMEKWKD RR........ VYINAYGPTE AT.VIATTWK 
     PaeHGF  QKLITGGSAV SAEFVQQWRD KV........ RYFNAYGPTE AS.IVTSVWT 
  Paeelgsyn  KKLITGGSAC SVDFVQQWQD SV........ LYFNAYGPTE DS.IVTTIWS 
     Paepol  SRLITAGSAV SAEFVQQWKD KV........ QYYNAYGPTE AS.IATSVWA 
 PaepolsynB  RILFTAGSAS STELVYKWKD QV........ AYYNGYGPTE NS.VATSIWP 
 Paetergram  RHFLIGGEAL SVQLVNAFLH KWSGYHP... VITNVYGPTE TT.VDATAYT 
  Bacsubpep  RILVTAGSAA STELVYKWKD QV........ AYYNGYGPTE NS.VATSIWP 
 Bacthupher  RMLVSGGEKL ILNKNTRY.. .......... QLVNAYGPTE NT.VVTTSFL 
 Brelatnope  RWLLIGGDKA QQAVQQKKY. .......... QIVNNYGPTE NT.VVTTSYI 
 Clopapaaap  KLLITAGSET TDAIVKKWSS KL........ QYINAYGPTE TT.VCATYWR 
 Bretexnope  RKVVFGGEKA SIKHVEKALD YLGAG..... RLVNGYGPTE TT.VFATTYT 
 CyaCCYaaap  ETIIVAGEAC PSELAAIWSQ GR........ NFFNGYGPTE DT.VCATVGK 
 Acelontyro  RALLTGGDKL RCRPDKKMPF .......... TLLNHYGPTE NT.VVTTWAA 
 Pelmemnope  KRVICSGEAL PLELQERFFA RLDC...... ELHNLYGPTE AA.IDVTYWQ 
  Micaersyn  KRVIVGGEAL SYELNQRFFQ QLNC...... ELYNAYGPTE VA.VETTIWC 
 Brelanope1  KYISTGGEAL PVDLVRLWGT ER........ IFLNAYGPTE TT.VDATIGL 
 Paecuraaap  RQVIFGGEAL SPYALRNWRA KYPST..... QLINMYGITE TT.VHVTYKE 
  Micvirsyn  KRVIVGGEAL SYELNQRFFQ QLNC...... ELYNAYGPTE VA.VETTIWC 
 Anavirnope  QTIIVAGEAC PPDLVERWSR GR........ RFFNAYGPTE AT.VWSTVAE 
 Nospunaaap  QTLIVAGEAC NPKLIAEWSK GR........ RFFNAYGPTE ST.ICATVAE 
 PlarubanaD  QTIIVAGEAC SPELVKKWSQ GR........ NFFNGYGPTE GS.VCATIAK 
  Analemsyn  KRVFSGGEAL SYELTQRFFE RLDC...... ELHNLYGPTE TA.VDATCWQ 
  Anaflosyn  KRVFCGAETL SYELTQRFFE RLDC...... ELHNLYGPTE TA.VYATCWQ 
 Baccerglur  KEFIVGGEAL TPYLIKGLFG KFADFKP... NITNVYGPTE CC.VDSTSYR 
 BacamyBmyc  RKIIFGGEAL NPSFLKDWKL KYPLT..... QLINMYGITE TT.VHVTYKE 
 Lynmajaaap  ENIIVGGEAC PKELVEQWSV GR........ RFFNGYGPTE ST.VFATVAE 
 Micvagaaap  QTIICAGESC SPDVVKRWAS GR........ RFFNAYGPTE AT.VWSSLAE 
 Paetersurf  KTITTVGEAC SKELVEIWGE GR........ DFINGYGPTE AT.IGSTLGV 
 OrnTW2nope  RKVIFGGEAL APRLIGKWQE KYEEI..... DLINMYGITE TT.VHVTYRL 
 Desoriaaap  HTFISGGDVL KGDYIDNLLQ RGA....... QVYNTYGPTE AT.VCASYHR 
 Xenbovornr  AHIITAGEQL RITPAIRRFL QRSGSC.... QLHNHYGPTE SH.VVTAYTL 
 Nodspunope  QCLTVGGEAC TTELVNQWGT KR........ RFYNCYGPTE ST.VTATIFL 
 Vibcarornr  DSLVVAGDQC SIHEAERWAQ GR........ QFFNAYGPTE TT.IVCSIFK 
     TolPCC  QTIICAGESC TDDIVKRWWS SSR....... RFFNAYGPTE AT.VWSTVAE 
 Bacatrsurf  RVLLTGGDKL KRAVKQPY.. .......... TLVNNYGPTE NT.VVATSTE 
 Mettunaaap  RTLGVAGEAC SAELFGQWAK NR........ RFFNLYGPTE AS.ICATAWR 
     Micaer  KRVIVGGEAL SYELNQRFFQ QLNC...... ELYNAYGPTE VA.VETTIWC 
  salentaco  RILGSVGEPI NPEAWEWYWK KIGKEKC... PVVDTWWQTE TG.GFMITPL 
  citfaraco  RILGSVGEPI NPEAWEWYWK KIGNEKC... PVVDTWWQTE TG.GFMITPL 
  citamaaco  RILGSVGEPI NPEAWEWYWK KIGNEKC... PVVDTWWQTE TG.GFMITPL 
  esccolaco  RILGSVGEPI NPEAWEWYWK KIGNEKC... PVVDTWWQTE TG.GFMITPL 
  kleoxyaco  RILGSVGEPI NPEAWEWYWK KIGNEKC... PVMDTWWQTE TG.GFMITPL 
  yokregaco  RILGSVGEPI NPEAWEWYWK KIGNEKC... PVMDTWWQTE TG.GFMITPL 
  lecadeaco  RILGSVGEPI NPEAWEWYWK KIGNEKC... PVVDTWWQTE TG.GFMITPL 
 lecadeaco2  RILGSVGEPI NPEAWEWYWK KIGNEKC... PVVDTWWQTE TG.GFMITPL 
  raoteraco  RILGSVGEPI NPEAWEWYWK KIGNEKC... PVMDTWWQTE TG.GFMITPL 
  mangroaco  RILGSVGEPI NPEAWEWYWK KIGNENC... PVMDTWWQTE TG.GFMITPL 
  erwiniaco  RIMGSVGEPI NPEAWEWYYK KIGDSRC... PIVDTWWQTE TG.GFMITPL 
  pantoeaco  RILGSVGEPI NPEAWEWYYK KIGDSRC... PIVDTWWQTE TG.GFMITPL 
  yeraldaco  RIMGSVGEPI NPEAWEWYYN KIGNSKC... PIVDTWWQTE TG.GFMITPL 
  sermaraco  RIMGSVGEPI NPEAWEWYYN KIGNAKC... PIVDTWWQTE TG.GFMITPL 
  rahnelaco  RIMGSVGEPI NPEAWEWYYR TIGNSQC... PIVDTWWQTE TG.GFMITPL 
  peccaraco  RIMGSVGEPI NPEAWEWYFN KIGNGKC... PIVDTWWQTE TG.GFMITPL 
  serfonaco  RIMGSVGEPI NPEAWEWYYN KIGNAKC... PIVDTWWQTE TG.GFMITPL 
  hafalvaco  RIMGSVGEPI NPEAWEWYFN KIGNSKC... PIMDTWWQTE TG.GFMITPL 
  brenneaco  KIMGSVGEPI NPEAWEWYFN KIGNGKC... PIVDTWWQTE TG.GFMITPL 
  dicdadaco  KIMGSVGEPI NPEAWEWYFK KIGNSRC... PIVDTWWQTE TG.GFMITPL 
  xenbovaco  RIMGSVGEPI NPEAWEWYYR KIGNSKC... PIVDTWWQTE TG.GFMITPL 
  provulaco  RILGSVGEPI NPEAWEWFYQ KMGRSQC... PIVDTWWQTE TG.GFMITPL 
  budaquaco  RIMGSVGEPI NPEAWEWYYN TIGNSKC... PIVDTWWQTE TG.GFMLTPL 
  alitaiaco  RIMGSVGEPI NPEAWEWYYR TIGDERC... PIVDTWWQTE TG.GILITPL 
  vibmimaco  RIMGSVGEPI NPEAWEWYYR TIGNEKS... PIVDTWWQTE TG.GILITPL 
  rhopalmco  RLFISGSAPL LADTHREWSA KTGH...... AVLERYGMTE TN..MNTSNP 
  braelkmco  RLFVSGSAPL LADTHREWSA RTGH...... AVLERYGMTE TN..MNTSNP 
  miclotmco  RLFVSGSAPL LAETHRAWSA RTGH...... AILERYGMTE TN..MNTSNP 
  olicarmco  RLFISGSAPL LAETHREWSA RTGH...... AVLERYGMTE TN..MSTSNP 
  parpanmco  RLFVSGSAPL LAETHREWQA RTGH...... AILERYGMTE TN..MNASNP 
  sinmelmco  RLFVSGSAPL LAETHRTFAR MTGH...... AILERYGMTE TN..MNTSNP 
  enssojmco  RLFVSGSAPL LAETHRTFED MTGH...... AILERYGMTE TN..MNTSNP 
 skeastimco  RLFVSGSAPL LAETHDAWAE RTGH...... RILERYGMTE TN..MNTSNP 
  azocaumco  RLFVSGSAPL LAETHRAFQE KTGK...... AILERYGMTE TG..MNTSNP 
  phyllomco  RLFISGSAPL LADTHRAFHE RTGQ...... AILERYGMTE TN..MNTSNP 
  agrvitmco  RLFISGSAPL LAETHVEFGK RTGK...... AILERYGMTE TN..MNTSNP 
  fodfenmco  RLFISGSAPL LAETHREFSE RTGH...... AILERYGMTE IN..MTTSNP 
  stastemco  RLFVSGSAPL SAEVHKAFSA RTGH...... AILERYGMTE TN..MNTSNP 
  ensadhmco  RLFISGSAPL LAETHVEFRK RTGL...... AILERYGMTE TN..MNTSNP 
  halsalmco  RLFVSGSAPL TAETHREFEQ KTGH...... AILERYGMTE TN..MNLSNP 
  leumucmco  RLFVSGSAPL LSETHMQWSE KTGT...... AILERYGMTE TN..MNTSNP 
  cobampmco  RLFVSGSAPL LSETHSEFSA RTGH...... AILERYGMTE TN..MNTSNP 
  roslitmco  RLFVSGSAPL LADTHTAFEE RTGH...... RILERYGMTE TN..MNTSNP 
  cobcrumco  RLFVSGSAPL LSETHSEFSA RTGH...... AILERYGMTE TN..MNTSNP 
  oceindmco  RLFISGSAPL LAETHVDFEE RTGH...... RILERYGMTE TN..MNTSNP 
  leicaemco  RLFISGSAPL LVDTHEQWEA RTGH...... RILERYGMTE TN..MSTSNP 
  ponticmco  RLFISGSAPL LAETHRQFEA RTGH...... RILERYGMTE TN..MSTSNP 
  sphingmco  RLFVSGSAPL SADIHREFRE RSGH...... AILERYGMTE TN..MNISNP 
  platemmco  RLFISGSAPL LAETHKLFEE RSGH...... RILERYGMTE TN..MSTSNP 
  novsubmco  RLFISGSAPL SAEVHKDFAA LTGQ...... AILERYGMTE TN..MNTSNP 
  rhosphmco  RLFTSGSAPL LAETHVQFEE RTGH...... RILERYGMTE TN..MSTSNP 
  thalucmco  RLFVSGSAPL LAETHDAFFE RTGH...... KILERYGMTE TC..MNTSNP 
  aciebrmco  RLFIAGSAPL LIETFKEWQD RTGH...... TILERYGMSE TI..MLTSNP 
  nitwinmco  RLFISGSAPL LADTHREWSA RTGH...... ALLERYGMTE TG..MNTSNP 
  combadmco  RLFISGSAPL LVDTFAAWQQ RTGH...... TILERYGMSE TA..MLCSNP 
  varparmco  RLFVAGSAPL LIETFDEWRE RTGH...... TILERYGMSE TI..MLTSNP 
  Metacemed  KYAVVAGEPL NPEVFNRFLE FTGI...... KLMEGFGQTE TV..VTIATF 
 Metsicacoa  KYAVVAGEPL NPEVFNRFLE FTGI...... KLMEGFGQTE TV..VTIATF 
 Metlacacoa  QYAVVAGEPL NPEVFNRFLE FTGI...... KLMEGFGQTE TV..VTIATF 
 Metmaracoa  HYAVTAGEPL NPEVYNKFLE FTGL...... RLMEGFGQTE TV..VSVANF 
 Metforacoa  EYAVTAGEPL NPEVYNKFYE FTGL...... KLMEGFGQTE LV..VCIANF 
 Metholacoa  KYCVVAGEPL NPEVYEQFLE LTGL...... KLMEGFGQTE TV..VSVATY 
 Mettinacoa  KYCVTAGEPL NPEVYEQFYK ITGM...... KLMEGFGQTE TV..VSVATY 
  Pelcarmed  KYCVVAGEPL NPEVYERFLK YTGL...... KLMEAYGQTE LV..VTIATW 
 Metconacoa  KYCVVAGEPL NPEVYYKWLK MTGL...... RLMEGYGQTE MT..VAIGTY 
 Clostracoa  KYCTVAGEPL NPEVYNQFYK ATGI...... RLMEGYGQTE LT..VTLGTF 
  Theferaco  EHCSIAGEPL NPEVYEQWLK ATGI...... KLMEGYGQTE LT..VTIATF 
  Acecelaco  KYCAIAGEPL NPEVYNQFLN LTGI...... KLMEGYGQTE LT..VVLGTY 
  Psecelaco  KYCAVAGEPL NPEVYNQFYN ATGL...... KLMEGYGQTE LT..VTAATY 
  Pardisaco  QYCTIAGEAL NPAVFDMFYK LTGI...... KLMEGFGQTE TT..LTVATF 
   undokaco  KYCTVAGEPL NAEVYNRFLK LTGL...... RLMEGFGQTE TV..LAIGTF 
  Endproaco  KYAETAGEPL NPEVFHQFKK ATGL...... ELKEGFGQTE TV..VFAATF 
  Bacxylaco  KYCTIAGEAL NPAVFETFKK LTGI...... KLMEGFGQTE TT..LTIATM 
  Pargoraco  QYCTIAGEAL NPAVFDAFYK LTGI...... KLMEGFGQTE TT..LTVATF 
  Ecolifaal  RVAGIGAEPI SAEQLHQFAE CFRQVNFDNK TFMPCYGLAE NAL.AVSFSD 
 Shefleacoa  RVAGIGAEPI SAEQLHQFAE CFRQVNFDNK TFMPCYGLAE NAL.AVSFSD 
 Hafparacoa  RVAGVGAEPI SAEQLNQFGE CFSKAHFDSK AFMPCYGLAE NAL.AVSFGE 
 Citfaracoa  RVAGVGAEPI SAGQLNQFGE CFQRAGFDSK AFMPCYGLAE NAL.AVSFSD 
 Shiblaacoa  RVAGVGAEPI SAEQLDQFGK HFSKVGFDSK GFMPCYGLAE NAL.AVSFSD 
 Plugeracoa  RVAGVGAEPI SAEQLEQFGE RFAAVGFNSN AFMPCYGLAE NAL.AVSFSD 
 Sermaracoa  RVAGVGAEPI PAELLSQFGE HFSSINFDSK AFMPCYGLAE NTL.AVSFSD 
 Legpnefaal  VTAFNGAEPV REETXEHFYQ AFKEFGFRKE AFYPCYGLAE ATL.LVTGGT 
 Legnorfaal  LVASNGAEPV RKETMEHFYQ AFKNYGFRKE AFYPCYGLAE ATL.LVTGGT 
 Legsaifaal  GIAFNGAEPI RQETLEHFYH AFKDYGFNKN AFYPCYGLAE ATL.FVTGHS 
 Fludumfaal  QIASNGAEPI RKETLEHFYQ AFKNYGFRKE TFYPCYGLAE ATL.LVTGNT 
 Scytoladsl  EVAFTGAEPI RTQTIEQFAS TFADCGFRKE AFYPCYGMAE TTL.IVSGGF 
 Hasbysadsl  QVAFNGAEQI RPETMERFVE AFAPCGFRRE AFYPCYGMAE TTL.IVSGGH 
 Nocpunadsl  NVAFNGAEPV RVETIEKFSS TFASCGFRKE AFYPCYGMAE TTL.FVSGGI 
 Micaeradsl  ISAYNGAEPI RRKTMENFIN KFQSSGFQSR YFYPCYGMAE ATL.MISGGN 
 Chrcyaadsl  DIAFTGAEPI RVETLERFAT TFAPCGFRPE AFYPCYGMAE TTL.IVSGGL 
 Tolcamadsl  KVTVNGAEPV RKQTLEKFYQ AFAPYGFRWS TFYLGYGLAE ATL.KVSSAK 
  Acihaedhb  ALLQVGGASF PESLARQVPK VL....GC.. QLQQVFGMAE G...LVNYTR 
  Psefludhb  EFLQVGGACF ADSLARQVPA VL....GC.. TLQQVFGMAE G...LINYTR 
  Psesyndhb  EFLQVGGAVF ADSLARQVPG VL....GC.. KLQQVFGMAE G...LINYTR 
  Brumeldhb  KLVQVGGASF AEALARQVPQ VL....GC.. KLQQVFGMAE G...LVNYTR 
  Snoalvdhb  QLIQVGGASF PESVARQVLN VF....GC.. QLQQVFGMAE G...LVNYTR 
  Labaggdhb  KLLQVGGAHF PESHARLVPQ IL....GC.. KLQQVFGMAE G...LVNYTR 
  Halelodhb  RLLQVGGASF AEATARRVPE VL....GC.. RLQQVFGMAE G...LVNYTR 
  Agrtumdhb  KLLQVGGASF AEALARQVPE VL....GC.. DLQQVFGMAE G...LVNYTR 
  Rhiunddhb  ALVQVGGASF AEALARQVPE KL....GA.. KLQQVFGMAE G...LVNYTR 
  Yerrucdhb  QLLQVGGAKL SESLARRIPQ TL....GC.. QLQQVLGMAE G...LVNYTR 
  Chrvacdhb  KLLQVGGASF AEATARQVPE VL....GC.. KLQQVFGMAE G...LVNYTR 
  Peccardhb  KILQVGGAKL SETVARRIPA VL....GC.. QLQQVLGMAE G...LVNYTR 
  Terturdhb  TLLQVGGANF SESTARRVPP EL....GC.. KLQQVFGMAE G...LVNYTR 
  Acibaudhb  KLLQVGGASF PESLARQVPE VL....NC.. KLQQVFGMAE G...LVNYTR 
 Myctubfd10  RLVGYGGSRA IAADVRFIEA T.....GV.. RTAQVYGLSE TGC.TALCLP 
 Mycgoracoa  RLLGYGGSRA IAADVRFIEA L.....GV.. RTAQVYGLSE TGC.TALCLP 
 Mychaeacoa  RLVGYGGSRA IASDVRFIEA A.....GV.. RTAQVYGLSE TGC.TALCLP 
 Mycnewacoa  RMVGYGGSRA IASDVSFVEA A.....GV.. RTAQVYGLSE TGC.TALCLP 
 Mycconacoa  RMVGYGGSRA IATDVSFVEA A.....GV.. RTAQVYGLSE TGC.TALCLP 
 Mycsetacoa  RMVGYGGSRA VASDVAFVEA A.....GV.. RTAQVYGLSE TGC.TALCLP 
 Mycmucacoa  RMIGYGGSRA IAADVQFVEA A.....GV.. HTAQVFGLSE TGC.TALCLP 

             501                                                550 
  Luccruluc  E......... .......... .........G DDKPGASGKV VPLFSAKVID 
  Phopyrluc  E......... .......... .........G DDKPGAVGKV VPFFEAKVVD 
  Lucbipluc  E......... .......... .........G DDKPGAVGKV VPFFSAKVVD 
  Lamnocluc  E......... .......... .........G DDKPGACGKV VPFFSAKIVD 
  Lamturluc  E......... .......... .........G DDKPGACGKV VPFFSAKIVD 
 Pyrocpyluc  E......... .......... .........G DDKPGACGKV VPFFSAKIVD 
  Diapecluc  E......... .......... .........G DDKPGACGKV VPFFCGKIVD 
  Cradisluc  E......... .......... .........G DDKPGACGKV VPFFAAKIVD 
 Pyrocruluc  E......... .......... .........G DDKPGACGKV VPFFTAKIVD 
 Pyrocmiluc  E......... .......... .........G DDKPGACGKV VPFFTAKIVD 
  Phopenluc  E......... .......... .........G EFKPGAVGKV VPFYSLKVLD 
  Luclatluc  E......... .......... .........G DDKPGASGKV VPLFKAKVID 
  Hottsuluc  E......... .......... .........G DDKPGASGKV VPLFKVKVID 
  Hotparluc  E......... .......... .........G DDKPGASGKV VPLFKVKVID 
  Lucitaluc  E......... .......... .........G DDKPGASGKV VPLFKVKIID 
  Phrvivluc  H......... .......... .........N AVKTGSTGRP LPYIKAKVLD 
  Phrhirluc  H......... .......... .........N AVKTGSTGRP LPYIKAKVLD 
  Rhaohbluc  H......... .......... .........D DVKTGSTGRV APYVQAKIVD 
Pyrophanluc  R......... .......... .........H EFKSGSLGKV TPFMAVKIVD 
Pyrophplluc  G......... .......... .........D EFKSGSLGRV TPLMAAKIAD 
 Phyromeluc  R......... .......... .........D EFKSGSLGKV TPFMAVKIAD 
  Agrbinluc  P......... .......... .........N NFKIGSSGVV VPFMAVKIRD 
  Tricasluc  V......... .......... .........G DIKHGSSGKV ATYMKCKIRD 
  Tenmolluc  K......... .......... .........N VKKHGSSGKV VTGHQIKVCN 
  Dromelluc  D......... .......... .........E FCKPGSVGVL KVGIYAKVID 
  Droanaluc  D......... .......... .........E FCKPGSVGVL KVGIYAKVID 
  Anogamluc  .......... .......... .........M NDKVGSVGKV HKTTYVKVVD 
  Drowilluc  D......... .......... .........E FCKPGSVGVL KVGIYAKVID 
  Droperluc  D......... .......... .........D FCKPGSVGVL KVGIYAKVID 
  Aedaegluc  G......... .......... .........F ENKAGCVGKV RLGQWVKVIE 
  Glomorluc  D......... .......... .........N ACKPGSVGAL KIGVYAKIID 
  Drosimluc  D......... .......... .........E FCKPGSVGVL KVGIYAKVID 
  Drogriluc  D......... .......... .........E YCKPGSVGVL KVGIYAKVVD 
  Droyakluc  D......... .......... .........E FCKPGSVGVL KVGIYAKVID 
  Dromojluc  D......... .......... .........D YCKPGSVGVL KCGIYAKVVD 
  Droereluc  D......... .......... .........E FCKPGSVGVL KVGIYAKVID 
  Culquiluc  G......... .......... .........E CHKSGSVGKV QIGTLAKVID 
  Acrechluc  D......... .......... .........G KGKLGSVGVV VPGTLVKVIP 
  Apimelluc  D......... .......... .........N NTEYKSVGTL VPGIAAKVIP 
  Camfloluc  QD........ .......... .........T ALKFGSVGML VPGVSAKVIP 
  Solinvluc  .......... .......... .........P NSKNGSCGVV VKNGQIKIVD 
  Rhoequluc  FDG....... .......... .........D DVPLDSVGPT LAGMECKLVD 
  Strvioluc  RDA....... .......... .........K NAPPGTVGKL LPSTEMRIVG 
  Ampqueluc  ISV....... .......... .........G MDYPASIGVP IQNQSVKITD 
  Subdomluc  KQQ....... .......... .........G MTKPDSVGVC LRSVNTKIVS 
  Sackowluc  LL........ .......... .........E DCHPGSVGQL VPNTEAKVVD 
  Artoliluc  ENKLN..... .......... .........V NPKRGTVGHI APNCRAKLVD 
  Batdenluc  S......... .......... .........S RIVDGSIGFL VPNMQARLID 
  Scubailud  AFAKEG.... .......... .........F EIKSGACGTV VRNAEMKIVD 
  Nictabluc  AFAKEP.... .......... .........F DIKSGACGTV VRNAEMKIVD 
  Riccomluc  PRI....... .......... .........G VRHSGSAGTL AAGIEAQIIS 
  Poptriluc  AFAKEP.... .......... .........F EIKSGACGTV VRNAEMKIVD 
  Humlupluc  AFAKEA.... .......... .........F DVKAGACGTV VRNAEMKIVD 
  Selmoeluc  PRE....... .......... .........D PRFMGAAGTL VSGTEAMVVD 
  Salmilluc  AFAKEP.... .......... .........F EIKSGACGTV VRNAEMKIID 
  Picsitluc  PKE....... .......... .........R NGHFGSAGTL VPGLEAKIVN 
  Soraucluc  AFAKEP.... .......... .........F EIKSGACGTV VRNAEMKIVD 
  Rutgraluc  SFAKKP.... .......... .........F EIKAGACGTV VRNAEMKIID 
  Thehalluc  PRL....... .......... .........G KRNSGSAGML APGVEAQIVS 
  Ipobatluc  AFAKQA.... .......... .........L PAKSGSCGSV VRNAELMVVD 
  Pruaviluc  AFAKEP.... .......... .........L PSKSGSCGTV IRNAELKVID 
  Allcepluc  GFAKHP.... .......... .........T QAKSGSCGTI VRNAELKVMD 
  Glymaxluc  AFAKVP.... .......... .........S KIKPGACGTV VRNAEMKIVD 
  Ephrealuc  AFAKTP.... .......... .........F PVKPGSCGTV VRNAEVKIVD 
  Sorbicluc  AFAKEP.... .......... .........T PAKPGSCGTV VRNAELKVVD 
  Neoaffluc  AFAKEP.... .......... .........F EVKSGSCGTV VRNADLKIVD 
  Goshirluc  GFAKQP.... .......... .........F PTKSGSCGTV VRNAELKVID 
  Literyluc  SFAKHP.... .......... .........Y PAKSGSCGTV VRNADLKVID 
  Panvirluc  AFAKEP.... .......... .........F QVKSGSCGTV VRNAELKIVD 
  Lolperluc  AFAKEP.... .......... .........F AVKSGSCGTV VRNAELKIVD 
  Betplaluc  AFAKEP.... .......... .........M EVKSGACGTV VRNAEMKIVD 
  Triadhluc  L......... .......... .........N SYKVGSVGKL VPNTDCKVIN 
  Acrpisluc  QNE....... .......... .........A EHVSGSVGKL ICGMSGKVID 
  Dicdisluc  N......... .......... .........G LVKSGSSGTL LPNLLAKIIS 
  Ciointluc  .......... .......... .........S GIPLNSVGLL PPNTFLKCVD 
  Nemvecluc  IDP....... .......... .........T KCKDGSVGVL LPNLEGKVTD 
  Lucparluc  E......... .......... .........G DDKPGASGKV VPLFKVKVID 
  Lucterluc  E......... .......... .........G DDKPGASGKI VPLFKGKVVD 
  Luctsuluc  E......... .......... .........G DDKPGASGKV VPLFKVKVID 
  Pecforluc  S......... .......... .........V EFRPGSSGKV VPFMSVKVVD 
  Pedhumluc  N......... .......... .........N INKIGSSGTI APGMMLKIVD 
  Pyrangluc  H......... .......... .........N EFRHGTLGKV NPLMAAKIID 
  Pyrpecluc  E......... .......... .........G DDKPGACGKA VPFFTAKIVD 
  Steazuluc  E......... .......... .........G EDKPGSTGKV VPFFSAKIVD 
   Alcalc4b  .......... .......... .......... QPKTGTEMVP GFFSEVRIVR 
   Brajapna  QNA....... .......... .......... AAKPGSAGKA GLNQHVKVVR 
 Ralpicadsl  QRA....... .......... .......... AGKPGSAGRA GLNTRLRLVR 
 Geokaulong  NYL....... .......... .......... DKKPGCAGKP GFHQDIRVVK 
 Raleutadsl  QRA....... .......... .......... GRKPGSAGRA GLNTRLRVVR 
 BurCCGadsl  QDA....... .......... .......... TRKPGSAGRA GLNTRLRVVR 
  AzoB51fac  QNA....... .......... .......... PARPGSAGKA ALNQRIRIVR 
  Cupbasfer  QRA....... .......... .......... TRKPGSAGRA GINTRLRVVR 
 AciNO1adsl  QQA....... .......... .......... LDKPGSAGRA GINTRLRVVR 
 Dinshiadsl  QDA....... .......... .......... VSKPGSAGKA GLNQDLRVVR 
 Metradadsl  HEA....... .......... .......... AVKPGSAGRA GLNTMVRVVP 
 Halpaulong  DEQ....... .......... .......... LEKAGSAGIP ILNHDVRVAR 
 Bacceradsl  EDQ....... .......... .......... ITKAGSAGTP CFSHEIRIVK 
 Bacthuacoa  EDQ....... .......... .......... ITKAGSAGTP CFSHEVRIVK 
Baccerlacoa  EDQ....... .......... .......... ITKAGSAGTP CFSHEIRIVK 
 Desoriacoa  NEQ....... .......... .......... MAQAGAAGKA LLNHEVRVVR 
 Metnodadsl  QDA....... .......... .......... AGKPGSAGRA GLNTMVRIAP 
 Sponewlong  EKH....... .......... .......... KDKIGAGGKA MLNTEVRVVS 
  Saceryfer  DAV....... .......... .......... RTKAGTAGVP SFFTDVSVVD 
 Bacweilong  EDQ....... .......... .......... ITKAGSAGTP CFSHEIRIVK 
 Herauradsl  EDA....... .......... .......... IRKAGSVGKP IFHLDARIVD 
 Chrsaladsl  QHA....... .......... .......... NHKPGSSGRA ALNQRLRIVT 
 Desalkadsl  EIG....... .......... .......... MDKCASAGKP VFHGQVKVCK 
 Anoflalong  EEQ....... .......... .......... LTKAGSAGRA CLNHEIRIVK 
 Vibfislong  EF........ .......... .......... ERKPGSIGQP LPGVTMKVVD 
 Bacantlong  EDQ....... .......... .......... ITKAGSAGTP CFSHEIRIVK 
 Stramblong  VF........ .......... .......... GARPGTIGHP LWGVDVEIAR 
 Thebisadsl  TDG....... .......... .........L ARRTETVGRV MPHIEVKIVD 
  Rhoaetfer  KDA....... .......... .......... ERKLGTAGAP HFFTDVRVVD 
 Mitmullong  E......... .......... .......... KPKVGSCGPV VPGIAWKLID 
 Rhopalacoa  EDQ....... .......... .......... IRKAGSAGKP VLNVETRVVD 
 Rhojoslong  GH........ .......... .......... PRKAGTIGIP VRGCTLRLVD 
 Brebreacoa  EDA....... .......... .......... RRKAGSIGKP VMFCEVRLIS 
 Geoobsadsl  EDQ....... .......... .......... LRKPGSAGTA VVNSETRIVD 
 Intcaladsl  DDT....... .......... .........F EQKTGTVGRV HPHLEIKIVD 
 Myctheacoa  EEQ....... .......... .......... ESKAGSAGYP ALNVETAVVD 
 Bacpseadsl  SEA....... .......... .......... VSKRGSVGKP MLYNEVKIIK 
 Cupmetadsl  EYH....DAA AQ........ .........A SGKMYSVGRP AHTVEVKVVD 
 Plabonlong  NEI....... .......... .......... HKRLDSCGRI GVFVDVKIVD 
 Strvioadsl  ADV....... .......... .......... IVKPGCAGRA GVFSQVRLVE 
 Nitsaladsl  H......... .......... .......... KQKDRSVGPA MPGYQVKIVD 
 Stanasadsl  AY........ .......... .......... GTRVGTVGHP LWGVDVEIAR 
 Roscasadsl  G......... .......... .......... ERRPGTVGMP FPGQEARIVD 
 Sulacilong  EDQ....... .......... .......... LTHRISVGKP GINVEMTILR 
 Carhydlong  LGG....... .......... .......... KRKVGSIGLP FPDTEAKIVD 
 Mycaviadsl  HD.....ADS PD........ .........A ADALRSVGFP FPGVRVRIVG 
 SelspucoAL  R......... .......... .......... HYRPGSIGVP LKGLEVIIAN 
 Gorpolacoa  SHT....... .......... .......... ARKLGSAGVP HFFTDVRVVG 
MyxfulAbind  DEP....... .......... .........L DKRVSTVGRV HPHLEVKVID 
  Thethelon  KSHLE.ALPE EE........ .........K LTLKAKTGLP IPLVRLRVAD 
 ThescoAbin  KSHLE.GLPW EE........ .........R IRLKAKTGLP TPLVRLRVAD 
 Marhydosuc  KSYLK.DLPE DA........ .........Q YAYRAKQGLP APLVEVRVVN 
 Meisiladsl  KRNLL.DLPQ DE........ .........Q YRYRAKQGLP TPLVEVRAMN 
  Meirubads  KRYLR.GDPA .L........ .........E YRYRAQQGLP TPWVEIRAVG 
  Brelatmed  KSYQEENLSE EE........ .........K LDFLCKQGTL VPGLQMKIVG 
 Baccoaadsl  KSSMD.HFTV DE........ .........M VDVRGKTGLP VPGVEVKVVN 
 Deskuzosuc  KSYML.DWPE EQ........ .........L YQVRAKQGLF VPGIEMRVVD 
 Salshaadsl  KPNIQ.QRSE DE........ .........Q YAIRATAGTP VPFVDTRIVG 
  Geothemed  KSYQD.GLSY EE........ .........K LDIRAKQGLL APGLEMKVIG 
 Oceproadsl  KPHLL.ELDE DA........ .........Q YAYRAKQGLP VPLVEVRAMT 
  Baccermed  KSYET.ELSY EE........ .........Q LEIRSKQGYL VPGVEMKVVG 
  Geokaumed  KSYQD.GLSY EE........ .........K LDIRAKQGLL APGLEMKVIG 
 Aliaciadsl  KTSLK.DLPD EE........ .........K YRLRAKTGLI LPGLEMKIVN 
 Bacweiadsl  KSYET.ELSY EE........ .........Q LEIRSKQGYL VPGVEMKVVG 
 Baccytadsl  KSYEK.DLSY EE........ .........Q LEIRSKQGYL VPGVEMKIVG 
 Detalkadsl  KSYME.DWDE EE........ .........Q YAMRAKQGVL VPGLEMKIVN 
 Marmaradsl  LPKHE.GLSR EE........ .........I IQVKLKQGRL VFGVGMRIVD 
 Varparadsl  LPKHR.ALSK EE........ .........Q TTVKMKQGRG VWGVEIKIVG 
  Rhocenmed  APDQL.QQPA EV........ .........Q HELKMKAGRA VYGVEMKIVG 
 Mycvanadsl  LPKHE.GLSD AE........ .........K NQIRLKQGRG VWGVDLKIVD 
 Canaccadsl  LPKHA.GCSL EQ........ .........R LAIQEKQGRA VYGVDMTIVD 
 Cupmetlong  LARHL.DLPE EA........ .........R HKIVEKQGRV IYGVDMKIVD 
 Chrviolong  KLKHQ.GLAG KD........ .........L NALLTKQGRP VYGVDIRIVD 
 Burambadsl  RRQHA.GLSE SE........ .........Q EKVLEKQGAV IPGIDMKIVD 
  Arcfulmed  KPELREKLNE EE........ .........L WELKRKQGIP VFGVEVMLVD 
 Fulpelacoa  PHEDA.NAPD EV........ .........L DEMRSRQGRP LYGVEIEIVD 
 Parberacoa  EDDWS.ELPE EE........ .........R VQIQLRQGKA VPFMQMRIVD 
 Mesoppadsl  KPEYA.GLEG EA........ .........R LDVQGKQGYP PFGVEMKVTD 
 Rhopaladsl  KPPFD.QTTG DA........ .........R LDVLATQGYP PFGVEMKITD 
 Sulisladsl  KPKIKERYSE KD........ .........M LDLLRKQGIP AFGIDIKVVD 
  Astbipmed  SSNHE.DLSS DD........ .........K MKLLLKQGRA PFGIEMRITG 
 Thiintadsl  KNKHL.ALDK AS........ .........Q FSIQVKQGRP IFGVDVRVVD 
  Novpenmed  KGQLG.EMSS EQ........ .........Q MRYKVKQGRA PVCFDMKIVD 
  Carhydmed  KSTLV.HLSE EE........ .........K KKQQLKIGLP APGVEVRVVG 
 Hylgralong  KNKHL.AQPA EA........ .........Q KKIRLKQGRT IFGMDMKIVD 
 Staaggacoa  PPSMA.DLPF DQ........ .........R IDRKQSQGRR IFGVDMKIVD 
 Natpeladsl  KSDLQ.NADY DT........ .........R VEKRGKQGLV VPGLEFKVID 
 Halxanosuc  RADLR.DADY ET........ .........R VDKRSKQGLV MPGLEFRVVG 
  Phagalmed  LQKHN.ELDA EA........ .........Q AKLREGQGRP MYGVDLRIVD 
 Hoephoacoa  KPEYA.HLEG DE........ .........K LDLQTKQGHP PFTVEMKITD 
 Psespalong  KGKHA.NLPL EA........ .........G QKILEKQGRA VFGVDMRIVD 
 Geotheacoa  KG........ .......... .........M DIKPGSMGKP TPGNRVEIID 
 Homsapacoa  KT........ .......... .........M KIKPGYMGTA ASCYDVQVID 
 Ponabeacoa  KT........ .......... .........I KIKPGYMGRA ASCYDVQVID 
 Macmulacoa  KT........ .......... .........M KIKPGYMGIA APHYDVQVID 
 Macfasacoa  KT........ .......... .........M KIKPGYMGIA APHYDVQVID 
 Musmusacoa  RT........ .......... .........M KVKPGYLGTA FAHYDVQVID 
 Cavporacoa  ST........ .......... .........M TIKPGYLGKA VPHYDVQVVD 
 Loxafracoa  RT........ .......... .........M KIKPGYMGTA VPHYDVQVLD 
 Susscracoa  KG........ .......... .........Q EIKPGSMGIR APPHDVQIID 
 Bostauacoa  RG........ .......... .........M KIKPGSMGKA IPPFDIQIID 
 Ratnoracoa  KG........ .......... .........E EIKPGSMGKG VVPYDVQIID 
 Hetglaacoa  QE........ .......... .........M KIKPGSMGKA ISPFDVQIID 
 Pantroacoa  KG........ .......... .........M KIKPGSMGKP SPAFNVKIVD 
 Equcabacoa  KG........ .......... .........M KVKPGSMGKP SPAFDVKILD 
 Ornanaacoa  KG........ .......... .........M KIKPGSMGRP SPAFDVQIVD 
 Melgalacoa  KG........ .......... .........M EIKPGSMGKP SPGYDVKIID 
 Ailmelacoa  KG........ .......... .........M KIKSGSMGMA SPPYDVQIVD 
 Mondomacoa  KG........ .......... .........M KIKYGSMGKP SPAFDVKVID 
 Crigriacoa  KG........ .......... .........M KIKPGSMGKP SPAFNVKILD 
 Xenlaeacoa  KG........ .......... .........M KIKPGSMGKP SPAYDVQIID 
 Canfamacoa  KG........ .......... .........M KIKAGSMGKA FPPYDVQVVD 
 Danreracoa  KG........ .......... .........M KIKPGSFGKA SPGYDVQVVD 
 Helmodacoa  PC........ .......... .........L EPRIGSMGKP APGFDVQVID 
 Deskuzbuty  PC........ .......... .........I EPRFGSMGKP SPGFDVQVID 
 Carhydacoa  PC........ .......... .........F EVKPGSMGKP APGYYVSIID 
 Desrumadsl  PC........ .......... .........V PVRPGSMGKP APGFEVEVID 
 Sphtheadsl  PS........ .......... .........V PVRVGAMGKP TPGFEVAIID 
 Thesubadsl  PG........ .......... .........L PVKPGSMGKP SPHAEVAIID 
 Themaradsl  PG........ .......... .........L PVKPGSMGKP APHAEVAIVD 
 MyxanAbind  PS........ .......... .........M APRVGSMGKP SPGFTVSVID 
 Kteracadsl  PP........ .......... .........L TVKPGSMGKP SPGFEISIID 
 Mettarbuty  PC........ .......... .........M EPKPGSMGKP APGWHIELHD 
 Metmaradsl  PC........ .......... .........M QHKPGSMGKP APGWHIELHD 
 Metpetadsl  PT........ .......... .........M KVKPGSMGKP SPGWHIELHD 
 Methunadsl  PC........ .......... .........M VHKPGSMGKP SPGWKIELHD 
 Calnitadsl  KD........ .......... .........M EVKPGSMGKP AFGFEVDILD 
 Thepotadsl  PW........ .......... .........L EPKPGSMGKP APGYEVDLID 
 Desafrbuty  PC........ .......... .........M TPKPGSIGRP APGWDLRLLK 
 Dessaladsl  PN........ .......... .........M TPKPGSIGKP CPGWDIALID 
 Clopapadsl  PW........ .......... .........M EPKPGSMGKP SPGYDIDLLD 
 Cloceladsl  PW........ .......... .........M EPKPGSMGKP SPGYDIDLID 
 Flesinbuty  PC........ .......... .........L EVKPGSMGKP APGFTVDIVD 
 Mettheacoa  PW........ .......... .........M EPKPGSMGKP SPGYPVELVD 
 Metmazacoa  PW........ .......... .........M EPKPGSIGKP VPGYKIELMD 
 Bacfinacoa  PW........ .......... .........M EPKPGSMGLP NPQYDVDLID 
 Precapacoa  PW........ .......... .........I KPKPGSMGKP NPQYDVHILR 
 Caltheadsl  KG........ .......... .........M EIKPGSMGKP TPGNRVEIIN 
 MetbarAbin  PW........ .......... .........M EPKPGSIGKP SPGFKIELMD 
 Brebregram  ATKE...... .......... .........T IGHSVPIGAP IQNTQIYIVD 
 Brelatgram  AKTED..... .......... .........A GQQAVPIGSP IQNTQIYILN 
  Acelonsyn  YSPEA..... .......... .........S GYGSVPIGVP ISNTQIYILD 
     PaeHGF  ARTDD..... .......... .........I GLKSVPIGRP IQNHRIYILD 
  Paeelgsyn  ASATA..... .......... .........T AGKLVPIGRP LPNHRIYIVD 
     Paepol  ASTYD..... .......... .........T ERRAIPIGRP IWNHRLYILG 
 PaepolsynB  VSEDE..... .......... .........R AGQLISIGRP VPNHRVYMVD 
 Paetergram  IEDPEDLNVL LE........ .........K GAHTLSIGTP LVNQSVYILD 
  Bacsubpep  VSKDE..... .......... .........R AGQLISIGRP VPNHRVYMDD 
 Bacthupher  MNKN...... .......... .......... .DDNIPIGKP VYNTKVYIVN 
 Brelatnope  VSPE...... .......... .......... .DKKIPIGRP IANNQVFILN 
 Clopapaaap  ANEA...... .......... .......... NTEVISIGKP IPNTKVYILD 
 Bretexnope  VDHTI..... .......... .........K ETGIMPIGRP LNNTKVFILG 
 CyaCCYaaap  YWE....... .......... .......... DLEKLSIGRP INNTQVYILD 
 Acelontyro  VDPAA..... .......... .........P QDVLPTIGRP VDNTKIYILD 
 Pelmemnope  CKPH...... .......... .........S NLRTVPIGRP IANTQIYILD 
  Micaersyn  CQPN...... .......... .......... ..SQISIGTP IANAQIYILD 
 Brelanope1  CTPE...... .......... .......... ..DKPHIGKP VLNKKAYIIN 
 Paecuraaap  ITEVE..... .......... .........I AQAKSNIGTA IPTLRAYVLD 
  Micvirsyn  CQPN...... .......... .......... ..SQISIGTP IANAQVYILD 
 Anavirnope  CSSN...... .......... .......... STNKPPIGRP ITNTQIYLLD 
 Nospunaaap  YTG....... .......... .......... .DTQLTIGRA IANTQIYILA 
 PlarubanaD  YTS....... .......... .......... FDEKITIGRP IPNVQVYILD 
  Analemsyn  CQPD...... .......... .........S NCRIIPIGRP IANTQTYILD 
  Anaflosyn  CQPQ...... .......... .........S NYQVIPIGRP IANTQIYILD 
 Baccerglur  IEFDQI.... .......... .........S GDKVIPIGKP ILNTNIYILD 
 BacamyBmyc  ITERE..... .......... .........I DEGRSNIGQP IPTLQAYILD 
 Lynmajaaap  CTNI...... .......... .......... .NHKPPIGRP IANTVIYILD 
 Micvagaaap  ICDSLRDSF. .......... .........A SRKKPPIGRP IANTQLYILD 
 Paetersurf  ITKH...... .......... .......... .TDKITIGKP IPNKKIYIVN 
 OrnTW2nope  LTKED..... .......... .........I ENNSRTIGSA IPTLIVYLLD 
 Desoriaaap  CLPG...... .......... .......... EKGLVPVGKP IANYRIYILD 
 Xenbovornr  DKNMD..... .......... .........Q WPTFPPIGRP IANTQIYLLD 
 Nodspunope  CQPN...... .......... .......... .GKKPPIGKP LSNLRIYILD 
 Vibcarornr  YDQE...... .......... .......... .RSELPIGKP VENAEFYILS 
     TolPCC  IKS....... .......... .......... VNEKPPIGRP INNIKIYILD 
 Bacatrsurf  IDPE...... .......... .......... .EGSLSIGRA IANTRAYILG 
 Mettunaaap  CETI...... .......... .......... TANAPSIGRP LANVLVYILD 
     Micaer  CQPN...... .......... .......... ..SQISIGTP IANAQVYILD 
  salentaco  PGAI...... .......... .......... ELKAGSATRP FFGVQPALVD 
  citfaraco  PGAT...... .......... .......... ELKAGSATRP FFGVQPALVD 
  citamaaco  PGAT...... .......... .......... ELKAGSATRP FFGVQPALVD 
  esccolaco  PGTT...... .......... .......... ELKAGSATRP FFGVQPALVD 
  kleoxyaco  PGAI...... .......... .......... ELKAGSATRP FFGVQPVLVD 
  yokregaco  PGAI...... .......... .......... ELKAGSATRP FFGVQPALVD 
  lecadeaco  PGAT...... .......... .......... QLKAGSATRP FFGVQPALVD 
 lecadeaco2  PGAT...... .......... .......... QLKAGSATRP FFGVQPALVD 
  raoteraco  PGAI...... .......... .......... ELKAGSATRP FFGVQPVIVD 
  mangroaco  PGAT...... .......... .......... ELKAGSATRP FFGVQPALVD 
  erwiniaco  PGAI...... .......... .......... ELKAGSATKP FFGVQPALVD 
  pantoeaco  PGAT...... .......... .......... ELKAGSATKP FFGVQPALVD 
  yeraldaco  PGAT...... .......... .......... ELKAGSATRP FFGVQPALVD 
  sermaraco  PGAT...... .......... .......... ELKAGSATRP FFGVQPALVD 
  rahnelaco  PGAT...... .......... .......... ELKAGSATRP FFGVQPALVD 
  peccaraco  PGAI...... .......... .......... EPKAGSATRP FFGVQPALVD 
  serfonaco  PGAT...... .......... .......... ELKAGSATRP FFGVQPALVD 
  hafalvaco  PGAI...... .......... .......... ELKAGSATLP FFGVQPALVD 
  brenneaco  PGAI...... .......... .......... EAKAGSATYP FFGVQPALVD 
  dicdadaco  PGAI...... .......... .......... EAKPGSATLP FFGVQPALVD 
  xenbovaco  PGAV...... .......... .......... DLKPGSATLP FFGISPALVG 
  provulaco  PGAM...... .......... .......... DLKPGSATRP FFGVQPAIVD 
  budaquaco  PGAT...... .......... .......... ELKAGSATLP FFGVKPALVD 
  alitaiaco  PGAT...... .......... .......... DLKPGSATRP FFGVQPALLD 
  vibmimaco  PGAT...... .......... .......... ALKPGSATRP FFGVQPALVD 
  rhopalmco  YD........ .......... .........G DRVPGAVGPA LPGVSARVTD 
  braelkmco  YD........ .......... .........G ERVPGAVGFP LPGVSARVTD 
  miclotmco  YD........ .......... .........G DRVPGAVGLP LPGVSARITD 
  olicarmco  YD........ .......... .........G DRVPGAVGFP LPGVTMRVTD 
  parpanmco  YD........ .......... .........G ERIAGTVGLP LPGTEIVVTD 
  sinmelmco  YA........ .......... .........G ERIAGTVGFP LPGISLRVAD 
  enssojmco  YD........ .......... .........G DRIAGTVGFP LPGISLRVAD 
 skeastimco  YD........ .......... .........G DRIAGTVGQP LPGVTIRVTD 
  azocaumco  YD........ .......... .........G ERIAGTVGFP LPGVSVRITD 
  phyllomco  YD........ .......... .........G IRVAGTVGFP LPGVSVRVSD 
  agrvitmco  YD........ .......... .........G DRVPGTVGLP LPGVTVRITD 
  fodfenmco  YE........ .......... .........G ERRPGTVGFP LPGTELRVVD 
  stastemco  YD........ .......... .........G DRRPGTVGFP LPGVELRIAD 
  ensadhmco  YD........ .......... .........G DRIAGTVGFP LPGVTVRVTD 
  halsalmco  YD........ .......... .........G ERRAGTVGMP LPGVEYRITD 
  leumucmco  YE........ .......... .........G DRRPGTVGYP LPGVEVRITD 
  cobampmco  YD........ .......... .........G ERRPGTVGMA LPGSEVRVTD 
  roslitmco  YE........ .......... .........G DRRAGTVGVV LPGVEVRVTD 
  cobcrumco  YD........ .......... .........G ERRPGTVGMA LPGTEVRITD 
  oceindmco  YD........ .......... .........G ERRAGTVGFP LPDVELKITD 
  leicaemco  YE........ .......... .........G ERRAGTVGFP LPGVEARVM. 
  ponticmco  YD........ .......... .........G DRRAGTVGQP LPGVEAKVCD 
  sphingmco  YD........ .......... .........G DRIAGTVGLP LPGVSIRIAD 
  platemmco  YE........ .......... .........G ERRAGTVGFP LPGIELKITD 
  novsubmco  YD........ .......... .........G KRKPGSVGFP LRGVILRIAQ 
  rhosphmco  YD........ .......... .........G ARKPGTVGRP LPGVELKITD 
  thalucmco  LD........ .......... .........G ERRPGAVGPT LPGTEARVCD 
  aciebrmco  YAADARHGGQ .......... .........A ERRGSTVGFP LPGVGLRVVD 
  nitwinmco  YD........ .......... .........G DRVPGAVGPA LRGVSVRVTD 
  combadmco  YRADARYAGQ .......... .........N ERRGGTVGFP LPGTDLRVVD 
  varparmco  YSPAQ..... .......... .........G ERRGGTVGFP LPGVRLRVRD 
  Metacemed  PW........ .......... .........M EPKPGSIGKP TPGYKIELMD 
 Metsicacoa  PW........ .......... .........M EPKPGSIGKP TPGYKIELMD 
 Metlacacoa  PW........ .......... .........M EPKPGSIGKP TPGFKIELMD 
 Metmaracoa  TW........ .......... .........M DPKPGSMGKP VPIFDLMIKG 
 Metforacoa  PW........ .......... .........M APRPGSMGKP SPGYNIQIMN 
 Metholacoa  PW........ .......... .........M EPKPGSMGKP SPMYDIELLN 
 Mettinacoa  PW........ .......... .........L EPKPGSMGKP SPEYDIMLLN 
  Pelcarmed  PW........ .......... .........M EPKPGSMGKP CPLYDIDLLN 
 Metconacoa  PW........ .......... .........M EPKPGSMGKP SPGYHIELLN 
 Clostracoa  PW........ .......... .........M EPKPGSMGKP SAGYEIDLLD 
  Theferaco  PW........ .......... .........L KPKPGSMGKP APGYDVDLID 
  Acecelaco  PW........ .......... .........M EPKPGSMGKP TPGYDVDIID 
  Psecelaco  PW........ .......... .........M EPKPGSMGKP SPGYDLDIIN 
  Pardisaco  PW........ .......... .........M EPKPGSMGVP NPQYDVDLLR 
   undokaco  PW........ .......... .........M EPKPGSMGIP NPTYDVQLLH 
  Endproaco  PW........ .......... .........I EPRLGSMGKP AAGWDVDIVD 
  Bacxylaco  PW........ .......... .........M EPKPGSMGLP NPQYDVDLID 
  Pargoraco  PW........ .......... .........M EPKPGSMGVP NPQYDVDLIR 
  Ecolifaal  EASGVVVNEV DRDILEYQGK AVAPGAETRA VSTFVNCGKA LPEHGIEIRN 
 Shefleacoa  EASGVVVNEV DRDILEYQGK AVAPGAETRA VSTFVNCGKA LPEHGIEIRN 
 Hafparacoa  EAIGTQINEV DRDILENQGR AVAPTKGTRA VSTFVNCGKA LPGHLIEIRN 
 Citfaracoa  EASGLLVSDV DRDILEYQGK AVAPTKYTRA ISTFVNCGKA LPGHRIEIRG 
 Shiblaacoa  ENGGSQVNEV DRDILEYQGK AVAPTKDTRA VSTFVNCGKA LPGHRIEIRS 
 Plugeracoa  ENEGFKVNEV DRDILEYQGK AVVPTKDTRA VSSFVNCGKA LPGHRIEVRS 
 Sermaracoa  PCSGPQTNAV DRDILEYEGK AVAPGKKTRA ISTFVNCGRA LPGHRIEIRS 
 Legpnefaal  PGSSYKT.LT LAKEQFQDHR VHFADDNSPG SYKLVSSGNP IQ..EVKIID 
 Legnorfaal  PGSPYRT.LT LAKEQFQDHR IQFSDDSNPD SYTLVSSGNF IQ..TVKIID 
 Legsaifaal  PFTPYNT.LT LAKEQYQDHR VHFAEEGSSQ SHRLVGCGKL IQ..TVKIVD 
 Fludumfaal  PGTPYRT.LN LAKEHYQDHQ VHFAEEENSR SHSLVSCGKF RQ..KVKIVD 
 Scytoladsl  KKAPPVI.RQ VAKAALEQKR IVAAR.GEED SQTIVGCGYN LSNQKIAIVD 
 Hasbysadsl  ASAAPVL.QN VQKEALEQNR VVTTSKEKSG SQTVVGCGQA LKDIKVVIAN 
 Nocpunadsl  KTDAPVY.IT VREDELAQNR IVLAQG.TEG TRTLVGCGQT YINQEIAIAN 
 Micaeradsl  IEDEPVY.LN VQSESLENNQ VVEAEKDSKN YQELVGCGHV WENMAVKIVD 
 Chrcyaadsl  KKAVPII.CS IKGADLEENR VIAGSGKQEG DRLLVGCGKT QLNQKIAIVN 
 Tolcamadsl  KNDLPTI.LT VQADSLAKNL VVEASEDEQF VKTLVGCGSI VSNAKVVIVD 
  Acihaedhb  LDDTDEQ... .......... .......... ..VFTTQGRP ISPDDEIKIV 
  Psefludhb  LDDSDEQ... .......... .......... ..IFTTQGRP ICPDDEIKIV 
  Psesyndhb  LDDTDEQ... .......... .......... ..IFTTQGRP ISPGDEIKIV 
  Brumeldhb  LDDPDEI... .......... .......... ..VFTTQGRP ISPDDEIRIV 
  Snoalvdhb  LDDSEEL... .......... .......... ..IVTTQGRP ISPDDEVKVV 
  Labaggdhb  LDDPDEL... .......... .......... ..VFTTQGRP ISPDDEIKIV 
  Halelodhb  LDDDDDL... .......... .......... ..VFTTQGRP ISPADEVRVV 
  Agrtumdhb  AGDPDHI... .......... .......... ..VFTTQGRP ISPDDEIRIV 
  Rhiunddhb  LDDPDEL... .......... .......... ..VFTTQGRP ISPDDEVRIV 
  Yerrucdhb  LDDSDEH... .......... .......... ..IFTTQGRP ISADDEIKLL 
  Chrvacdhb  LDDGDDI... .......... .......... ..VFGCQGRP MSDADEVKVV 
  Peccardhb  LDDSDEH... .......... .......... ..TFTTQGYP MSPDDEVKVL 
  Terturdhb  LDDSDKV... .......... .......... ..IFTSQGRP MSPADEIRII 
  Acibaudhb  LDDSDEQ... .......... .......... ..IFTTQGRP ISSDDEIKIV 
 Myctubfd10  TDDGSIVKI. .......... .......... ..EAGAVGRP Y.PGVDVYLA 
 Mycgoracoa  TDEDSIAKI. .......... .......... ..EAGAVGRP Y.PGVQVYLA 
 Mychaeacoa  TADGSISKI. .......... .......... ..EAGAVGRP Y.PGVEVYLA 
 Mycnewacoa  TDDGSIARI. .......... .......... ..EAGAVGRP Y.PGVQVHLD 
 Mycconacoa  TEDGSIARI. .......... .......... ..EAGAVGRP Y.PGVEVHLD 
 Mycsetacoa  TDEESIQRI. .......... .......... ..EAGAVGRP Y.PGVEVHLD 
 Mycmucacoa  TSAGSIARI. .......... .......... ..EAGAVGQP Y.PGVEVRLA 

             551                                                600 
  Luccruluc  L...DTKKSL .......GPN RRGEVCVK.. ...GPMLMKG YVNNPEATKE 
  Phopyrluc  L...DTGKTL .......GVN QRGELCVR.. ...GPMIMSG YVNNPEATNA 
  Lucbipluc  L...DTGKTL .......GVN QRGELCLK.. ...GPMIMKG YVNNPEATNA 
  Lamnocluc  L...DTGKTL .......GVN QRGELCVK.. ...GPMIMKG YVNNPEATSA 
  Lamturluc  L...DTGKTL .......GVN QRGELCVK.. ...GPMIMKG YVNNPEATSA 
 Pyrocpyluc  L...DTSKTL .......GVN QRGELCVK.. ...GPMIMKG YVNNPEATSA 
  Diapecluc  L...DTGKTL .......GVN QRGELCVK.. ...GPMIMKG YINNPEATNA 
  Cradisluc  L...DTGKTL .......GVN QRGELYVK.. ...GPMIMKG YVNNPEATNA 
 Pyrocruluc  L...DTGKTL .......GVN QRGELCVK.. ...GPMIMKG YVNNPEATNA 
 Pyrocmiluc  L...DTGKTL .......GVN QRGELCVK.. ...GPMIMKG YVNNPEATNA 
  Phopenluc  L...NTGKKL .......GPN ERGEICFT.. ...GPMIMKG YINNPEATRE 
  Luclatluc  L...DTKKTL .......GPN RRGEVCVK.. ...GPMLMKG YVDNPEATRE 
  Hottsuluc  L...DTKKTL .......GVN RRGEICVK.. ...GPSLMLG YLNNPEATKE 
  Hotparluc  L...DTKKTL .......GVN RRGEICVK.. ...GPSLMLG YSNNPEATKE 
  Lucitaluc  L...DTKKTL .......GVN RRGEICVK.. ...GPSLMLG YTNNPEATRE 
  Phrvivluc  N...ATGKAL .......GPG ERGEICFQ.. ...SEMIMKG YYNNPEATID 
  Phrhirluc  N...ATGKAL .......GPG ERGEICFK.. ...SEMIMKG YYNNPEATID 
  Rhaohbluc  L...TTGKSL .......GPN KRGELCFK.. ...SEIIMKG YFNNKQATEE 
Pyrophanluc  R...NTGEAL .......GPN QVGELCVK.. ...GPMVSKG YVNNVEATKE 
Pyrophplluc  R...ETGKAL .......GPN QVGELCIK.. ...GPMVSKG YVNNVKATKE 
 Phyromeluc  R...ETGKAL .......GPN QVGELCVK.. ...GPMVSKG YVNNVEATKE 
  Agrbinluc  V...ESGKTL .......KPT QIGEICVK.. ...GDMLMKG YAGNEKATKE 
  Tricasluc  P...ETGKSL .......GPG KVGELCFK.. ...GPMVMPG YYNNEEATRN 
  Tenmolluc  P...ETGKTL .......GVN EFGELRIK.. ...GGGVMKG YLGKEKETEE 
  Dromelluc  P...DTGKLL .......GAN ERGELCFK.. ...GDGIMKG YIGDTKSTQT 
  Droanaluc  P...DTGKLL .......GPN ERGELCFK.. ...GDGIMKG YIGDTKSTQT 
  Anogamluc  L...ETGCAL .......GPN QTGEICVK.. ...GPLVMKG YLHNDRATGE 
  Drowilluc  P...DTGKLL .......GAN ERGELCFK.. ...GDGIMKG YIGDAKSTQT 
  Droperluc  P...DTGKLL .......GAN ERGELCFK.. ...GDGIMKG YIGDSKSTQT 
  Aedaegluc  P...ETGKIL .......GPN QRGELCFK.. ...GSLIMKG YVGKEH.... 
  Glomorluc  P...DTGRTL .......GPN QRGELCFK.. ...GDCIMKG YIGDVKSTQS 
  Drosimluc  P...DTGKLL .......GAN ERGELCFK.. ...GDGIMKG YIGDTKSTQT 
  Drogriluc  P...DTGKIL .......GAN ERGELCFK.. ...GDGIMKG YIGDTKSTQT 
  Droyakluc  P...DTGKLL .......GAN ERGELCFK.. ...GDGIMKG YIGDTKSTQT 
  Dromojluc  P...DTGKIM .......GPN ERGELCFK.. ...GDGIMKG YIGDSKSTQS 
  Droereluc  P...DTGKLL .......GPN ERGELCFK.. ...GDGIMKG YIGDTKSTQT 
  Culquiluc  P...ETGKLL .......GPN QHGELCFK.. ...GSQIMKG YIGNEKATRE 
  Acrechluc  IGEYETDKAL .......GPN CEGELCFK.. ...GDLIMKG YYNDEESTRA 
  Apimelluc  INGDKSSKPL .......GPH NIGELCFK.. ...GDLIMKG YCDNEQATAI 
  Camfloluc  LGEYETDETL .......GPN CEGELCFK.. ...GDLIMKG YYNDEKSTRA 
  Solinvluc  S...ENGKIL .......SPN KPGEICIK.. ...LPTIMTG YYKNPEATKN 
  Rhoequluc  P...NTGEEV DYPIGE.GNS EPGELWCK.. ...GPNVMLG YLGNPQATAD 
  Strvioluc  P...DTGEDL .......AVG EDGEIVIR.. ...GPQVMKG YLGRPEDTDA 
  Ampqueluc  L...STGQSL .......GPQ EEGEVCIA.. ...GPNVMKG YLNLPDATSK 
  Subdomluc  P...ETGEAL .......PNG EEGELLIS.. ...GPNVMKG YLNRPDATKE 
  Sackowluc  V...KTGEIL .......GKR QNGELCYR.. ...GPQMMKG YLKNEKATAD 
  Artoliluc  A...D.GKEL .......GRN QPGELWVR.. ...GPNVMKG YYNKPEATAD 
  Batdenluc  P...DTGKDA .......MTN QPGELWLR.. ...GPNVMKG YINNPSATKD 
  Scubailud  I...ETAASL .......GRN QPGEICIR.. ...GDQIMKG YLNDPESTAR 
  Nictabluc  P...DTGCSL .......PRN QPGEICIR.. ...GDQIMKG YLNDPEATTR 
  Riccomluc  V...DTLKPL .......PPN QLGEIWVR.. ...GPNMMRG YFNNPQATKQ 
  Poptriluc  P...ETGDSQ .......PRN KAGEICIR.. ...GCQIMKG YLNDTEATER 
  Humlupluc  P...ETGSSL .......PRN QPGEICIR.. ...GDQIMKG YLNDPESTKN 
  Selmoeluc  P...ETCKPV .......PPQ KSGELWLR.. ...GQQIMKG YLNNPTATAS 
  Salmilluc  P...QTGVSL .......GRN QSGEICIR.. ...GDQIMKG YLNDPESTKN 
  Picsitluc  L...ETGRPL .......PPN QRGEVWLR.. ...GPNIMTG YFNNPNATKM 
  Soraucluc  P...DTGASL .......PRN QAGEICIR.. ...GSQIMKG YLNDPEATER 
  Rutgraluc  P...ESGASL .......PRN KPGEICIR.. ...GDQIMKG YLNDPEATNR 
  Thehalluc  V...ESGKSQ .......PPN QLGEIWVR.. ...GPNMMKG YLNNPQATKE 
  Ipobatluc  P...ETGCSL .......GRN QPGEICIR.. ...GSQIMKE YLNDPAATAR 
  Pruaviluc  S...ETGCSL .......GYN QPGEICIR.. ...GSQIMKG YLNDAEATAT 
  Allcepluc  P...ETGFSL .......GRN LPGEICIR.. ...GPQIMKG YLNDPEATSS 
  Glymaxluc  T...ETGDSL .......PRN KHGEICII.. ...GTKVMKG YLNDPEATER 
  Ephrealuc  T...ETGMSL .......PYN QPGEICIR.. ...GPQIMKG YLNNPEATAN 
  Sorbicluc  P...DTGLSL .......GRN LPGEICIR.. ...GPQIMKG YLNDPEATAR 
  Neoaffluc  P...DTGASL .......GRN QSGEICIR.. ...GEQIMKG YLNDPEATKN 
  Goshirluc  P...ETGCSL .......GYN QPGEICIR.. ...GSQIMKG YLNDSVATAA 
  Literyluc  P...ETGSSL .......GRN QPGEICIR.. ...GEQIMKG YLNDPEATAR 
  Panvirluc  P...DTGAAL .......GRN QPGEICIR.. ...GEQIMKG YLNDPESTKN 
  Lolperluc  P...DTGASL .......GRN LPGEICIR.. ...GKQIMKG YLNDPVATKN 
  Betplaluc  P...ETGASL .......PRN QPGEICIR.. ...GDQIMKG YINDPEATAS 
  Triadhluc  V...DNGEAV .......GLN EVGELCFR.. ...GPQMMLG YINNPQATAD 
  Acrpisluc  L...NNGKSL .......GVN KTGELCFK.. ...GPMVMNG YYKNPEETTT 
  Dicdisluc  S...ETGENL .......GMG EKGEICIK.. ...GPNVMLG YYNNEKATNE 
  Ciointluc  P...DSGREL .......GPN EEGEICCK.. ...GPQVMKG YYKNPTATKQ 
  Nemvecluc  L...DTGEAL .......GPN QEGEICLR.. ...GPIVTHG YLNKPEQTAN 
  Lucparluc  L...DTKKTL .......GVN RRGEICVK.. ...GPSLMLG YSNNPEATKE 
  Lucterluc  L...DTKKTL .......GPN RRGEICVK.. ...GPMLMKG YADNPEATRE 
  Luctsuluc  L...DTKKTL .......GVN RRGEICVK.. ...GPSLMLG YLNNPEATKE 
  Pecforluc  I...ETGKTL .......GPK QSGELCFK.. ...GDMLMKG YAGNVKATKE 
  Pedhumluc  I...ETGKAL .......PPY NQGELCFK.. ...GPFVMKG YRNNPIETEK 
  Pyrangluc  R...NTGEAL .......GPN QIGELCIK.. ...GPMVSKG YVNNIKATKE 
  Pyrpecluc  L...DTGKTL .......GVN QRGELCVK.. ...GPMIMKG YVNNPEATNA 
  Steazuluc  L...NNGKSV .......GPH QRGELCLK.. ...GDMIMMG YCNNKAATDE 
   Alcalc4b  V...GGGVDE VM.....ANG EEGELIVAA. ...SDSAFVG YLNQPQATAE 
   Brajapna  I...GARSVA ELA....AVG EEGEIIATLA ...GDEAFEG YWRRPEADAK 
 Ralpicadsl  L...DTDSPE AVV....APG EEGQIIVELR ...GDEAFEG YWNRDDANVK 
 Geokaulong  V...DPNKEV GPDDVV.APN VPGEIIANLS ...SIEAFRG YWKRPDANKK 
 Raleutadsl  L...DATSPE AVT....ASG EEGQIIADLR ...GDEAFEG YWNRDDANAK 
 BurCCGadsl  L...DAVSPD EIA....PAG EEGQIIADLL ...GDEAFEG YWNRPDANGK 
  AzoB51fac  L...GSFDPD DCA....AAG EEGQIIADLA ...GDESFEG YWKRPDADAK 
  Cupbasfer  L...DARSPD DLA....ATG EEGQIIADLR ...GDEAFEG YWNRDDANAK 
 AciNO1adsl  L...DAGDVD ARV....GPG VEGQIIADLR ...GDEAFEG YWKREDANAK 
 Dinshiadsl  M...GAGDPA AVM....AQG EEGEIIATLA ...GDEAFEG YWQRPDANEK 
 Metradadsl  M...GGDPGR TA.....APG EEGEIAVIAK ...GDEAFEG YWHRPEADAK 
 Halpaulong  L...DADGNA LAPDEEAPTG TVGEIIVR.. ...GPALMRE YWNSPEKTDA 
 Bacceradsl  P...SEDAPA EPNDIL.PPY EVGEIILR.. ...GPTMMAG YHNREEANAK 
 Bacthuacoa  P...NEDAPA EPDDVL.PPY EVGEIILR.. ...GPTMMAG YHNREEANKK 
Baccerlacoa  P...NEDAPA EPDDVL.PPY EVGEIILR.. ...GPTMMAG YHNREEANAK 
 Desoriacoa  V...REGVPS EPDDVV.KPG EVGEVIVK.. ...GPCMMVG YHNRPETTEK 
 Metnodadsl  L...GATDPE ASA....APG EEGEIAVIAS ...GDEAFEG YWRRPEADAK 
 Sponewlong  D...TGDDV. .......LPG QVGEFIIK.. ...SEMVMKG YYKNPEETRK 
  Saceryfer  P...SGNPV. .......AAG ERGEIVVR.. ...GPNVMLG YWNQPDATDE 
 Bacweilong  P...NEDGPA EPNDTL.PPY EVGEIILR.. ...GPTMMAG YHNREEANAK 
 Herauradsl  E...AGRDV. .......PTN SIGELILY.. ...GPTVCNG YWRNPVATAQ 
 Chrsaladsl  V...GATSPD SVV....PQG TEGEIVADLA ...GDEAFDG YWNNAEATAK 
 Desalkadsl  P...GSDEEV .......PAG EVGELCLF.. ...GPQVFLG YWNNPKASEE 
 Anoflalong  P...REDGPS DPDDIL.PPG QVGEIIVK.. ...GPCMMVG YYNREDATEK 
 Vibfislong  K...NGHEV. .......PTG QEGELVIR.. ...GHNVMKG YYKKPQETAK 
 Bacantlong  P...SEDAPA EPDDVL.PPY EVGEIILR.. ...GPTMMAG YHNREEANVK 
 Stramblong  A...EVEGRV ELL....PPG ELGEVVVR.. ...GHNVFSG YLGRPEATAE 
 Thebisadsl  P...ETGRTV .......PRG QVGELCTR.. ...GYSVMLG YWEQPEATAE 
  Rhoaetfer  P...DGPEV. .......APG DRGEIQIS.. ...GPNVMRR YWNRPDATAE 
 Mitmullong  A...DGKEV. .......PKG EAGEFIVK.. ...GDNIMLG YWNLPDATKN 
 Rhopalacoa  D...DGREL. .......PPG EIGEIVHR.. ...SPQLMIG YFHDEERTAQ 
 Rhojoslong  D...GDNEIV .......GCD EAGEIQIR.. ...GENVMKG YWARPAATAE 
 Brebreacoa  D...DGKDV. .......GQG EIGELLVK.. ...GPNVMKE YWNRPEETAN 
 Geoobsadsl  E...ADEPV. .......GPG VEGEIVHR.. ...SPHATAG YWNDPEKTAE 
 Intcaladsl  P...GTGETV .......RRG QAGEFLTK.. ...GYSVMLG YWEQPDKTAE 
 Myctheacoa  E...AGSSV. .......PPG TVGEIVHR.. ...SPHLTLG YWRDDLKTVE 
 Bacpseadsl  E...NGEEA. .......DHD EVGEICIR.. ...GLHVFDS YWQKPEITTN 
 Cupmetadsl  S...RGNEV. .......PRG TVGEIIVR.. ...GPNVMLG YWNQPQATAE 
 Plabonlong  D...KNNEV. .......PHG EVGEIIAK.. ...GSLVMQG YWNNEKATNE 
 Strvioadsl  P...VPDASP DAEV...APG EQGQIAVSMR ...NPDAFAG YWRRPDANAK 
 Nitsaladsl  E...NMVEL. .......PRG EVGEIILF.. ...GDNVMQG YLNRPEATAE 
 Stanasadsl  A...ESEGIE LL.....PTG ELGEIVVR.. ...GHNVFNG YLDRPAESAK 
 Roscasadsl  V...RTRQPL .......PDG EIGEIQVR.. ...GPHVFAG YWRNPQATAE 
 Sulacilong  D...DGSEA. .......EPG EVGEIGLR.. ...TSHAFLG YFRDPERTKE 
 Carhydlong  P...ENYERE L......PIG EIGELAVK.. ...GPQVMKG YWNMPEETAR 
 Mycaviadsl  D...DGRDV. .......LPG EAGEIVVR.. ...SDSRFRG YWDDPVATLA 
 SelspucoAL  T...DGTEL. .......PCG MTGELLVK.. ...GPTVMKG YWHQDEATAR 
 Gorpolacoa  P...DGDET. .......APG ERGEIQIQ.. ...GSNVMAG YWNRPDATAA 
MyxfulAbind  A...GTGEVV .......PRG APGELCTR.. ...GYSVMLG YWANPEATAA 
  Thethelon  E....EGRPV PK.....DGK ALGEVQLK.. ...GPWITGG YYKNEEATRS 
 ThescoAbin  E....EGRPV PK.....DGR TMGEVQLK.. ...GPWITGG YYRNEEASRN 
 Marhydosuc  D....AGE.A PW.....DGR TMGELQVR.. ...GPWVAAG YYNRPDAADS 
 Meisiladsl  E....QGE.V PW.....DDK TLGELQVR.. ...GPWVASS YFRLESERDK 
  Meirubads  E....QGV.V PW.....DGQ SLGELQVR.. ...GPWVAAS YYNLEEESDK 
  Brelatmed  A....NGE.V KA.....DGK EMGELLIR.. ...GPWIADS YYKDER.SEE 
 Baccoaadsl  E....NGE.V PW.....DGK TMGELIVR.. ...GPWIADE YYNDER.TQE 
 Deskuzosuc  E....NGNSV PR.....DGR AMGELQFR.. ...GPWITEE YYKDPERTGD 
 Salshaadsl  D....EGEPL PW.....NGK EMGEIQVR.. ...GPWITGS YYRLENSEDK 
  Geothemed  Q....NGP.V RW.....DGQ EMGELCLR.. ...GPWIAAE YYNDDR.TKD 
 Oceproadsl  D....DGE.A PW.....DGK TMGELQVR.. ...GAWVASS YYNLPSETDK 
  Baccermed  T....NGE.V KW.....DGT EMGELCLR.. ...APWIAES YYNDDR.TVE 
  Geokaumed  Q....NGP.V RW.....DGQ EMGELCLR.. ...GPWIAAE YYNDDR.TKD 
 Aliaciadsl  E....KGEEV AH.....DGK EMGELLLK.. ...GPWIIDS YYKDPEKTKE 
 Bacweiadsl  T....NGE.V KW.....DGT EMGELCLR.. ...APWIAES YYNDDR.TVE 
 Baccytadsl  G....NGE.V KW.....DGS EMGELCLR.. ...APWIAAS YYKDER.TAE 
 Detalkadsl  D....EGEEV AW.....NGK EMGELCVR.. ...GPWITSE YYKEPERSAE 
 Marmaradsl  D....NGEEL PW.....DGK SSGHVQVR.. ...GPWIASG YYRGAGAESF 
 Varparadsl  E....DGQRL PH.....DGK AFGHLHVR.. ...GPWIASG YFKGEGGSVL 
  Rhocenmed  P....DGSER PR.....DGV AYGELVVR.. ...GPWITAG YYNDEQANIG 
 Mycvanadsl  D....DGNRL PW.....DGK AFGEVWVR.. ...GPWIASG YFRGEGGEKL 
 Canaccadsl  D....DGAPL PR.....DGR SAGHLLVR.. ...GPWIASA YFRDEGSVL. 
 Cupmetlong  G....EGKEL PW.....DGK AFGDLYVR.. ...GPWVIDH YFRNDNSP.. 
 Chrviolong  D....AGLPL PH.....DGV SFGNLQVR.. ...GPWVLSQ YFKRELDANH 
 Burambadsl  G....QGHEL PW.....DGK TAGDLLVR.. ...GPWIIDS YYGNDTSP.. 
  Arcfulmed  E....EGNRL PH.....DGK TIGELCIR.. ...GHWITGS YYKDARTFES 
 Fulpelacoa  D....EGVPL PH.....DGE TFGDLMVR.. ...GFWVADG YFRRDERES. 
 Parberacoa  D....EGNCL PH.....DGE SDGHLQVK.. ...SPWVLSA YYEYDGQTL. 
 Mesoppadsl  D....DNKAQ PW.....DGR TFGRLKVR.. ...GPAVARA YYGGVGAEQF 
 Rhopaladsl  D....AGKDV AW.....DGK TFGRLKVS.. ...GPAIAKK YYRVNSEIL. 
 Sulisladsl  P...STGKEV PH.....DGK TIGELWIR.. ...GPWIASA YYNDPRTVES 
  Astbipmed  P....DGKAL PW.....DGV ARGELEVR.. ...GPWIVSG YYNNAETDQF 
 Thiintadsl  G....NGADL PW.....DGK STGNLLVR.. ...GPWIASD YYRSEAPSP. 
  Novpenmed  D....TGKRL PH.....DGT TCGRLMVK.. ...GPYVASD YFGAGQEDLL 
  Carhydmed  K....DGKDV PW.....DGE SIGELWLK.. ...GPWLARE YYNDEKHTRE 
 Hylgralong  G....DGEDL PW.....DGK TYGDLLVR.. ...GPWVVRG YFKGDGGDPL 
 Staaggacoa  D....AGNRL PH.....DGK TPGHLYVR.. ...GNTITSG YYENPEASKP 
 Natpeladsl  D....DGEEI EW.....NGQ EFGELWIR.. ...GPWVTTE YFERPEANET 
 Halxanosuc  D....DGEEV AW.....NGE DFGELWIR.. ...GPWVATE YFERPQANEA 
  Phagalmed  D....SGAVL PH.....DGE TQGNLQIC.. ...GHWVIDS YFRAGETAL. 
 Hoephoacoa  D....ENVSL PW.....DGS TFGRLKVR.. ...GPAVSSS YYKGRGAEQF 
 Psespalong  A....EGDPQ PW.....NGI ASGDLEVR.. ...GHWVIDS YFNVDKSP.. 
 Geotheacoa  ....ENGEPC .......PVG VVGDIAVHVE T...PALFKY YYKDPERTAM 
 Homsapacoa  ....DKGNVL .......PPG TEGDIGIRVK PIRPIGIFSG YVENPDKTAA 
 Ponabeacoa  ....DKGNIL .......PPG TEGDIGIRVK PTRPIGIFSG YVDNPEKTAA 
 Macmulacoa  ....DKGNVL .......PPG TEGDIGVRVK PIKPIGIFSG YVDNPEKTAA 
 Macfasacoa  ....DKGNVL .......PPG TEGDIGVRVK PIKPIGIFSG YVDNPEKTAA 
 Musmusacoa  ....EQGNVL .......PPG KEGDIAIRVK PIWPIGMFSG YVDNPKKTQD 
 Cavporacoa  ....DEGNVL .......PPG KEGNIAVRVK PIKPIGIFSG YVGDPEKTAA 
 Loxafracoa  ....DEGNVL .......PPG KEGELGIRVK PIKPVGMFSD HVGNPDKTAA 
 Susscracoa  ....ENGDVL .......PPG KEGEISIRLT PTRHFSLFSK YVDNPEKTAA 
 Bostauacoa  ....DKGNIQ .......PPN TEGNIGIRIK PTRPIGLFMY YENNPEKTAE 
 Ratnoracoa  ....EHGNIL .......PSG KEGEIALRLG SDRPFCFFSE YVDNPEKTDA 
 Hetglaacoa  ....DKGNVL .......PPN TEGNIGIRIK PTRPVGLFMY YKDNPQKTAE 
 Pantroacoa  ....VNGNVL .......PPG QEGDIGIQVL PNRPFGLFTH YVDNPSKTAS 
 Equcabacoa  ....VNGNVL .......PPG QEGDIGIQVL PTRPFGLFTH YVDNPTKTAS 
 Ornanaacoa  ....KNGNIL .......PPG EEGDIAIRAH PRRPF.LFTH YVDDPQKTAS 
 Melgalacoa  ....ENGNIL .......PPG KEGEIAIKVK PTRPLFLFTC YTDDPEKTKA 
 Ailmelacoa  ....DEGNVL .......PPG EEGNIAVRVR PTRPFCFFSC YLNNPEKTEA 
 Mondomacoa  ....ENGNIL .......PSK QEGAIGIRVR PNRPLGLFAG YVDEPSRTAS 
 Crigriacoa  ....ENGAIL .......PPG QEGDIGIQVL PDRPFGLFTH YVDNPSKTAS 
 Xenlaeacoa  ....ENGDVL .......PQG KEGDIAIRVS PQKPFYLFSQ YTGDPERTAS 
 Canfamacoa  ....DEGNIL .......PPG EQGNIAVRVK PTQPFCFFSC YLDNPEKTKA 
 Danreracoa  ....ENGSVV .......PKG QEGDLGIRVK PERPFSLFTE YTGEPVRTAE 
 Helmodacoa  ....DEGNIL .......PPN KEGDIAVRVK PKRPVGLFKE YWRDPEKTAS 
 Deskuzbuty  ....EEGNIL .......PPN TEGDVAVRVK PERPVGLFKE YWKNPEKTAS 
 Carhydacoa  ....DEGNEL .......PPG KEGNIAIKVK PERPVGLFKE YWKNPDKTAE 
 Desrumadsl  ....DAGNIL .......PPG KEGDIAIKIR PERPAGLFKE YWQEPERTQN 
 Sphtheadsl  ....DEGREL .......PPG EEGHIGVRIK PGRPVGLFHG YYGDEALTNE 
 Thesubadsl  ....QEGRVL .......PPG QEGDIAIRVE PHRPVGIFRE YWKDPEGTAA 
 Themaradsl  ....ERGQVL .......PPG REGDIAIRVE PERPVGVFRE YWKDPEGTAA 
 MyxanAbind  ....DQGQEV .......ADG QEGDIAVRVA PERPVGLFQG YLGDDAANAA 
 Kteracadsl  ....HDGSEL .......PPH KEGDIAVRIK PERPLWMFQE YWRNLEATQA 
 Mettarbuty  ....EEGKPV .......PPG EVGRIAIRVK P.RPVGLFEG YLYDKEATSA 
 Metmaradsl  ....DDGNPA .......GPG EEGRIAVKLD P.RPVGLFVE YLDNPEANRE 
 Metpetadsl  ....EDGKPV .......PTG EVGRIAVKTN P.RPVGMFVE YLGSPETTAE 
 Methunadsl  ....EDGNPV .......PQG TEGRIAINLN P.RPVGLFVE YLDNPEANAD 
 Calnitadsl  ....DDGNPL .......GIG EIGHIALKVK PNRPIGFFKG YYKDEEATKN 
 Thepotadsl  ....ENGNSC .......DVG EEGQIVIRTK GGKPFGMFDG YYRDAELTKK 
 Desafrbuty  ....EDGSPC .......APG EEGEICIAVE PKRPVGLFTG YLDEPAKTAA 
 Dessaladsl  ....TEGNLC .......APG EEGQICVKLD P.RPVGLFTG YLDEPQKTEN 
 Clopapadsl  ....ENGNSC .......QDG EEGQIVVRTT KKKPAGMFGG YYRDEALTKS 
 Cloceladsl  ....ENGNSC .......QDG EEGQIVVRTS KRKPAGMFGG YYRDEALTKS 
 Flesinbuty  ....DEANPM .......PFN EAGHIAIKAE GKNQVGIFRG YYRDEEATNA 
 Mettheacoa  ....RNGDPV .......DVG EEGEIVIRTA EGKPLGLFNG YYRNPEKTSE 
 Metmazacoa  ....RDGRLC .......EVG EEGEIVINTM AGKPVGLFAH YGKDPKKTEE 
 Bacfinacoa  ....HEGRSV .......EAG EQGQIVIRTS KGKPIGLFKE YYRDAERTRE 
 Precapacoa  ....PDMTEC .......EDG EKGEICIRIG DDKPIGLFKY YYRDEKQTKS 
 Caltheadsl  ....EDGEPV .......GVG EVGDIAVHRD T...PALFKE YYKDPERTKA 
 MetbarAbin  ....RDGRLC .......EVG EEGEIVINTK EGKPVGLFVH YGKDPEKTKK 
 Brebregram  ....ENLQLK .......SVG EAGELCIG.. ...GEGLARG YWKRPELTSQ 
 Brelatgram  ....PNLEEV .......PFG ETGELCIS.. ...GIGLARG YWNRPELTSE 
  Acelonsyn  ....GNNRLL .......PVG AAGELCIA.. ...GDGLARG YLNRPELTAE 
     PaeHGF  ....DRLQLV .......PAG VEGELCIA.. ...GAGLARG YLNRPELTAE 
  Paeelgsyn  ....ANDQLL .......PVG IAGELCIS.. ...GIGLARG YLNRPELTAE 
     Paepol  ....AQNQLA .......PIG VEGELCIA.. ...GVGLARG YWNRPDLTAE 
 PaepolsynB  ....VHGHLA .......PVG VAGELYVS.. ...GPGLARG YLDRPELTAE 
 Paetergram  ....THQKPV .......PIG VAGELYIS.. ...GAGVARG YMNRGELTAE 
  Bacsubpep  ....VHGHLA .......PIG VAGELCVS.. ...GPGLARG YLDRPELTAE 
 Bacthupher  ....KYNQLC .......PIG VTGELCIS.. ...GVGLARG YLNNPALTAE 
 Brelatnope  ....KENQLQ .......PVG IPGELCVS.. ...GDSLARG YLHRPELTSE 
 Clopapaaap  ....KKNQLV .......PIG VRGQICIS.. ...GDGLAKG YLNQPELTRI 
 Bretexnope  ....ADNQLQ .......PIG ALGELCVS.. ...GEGLARG YLNLPELTAD 
 CyaCCYaaap  ....LHLQPV .......PIG VPGELLIG.. ...GDGLARG YLNRPDLTAE 
 Acelontyro  ....SCDRLQ .......PVG APGELCIS.. ...GDGLARG YLNRPELTAE 
 Pelmemnope  ....SHLKPV .......PVG VAGELHIG.. ...GLGLAKG YLNRPELTQE 
  Micaersyn  ....SYLQPV .......PIG VAGELHIG.. ...GMGLARG YLNQPELTAE 
 Brelanope1  ....PNYQLQ .......PIG VPGELCIG.. ...GVGIAPG YWNRPELTRE 
 Paecuraaap  ....EHGRLQ .......PIG VPGELHVS.. ...GDGLARG YLNRPELTAE 
  Micvirsyn  ....SYLQPV .......PIG VAGELHIG.. ...GMGLARG YLNRLELTQE 
 Anavirnope  ....QDLQPV .......PVG VPGELHIG.. ...GIGLARG YLNRPELTQQ 
 Nospunaaap  ....QDRQPV .......PIG TPGELYIG.. ...GDGLARG YLNRPELTKE 
 PlarubanaD  ....SHLQPV .......PIG VPGELHIG.. ...GAGLARG YLDRPDLTAE 
  Analemsyn  ....QYLQPV .......PIG IAGELHIG.. ...GVSLARG YLNQPELTNE 
  Anaflosyn  ....PHLQPS .......GIG IAGELHIG.. ...GVQLARG YLNQPELTNE 
 Baccerglur  ....KGNNLQ .......PIG VAGELCVS.. ...GEGIARG YLNNLELTAE 
 BacamyBmyc  ....EYQRIQ .......VMG IPGELYVA.. ...GEGLARG YLNRPELTGE 
 Lynmajaaap  ....KHLQPV .......PIG VPGELHIG.. ...GVGLARG YLNRPELTEQ 
 Micvagaaap  ....KNLQPV .......PVG IPGELYIG.. ...GSGLARG YLNRPELTAQ 
 Paetersurf  ....SNMQLQ .......PIG VSGEIYIG.. ...GAGIARG YWNKPDLTKE 
 OrnTW2nope  ....NDGNLV .......PVG VPGEIYVS.. ...GAGVARG YLNKSDLTAE 
 Desoriaaap  ....PDNNLS .......PLN IAGELCIA.. ...GEGVSRG YLNRPELTAE 
 Xenbovornr  ....PQGQPV .......PLG VTGEIHIA.. ...GADVARG YLNRPELTAE 
 Nodspunope  ....AHHQPL .......PPG IPGELCIA.. ...GVGLARG YLNRPETTAE 
 Vibcarornr  ....PEQQLL .......PIG VPGELCIG.. ...GVGLARG YLNHPELTAE 
     TolPCC  ....NHLQPL .......PIG ITGELYID.. ...GDGLARG YLNHPELTAQ 
 Bacatrsurf  ....DGDQVQ .......PEG VAGELCVA.. ...GRGLARG YLNREDETAK 
 Mettunaaap  ....ALQQPA .......PIG VAGELYIG.. ...GVGVARG YLNRPELTEE 
     Micaer  ....SYLQPV .......PIG VAGELHIG.. ...GMGLARG YLNQPELTAE 
  salentaco  ....NEGHPQ .......EGA TEGNLVIT.. .DSWPGQART LFGDHERFEQ 
  citfaraco  ....NEGHPQ .......EGA TEGNLVII.. .DSWPGQART LFGDHERFEQ 
  citamaaco  ....NEGHPQ .......EGA AEGNLVIT.. .DSWPGQART LFGDHERFEQ 
  esccolaco  ....NEGNPL .......EGA TEGSLVIT.. .DSWPGQART LFGDHERFEQ 
  kleoxyaco  ....NEGTPL .......EGA TEGNLAIA.. .DSWPGQART LFGDHERFEQ 
  yokregaco  ....NEGHPL .......EGA TEGNLVIT.. .DSWPGQART LFGDHERFEQ 
  lecadeaco  ....NEGNPL .......DGA TEGNLVIT.. .DSWPGQART LFGDHERFEQ 
 lecadeaco2  ....NEGTPL .......EGA TEGNLVIV.. .DSWPGQART LFGDHDRFEQ 
  raoteraco  ....NEGTPL .......EGA TEGNLAIA.. .DSWPGQART LFGDHERFEQ 
  mangroaco  ....NEGNPQ .......EGA TEGNLVIT.. .DSWPGQART LFGDHARFEQ 
  erwiniaco  ....NEGNPQ .......EGA SEGNLVIV.. .DSWPGQART LFGDHERFEQ 
  pantoeaco  ....NEGQSQ .......EGA CEGNLVIV.. .DSWPGQART LFGDHERFEQ 
  yeraldaco  ....NLGNPQ .......EGT AEGNLVIT.. .DSWPGQART LFGDHERFEQ 
  sermaraco  ....NVGTPQ .......EGA CEGNLVIV.. .DSWPGQART LFGDHDRFEQ 
  rahnelaco  ....NEGVPQ .......EGA CEGNLVIT.. .DSWPGQART LFGDHERFEQ 
  peccaraco  ....NLGNPQ .......EGT AEGNLVIV.. .DSWPGQART LFGDHDRFEQ 
  serfonaco  ....NMGTPQ .......EGA CEGNLVIT.. .DSWPGQART LYGDHDRFEQ 
  hafalvaco  ....NGGIPQ .......EGA CEGNLVMV.. .DSWPGQART LFGDHDRFEQ 
  brenneaco  ....NLGNPQ .......EGA SEGNLVIT.. .DSWPGQART LFGDHDRFEQ 
  dicdadaco  ....NLGNPQ .......DGA CEGNLVIT.. .DSWPGQART LFGDHERFEQ 
  xenbovaco  ....NSGEPL .......TGE CEGNLVIT.. .DSWPGQART LFGDHERFEQ 
  provulaco  ....NMGEVQ .......QGA CEGNLVII.. .DSWPGQART LFGDHDRFEQ 
  budaquaco  ....NDGKLL .......DGP SEGNLIIT.. .DSWPAQART LYGDHDRFEQ 
  alitaiaco  ....NEGNVL .......EGA NEGNLVIL.. .DSWPGQMRT VYGDHERFEQ 
  vibmimaco  ....NMGEIV .......EGA TEGNLVLL.. .DSWPGQMRT VYGDHDRFEQ 
  rhopalmco  P...ETGKEL .......PRG DIGMIEVK.. ...GPNVFKG YWRMPEKTKS 
  braelkmco  P...ETGKEL .......ARE EIGVIEVK.. ...GPNVFKG YWRMPEKTKA 
  miclotmco  P...ESGREL .......ARN EIGMIEVK.. ...GPNVFKG YWRMPEKTAA 
  olicarmco  P...ETGREL .......ARD EIGMLEVK.. ...GPNVFKG YWRMPEKTKT 
  parpanmco  P...ETGAEL .......PRG EIGMIEVR.. ...GPNVFKG YWRMPEKTAA 
  sinmelmco  P...ESGKPL .......PNG DTGMIEVK.. ...GPNVFKG YWRMPEKTQA 
  enssojmco  P...ESGKPL .......PDG ETGMIEVK.. ...GPNVFQG YWRMPEKTQA 
 skeastimco  P...DSGEPL .......PDG EIGMIEVS.. ...GPNVFKG YWRMPEKTAA 
  azocaumco  P...ATGAVL .......GAD EIGSIEVK.. ...GPNVFKG YWKLPEKTAS 
  phyllomco  P...ETGMAL .......AQG ETGMIEVK.. ...GPNVFKG YWRMPEKTKS 
  agrvitmco  P...ANGTIL .......PAG ETGSIEIK.. ...GPNVFKG YWRMPEKTAA 
  fodfenmco  L...ETGTPI .......ATD EVGVIEVR.. ...GPHVFKG YWQMPEKTAS 
  stastemco  P...ESGRVL .......PEG EVGVIEVR.. ...GPNVFKG YWQMPEKTAS 
  ensadhmco  P...ATGTEV .......APE ETGMIEIK.. ...GPNVFKG YWRMAEKTAA 
  halsalmco  R...ETGEPV .......PQG EIGILQIR.. ...GPNVFVG YWRMPEKTRE 
  leumucmco  E...KTEALL .......PAG EIGSIEVR.. ...GPNVFQG YWKMPEKTRE 
  cobampmco  R...KTGAIL .......PRG ETGLIEVR.. ...GSNVFKG YWKMPEKTAS 
  roslitmco  A...STGVAL .......PQG EIGDVEVR.. ...GPNVFKG YWQMPEKTAE 
  cobcrumco  R...ESGATL .......PQG ETGLLEVK.. ...GPNVFVG YWNMPEKTAE 
  oceindmco  P...KTGATL .......PDG EIGSIEVR.. ...GPNVFKG YWQMPEKTAQ 
  leicaemco  ....RDGAEV .......AAG EIGVLEVR.. ...GPNVFQG YWQMPEKTAE 
  ponticmco  ....EAGTEL .......PRG EIGMLEVR.. ...GPNVFQG YWQMPEKTAA 
  sphingmco  P...ETGEEM .......PQG EVGVVEIA.. ...GPNVFQG YWRMPEKTAA 
  platemmco  S...TTGETV .......AQG DIGEIEVR.. ...GPNVFKG YWNMPEKTAE 
  novsubmco  P...ESGVEM .......PQG EIGVIEVK.. ...GPNVFRG YWQMPEKTAE 
  rhosphmco  P...VTGEDL .......PQG EPGMIEVR.. ...GPNVFKG YWQMSEKTRE 
  thalucmco  K....DGKVL .......GAG EIGVLEVR.. ...GPNVFKG YWQMPEKTAS 
  aciebrmco  ....DAGKPV .......PVG EIGNIQVK.. ...GPNVFKG YWRMPEKTKE 
  nitwinmco  R...ESGKEL .......PRE SVGMIEVR.. ...GPNVFKG YWRMPEKTRT 
  combadmco  ....DAGQML .......PAG EIGNIQVR.. ...GPNVFQG YWHMPEKTAQ 
  varparmco  ....DAGREC .......TTD EIGSIEVS.. ...GPNVFAG YWRMPEKTKE 
  Metacemed  R....DGRLC .......EVG EEGEIVINTM EGKPVGLFVH YGKDPERTEE 
 Metsicacoa  R....DGRLC .......EVG EEGEIVINTT KRKPIGLFAH YGKDPKRTAE 
 Metlacacoa  R....DGRIC .......DVG EEGEIVINTQ DGKPVGLFAQ YGKDPGRTAK 
 Metmaracoa  P....DGKEC .......DVG EEGELAFKTE DGKPLGLFSG YFKDPERTKK 
 Metforacoa  P....EGKEC .......DVG EEGEITVKTA DGKPPGLFGG YFKDPEKTDA 
 Metholacoa  A....QGNAC .......EVG EEGEICIDTS FSNPPGIFAG YRSEPERTAD 
 Mettinacoa  G....EGKPC .......EAG EEGEICIDTS FGNPPGIFTG YRSDETLTSR 
  Pelcarmed  A....EGRPC .......DVG EEGEIVINTK SGRPLGLFPG YFRDEDKTAE 
 Metconacoa  A....DGKPC .......EVG EEGEIVVNTL KGVPVGLFDG YYRDEMKTKS 
 Clostracoa  E....NGNSC .......EVG EEGQVVIRTD KIKPVGMFGG YYRDKELTNK 
  Theferaco  E....NGNSC .......DVG EEGQIVIRTK GGKPFGMFDG YYRDAELTKK 
  Acecelaco  E....NGKSC .......EVG EEGQIVIRTG KRMPVGIFGG YYRDEALTNK 
  Psecelaco  E....DGSSC .......EVG EEGQIILRTT KRKPVGMFDG YYRDSALTSK 
  Pardisaco  P....DGSRA .......EDG EQGQIVIHTT NGKPIGLFKE YYRDAERTRE 
   undokaco  P....ENRLC .......EDG EIGEIIIRTS ELVPVGLFKE YYRDEERTSS 
  Endproaco  D....ENNPC .......EAG EEGHFVIRTG KSKPVGLFHG YYRDEALLKS 
  Bacxylaco  H....EGRSV .......EAG EQGQIVIRTS KGKPLGLFKE YYRDAERTHE 
  Pargoraco  P....DGSRA .......EDG EQGQIVIHTT NKKPIGLFKE YYRDAELTHE 
  Ecolifaal  E....AGMPV .......AER VVGHICIS.. ...GPSLMSG YFGDQVSQDE 
 Shefleacoa  E....AGMPV .......AER VVGHICIS.. ...GPSLMSG YFGDQVSQDE 
 Hafparacoa  E....VGMPL .......PEQ EIGHIYIS.. ...GPSLMSG YFQDLASQRD 
 Citfaracoa  E....SGNPL .......PER EVGHICIS.. ...GPSLMNG YFQDPVSQKE 
 Shiblaacoa  E....TGIPL .......PER EVGHIYIS.. ...GPSLMSG YFRDAASQKE 
 Plugeracoa  E....SGIPL .......PER EVGRIFIS.. ...GPSLMSG YFHDAASQKE 
 Sermaracoa  E....TGQPL .......PER QVGHITIS.. ...GPSLMNG YFCDDESQQQ 
 Legpnefaal  PD...TLIPC .......DFD QVGEIWVQ.. ...SNSVAKG YWNQPEETRH 
 Legnorfaal  PD...TLIPC .......DSD QVGEIWVH.. ...SNSVAQG YWNQPEESKH 
 Legsaifaal  PD...TLTLC .......THD QVGEIWVQ.. ...SDSVAHG YWEQEKETKH 
 Fludumfaal  PE...SLTLC .......GPD QIGEIWVQ.. ...SASVAQG YWQQDEETQH 
 Scytoladsl  PE...SLTLC .......PAD KVGEIWVS.. ...GPSVAGG YWNRLEETKQ 
 Hasbysadsl  PE...TMTRC .......KPN EIGEIWVS.. ...GPSVAQG YWNKLEQTKQ 
 Nocpunadsl  PE...TLIRC .......AAD EVGEIWVA.. ...GSSITQG YWNRLELTEQ 
 Micaeradsl  PE...SCLEC .......DEN QVGEIWVS.. ...GSSVAQG YWQQEEKTIT 
 Chrcyaadsl  PQ...TLTLC .......PPN QVGEIWVS.. ...GPSVAQG YWHRPSQTLE 
 Tolcamadsl  TE...SLTQS .......PSG QVGEIWVS.. ...GPSIAQG YWGRLEETQR 
  Acihaedhb  DD...QSREV .......PEG EVGMLATR.. ...GPYTFCG YYQSPEHNRQ 
  Psefludhb  DE...QGLPV .......PHG EPGMLATR.. ...GPYTFCG YYRSPEQNAQ 
  Psesyndhb  DE...QGVPV .......AEG EPGMLATR.. ...GPYTFCG YYQSPEQNAQ 
  Brumeldhb  DE...DGEPV .......AEG QPGMLATR.. ...GPYTFCG YYRSPEHNAQ 
  Snoalvdhb  DE...NGDEV .......PAG ETGMLKTR.. ...GPYTFRG YYQSPEHNAQ 
  Labaggdhb  GE...DGQPV .......PDG ETGRLATR.. ...GPYTFRG YFRSPEHNAD 
  Halelodhb  DE...QGVEV .......DDG ETGMLAVR.. ...GPYTFRG YYNSPEHNAQ 
  Agrtumdhb  DE...DGNEV .......PEG EAGMLATR.. ...GPYTFRG YYRAPEHSAR 
  Rhiunddhb  DE...SGNAV .......PEG EAGLLATR.. ...GPYTFRG YYRSPEQNGR 
  Yerrucdhb  DE...NGRTV .......APG EVGELVTR.. ...GPYTFRG YYRSPQHNAK 
  Chrvacdhb  DE...AGHPV .......PIG APGMLATR.. ...GPYTFRG YYLAPEHNAR 
  Peccardhb  DI...DGNPV .......PRG EAGLLATR.. ...GPYTFRG YYRSPEHNAR 
  Terturdhb  NS...EGEDV .......APG HTGQLITR.. ...GPYTIRG YYKTPQHNSR 
  Acibaudhb  DE...QYREV .......PEG EIGMLATR.. ...GPYTFCG YYQSPEHNSQ 
 Myctubfd10  AT...DGIGP TAPGAG.PSA SFGTLWIK.. ...SPANMLG YWNNPERTAE 
 Mycgoracoa  GP...DGAGP AAPDAG.PSA SFGTLWIK.. ...SPANMLG YWNNAARTQE 
 Mychaeacoa  DA...DGGGP AVADAA.SSA SFGTLWIK.. ...SPANMLG YWNNPKRTRE 
 Mycnewacoa  G....DGSGP PSRPGA.DSA SSGTLWIK.. ...SPANMLG YWGNPDRTAE 
 Mycconacoa  G....DGSGP PTRSGV.DSA TSGTLWIK.. ...SPANMLG YWGNPERTAE 
 Mycsetacoa  G....DGSGP PTRSGS.ASA SSGTLWVK.. ...SPANMLE YWGNPDRTAE 
 Mycmucacoa  GG........ .......DNA ESGTLWIK.. ...SPANMLG YWNNPERTGE 

             601                                                650 
  Luccruluc  LI..DEEG.. ........WL HTGDIGYYDE EKHFFIVDRL KSLIKYKGYQ 
  Phopyrluc  LI..DKDG.. ........WL HSGDLAYWDE DEHFFIVDRL KSLIKYKGYQ 
  Lucbipluc  LI..DKDG.. ........WL HSGDISYWDE DGHFFIVDRL KSLIKYKGYQ 
  Lamnocluc  LI..DKDG.. ........WL HSGDIAYYDK DGHFFIVDRL KSLIKYKGYQ 
  Lamturluc  LI..DKDG.. ........WL HSGDIAYYDK DGHFFIVDRL KSLIKYKGYQ 
 Pyrocpyluc  LI..DKDG.. ........WL HSGDIAYYDK DGHFFIVDRL KSLIKYKGYQ 
  Diapecluc  LI..DKDG.. ........WL HSGDIAYYDK DGHFFIVDRL KSLIKYKGYQ 
  Cradisluc  LI..DKDG.. ........WL RSGDIAYYDE DGHVFIVDRL KSLIKYKGYQ 
 Pyrocruluc  LI..DKDG.. ........WL HSGDIAYYDK DGHFFIVDRL KSLIKYKGYQ 
 Pyrocmiluc  LI..DKDG.. ........WL HSGDIAYYDK DGHFFIVDRL KSLIKYKGYQ 
  Phopenluc  II..DEEG.. ........WI HSGDIGYFDE DGHVYIVDRL KSLIKYKGYQ 
  Luclatluc  II..DEEG.. ........WL HTGDIGYYDE EKHFFIVDRL KSLIKYKGYQ 
  Hottsuluc  TI..DDEG.. ........WL HTGDIGYYDE DEHFFIVDRL KSLIKYKGYQ 
  Hotparluc  TI..DEEG.. ........WL HTGDIGYYDE DEHFFIVDRL KSLIKYKGYQ 
  Lucitaluc  TI..DEEG.. ........WL HTGDIGYYDE DEHFFIVDRL KSLIKYKGYQ 
  Phrvivluc  TI..DKDG.. ........WL HSGDIGYYDE DGNFFIVDRL KELIKYKGYQ 
  Phrhirluc  TI..DKDG.. ........WL HSGDIGYYDE DGNFFIVDRL KELIKYKGYQ 
  Rhaohbluc  AI..DKEG.. ........WL HSGDVGYYDD DGHFFVVDRL KELIKYKGYQ 
Pyrophanluc  AI..DADG.. ........WL HSGDFGYYDD DEHFYVVDRY KELIKYKGYQ 
Pyrophplluc  AI..DDDG.. ........WL HSGDFGYYDE DEHFYVVDRY KELIKYKGSQ 
 Phyromeluc  AI..DDDG.. ........WL HSGDFGYYDE DEHFYVVDRY KELIKYKGSQ 
  Agrbinluc  MI..DEDG.. ........WL HTGDIGYFDK DGHIYIVDRI KELIKYKGFQ 
  Tricasluc  SF..TSDG.. ........WL LTGDLGYYDQ DEYFYIVDRL KELIKYKGFQ 
  Tenmolluc  AF..DEEG.. ........YL RTGDLGYYDE EGFFFIVDRL KEIIKYKGFQ 
  Dromelluc  AI...KDG.. ........WL HTGDIGYYDD DFEFFIVDRI KELIKYKGYQ 
  Droanaluc  AI...KDG.. ........WL HTGDIGYFDD DFEFFIVDRI KELIKYKGFQ 
  Anogamluc  II..DADG.. ........WL HTGDVGYYDE EQDFFIVDRI KDLIKYKGFQ 
  Drowilluc  AI...KDG.. ........WL HTGDIGYYDN DFEFFIVDRI KELIKYKGFQ 
  Droperluc  AI...KDG.. ........WL HTGDIGYYDD DFEFFIVDRI KELIKYKGFQ 
  Aedaegluc  AI..DKDG.. ........WL HTGDIGYYDD DEDFFIVDRI KELIKYKGFQ 
  Glomorluc  SI...IDG.. ........WL HTGDIGYYDE DFEFFIVDRI KELIKYKGFQ 
  Drosimluc  AI...KDG.. ........WL HTGDIGYYDD DFEFFIVDRI KELIKYKGFQ 
  Drogriluc  AI...KDG.. ........WL HTGDIGYYDD SFEFFIVDRI KELIKYKGFQ 
  Droyakluc  AI...KDG.. ........WL HTGDIGYYDD DFEFFIVDRI KELIKYKGFQ 
  Dromojluc  AI...RDG.. ........WL HTGDIGYFDD SLEFFIVDRI KELIKYKGFQ 
  Droereluc  AI...KDG.. ........WL HTGDIGYYDD DFEFFIVDRI KELIKYKGFQ 
  Culquiluc  TI..DQDG.. ........WL HTGDVGYYDE DFEFFIVDRL KELIKYKGFQ 
  Acrechluc  TI..DKDG.. ........WL HTGDVGYYDE DGYFYIVDRI KELIKYKGYQ 
  Apimelluc  TI..DKDG.. ........WL HSGDVGYYDE QGYFYIVDRL KELIKYKGFQ 
  Camfloluc  TI..DKDG.. ........WL HTGDVGYYDE EGYFFIVDRI KELIKYKGYQ 
  Solinvluc  IM..DKGG.. ........WI HSGDIGYMDK DGELFIVDRM KELIKYRGYQ 
  Rhoequluc  AL..DADG.. ........YL HTGDIATVDA AGNVTIVDRL KELIKYKGYQ 
  Strvioluc  MI..DAEG.. ........WL HTGDVGHVDA DGWLYVVDRV KELIKYKGYQ 
  Ampqueluc  CI..TDDG.. ........WF HTGDIGYYDN NGFFYITDRL KELIKVKGLQ 
  Subdomluc  CI..NEDG.. ........WF STGDIGYYDN EGYFYITDRL KELIKVKGLQ 
  Sackowluc  TI...KDG.. ........WL HTGDIGFYDN DGQFYVVDRL KELIKYKGFQ 
  Artoliluc  TI..TPDG.. ........WL KTGDVAYVDD EGLWYIVDRK KELIKSSGYQ 
  Batdenluc  SI..DQEG.. ........YF HTGDVAVVGP TGHFFIVDRL KELIKYKGFQ 
  Scubailud  TI..DKEG.. ........WL HTGDIGFIDD DDELFIVDRL KEIIKYKGFQ 
  Nictabluc  TI..DKEG.. ........WL HTGDIGFIDE DDELFIVDRL KELIKYKGFQ 
  Riccomluc  TI..DKKG.. ........WL HTGDLGYFDE DGKLYVVDRI KELIKYKGFQ 
  Poptriluc  TI..DKDG.. ........WL HTGDVGYIDE D.ELFIVDRL KELIKYKGFQ 
  Humlupluc  TI..DKEG.. ........WL HTGDIGFVDD DDELFIVDRL KELIKYKGFQ 
  Selmoeluc  TI..DKNG.. ........WL HTGDLVYVNQ .GRFFVLDRM KELIKYKGFQ 
  Salmilluc  TI..DEDG.. ........WL HTGDIGFIDA DDELFIVDRL KEIIKYKGFQ 
  Picsitluc  TL..DKEG.. ........WL HTGDMGYFDD KGGLFIVDRI KELIKYKGFQ 
  Soraucluc  TV..DKQG.. ........WL HTGDIGYIDG DDELFIVDRL KELIKYKGFQ 
  Rutgraluc  TI..DKDG.. ........WL HTGDVGYIDD DEELFIVDRL KELIKYKGFQ 
  Thehalluc  TI..DRKG.. ........WV HTGDLGYFNE DGNLFVVDRI KELIKYKGFQ 
  Ipobatluc  TI..DVDG.. ........WL HTGDIGYVDD DDEVFIVDRV KELIKFKGFQ 
  Pruaviluc  TV..DKEG.. ........WL HTGDVGYVDD DEEVFIVDRV KELIKFKGFQ 
  Allcepluc  TI..DLEG.. ........WL HTGDIGYVDD DDEVFIVDRV KELIKFKGFQ 
  Glymaxluc  TV..DKEG.. ........WL HTGDIGFIDD DDELFIVDRL KELIKYKGFQ 
  Ephrealuc  TI..DKDG.. ........FL HTGDVAFIDE DEEMFIVDRV KEIIKFKGFQ 
  Sorbicluc  TI..DVDG.. ........WL HTGDIGYVDD DDEVFIVDRV KELIKFKGFQ 
  Neoaffluc  TI..DKDG.. ........WL HTGDIGYVDD DDEIFIVDRL KEIIKYKGFQ 
  Goshirluc  TT..DVEG.. ........WL HTGDIGYVDE DDEIFIVDRV KEIIKFKGFQ 
  Literyluc  TV..DIEG.. ........WL HTGDIGYVDD DDEVFIVDRV KELIKFKGFQ 
  Panvirluc  TI..DKDG.. ........WL HTGDIGYVDD DDEIFIVDRL KEIIKYKGFQ 
  Lolperluc  TI..DKDG.. ........WL HTGDIGYVDD DDEIFIVDRL KEIIKYKGFQ 
  Betplaluc  TI..DKEG.. ........WL HTGDIGLIDD NDELFIVDRL KELIKYKGFQ 
  Triadhluc  TI..DKNG.. ........WL HTGDIGYYDN EGNVFVIDRL KELIKFKGFQ 
  Acrpisluc  TI..DGEG.. ........WL HTGDVGYFDK YYNFYIVDRL KELIKYKGYQ 
  Dicdisluc  VI..DKDG.. ........FL KTGDIGYVDE DGYFFIIDRS KELIKCKGFQ 
  Ciointluc  CI..DYDG.. ........WF HTGDIGYFDE LGFIYIVDRL KELIKYKGFQ 
  Nemvecluc  TF..TSDG.. ........WL RTGDIGYYDT EDYFYITDRL KELIKYKGHQ 
  Lucparluc  TI..DEEG.. ........WL HTGDIGYYDE DEHFFIVDRL KSLIKYKGYQ 
  Lucterluc  II..DEEG.. ........WL HTGDIGYYDE EKHFFIVDRL KSLIKYKGYQ 
  Luctsuluc  TI..DDEG.. ........WL HTGDIGYYDE DEHFFIVDRL KSLIKYKGYQ 
  Pecforluc  AI..DEDG.. ........WL HSGDIGYYDE EGHFYIIDRL KELIKYKGFQ 
  Pedhumluc  VF..DSQG.. ........WF HTGDIGYIDN EGFIYIVSRL KELIKYKGFQ 
  Pyrangluc  AI..DDDG.. ........WL HSGDFGYYDD DGYFYAVDRY KELIKYKGYQ 
  Pyrpecluc  LI..DKDG.. ........WL HSGDIAYYDK DGHFFIVDRL KSLIKYKGYQ 
  Steazuluc  MI..DKDG.. ........WL HSGDIAYYDE DGHFFIVDRL KSLVKYKGYQ 
   Alcalc4b  KL...QDG.. ........WY RTSDAAVWTP EGTVRILGRV DDMIISGGEN 
   Brajapna  SL...REG.. ........WY FTGDTGYVDP DGDLFVTGRV DDMIITGGEN 
 Ralpicadsl  SL...RQG.. ........WY FTGDTGYFDA EGDLFVSGRV DDMIISGGEN 
 Geokaulong  AI...RQG.. ........WY FTGDLGYFDE DGDLYVVGRV DDMIISGGEN 
 Raleutadsl  SL...HEG.. ........WY FTGDIGYFDA DGDLFVTGRV DDMIISGGEN 
 BurCCGadsl  SL...REG.. ........WY FTGDTGYFDR DGDLYVTGRV DDMIISGGEN 
  AzoB51fac  AL...HAG.. ........WY FTGDIGFLDG DGDLFVTGRV DDMIITGGEN 
  Cupbasfer  SL...RDG.. ........WY FTGDTGYFDA EGDLFVSGRV DDMIISGGEN 
 AciNO1adsl  SL...RSG.. ........WY FTGDTGYLDE DGDLFVTGRV DDMIISGGEN 
 Dinshiadsl  SL...RDG.. ........WY FTGDCGHFDA EGDLYVTGRV DDMIITGGEN 
 Metradadsl  AF...RDG.. ........WY FTGDTGFADA DGDLYVTGRV DDMIITGGEN 
 Halpaulong  AI...RDG.. ........WY YSGDLGYADE DGYVWVKDRA DDMIISGGEN 
 Bacceradsl  SM...YKG.. ........WY HSGDLGYFDK DGYLFVADRV DDMVISGGVN 
 Bacthuacoa  SM...YKG.. ........WY HSGDLGYFDK DGYLFVADRV DDMVISGGVN 
Baccerlacoa  SM...YKG.. ........WY HSGDLGYFDK DGYLFVADRV DDMVISGGVN 
 Desoriacoa  AL...YKG.. ........WY HSSDLAKIDE EGYIWITDRA DDLIISGAEN 
 Metnodadsl  AF...RNG.. ........WY FTGDTGFMDE DGDVFVTGRV DDMIITGGEN 
 Sponewlong  AL...RDG.. ........WL YTGDLALIDE EGFITLVDRK KDMIISGGEN 
  Saceryfer  AL...SGG.. ........WM HSGDVATVDE DGYITIVDRI KDLIISGGEN 
 Bacweilong  SM...YKG.. ........WY HSGDLGYFDK DGYLFVADRV DDMVISGGVN 
 Herauradsl  AL...QKG.. ........WF YTGDLARVDA EGYFYIVDRK KDMYISGGEN 
 Chrsaladsl  AF...KEG.. ........WY FTGDTGYFDA QGDLFVTGRV DDLINSGGEN 
 Desalkadsl  AL...TGG.. ........CY RSGDLGRIDE DGCVYVIDRL KDMIISGGEN 
 Anoflalong  AM...YKG.. ........WY HSGDLGYMDE DGYLYVADRV DDMIISGGEN 
 Vibfislong  TI...ING.. ........WL HTGDIVRFDD EGYIYVVDRL KELIISGGYN 
 Bacantlong  SM...YKG.. ........WY HSGDLGYFDK DGYLFVADRV DDMVISGGVN 
 Stramblong  AL...VDG.. ........WF RTGDLGTKDD EGFLRIVDRK KDVIIRGGYN 
 Thebisadsl  AI..DRAR.. ........WM HTGDLATMDE EGYVNIVGRI KDMVIRGGEN 
  Rhoaetfer  AF..TGDG.. ........WF RSGDVGVPDE DGFVTIVDRL KDMIISGGEN 
 Mitmullong  AL...RGG.. ........WL HTGDVARADE EGYIYIVDRL KDMIISMGEN 
 Rhopalacoa  AF...EGG.. ........WF HSGDLGVFDD EGYLTVVDRK KDMIKSGGEN 
 Rhojoslong  AI...SDG.. ........WF RTGDIATRDS DGYYSIVDRK KDIIIRGGYN 
 Brebreacoa  TI...RDG.. ........WL YTGDLARFDE EGFAYIVGRR KDMIISGGEN 
 Geoobsadsl  AF...RNG.. ........WF HSGDLGVMDE DGYITVVDRK KDVIKTGGEN 
 Intcaladsl  AI...EDG.. ........WM HTGDLGVMHD DGYVEITGRI KDMVIRGGEN 
 Myctheacoa  AF...RDG.. ........WF HSGDLGFFDD DGCLTVVDRK KDMIKTGGEN 
 Bacpseadsl  TV...ING.. ........WL HTGDLGRRDK EGYFYIVGRK KDMIITGGEN 
 Cupmetadsl  AI...RNG.. ........WM HTGDGGYMDK DGFLFLVDRL KDMIISGGEN 
 Plabonlong  TM...RDG.. ........WL HTGDLGRRDE AGYVYIVDRK KDVIISGGVN 
 Strvioadsl  SI...RGG.. ........WY FPGDLAVADE DGDLWVTGRV DDMINSGGEN 
 Nitsaladsl  TI...ING.. ........WL CTGDMGTMDE EGYLYIVDRK KDLIISKGIN 
 Stanasadsl  AL...VDD.. ........WF RTGDLGTKDD EGFVTIVDRV KDMIIRNGFN 
 Roscasadsl  AF..DADG.. ........WF NTGDLGWRSA DGYFTITGRA RELIISGGYN 
 Sulacilong  AF...RGG.. ........WY HTGDIGVIDA EGYLTVVDRK KDMIKTGGEN 
 Carhydlong  VL...KDG.. ........WL YTGDIARMDE DGYFYIVDRK KDMIIASGYN 
 Mycaviadsl  TL...RDG.. ........WC HTGDVGRFDH RGLLYLVDRK KDVIITGGEN 
 SelspucoAL  AL...KDG.. ........WL YTGDIARMDE DGFVYIVDRI KDMIISMGEN 
 Gorpolacoa  AF..TDDG.. ........WF RSGDVGVRDD EGYITIVDRL KDMIISGGEN 
MyxfulAbind  AV..DAAG.. ........WM HTGDLAVMDE EGYVKVVGRI KDTIIRGGEN 
  Thethelon  AL..TPDG.. ........FF RTGDIAVWDE EGYIEIKDRL KDLIKSGGEW 
 ThescoAbin  AL..TPDG.. ........WF RTGDIAVWDE EGYLEIKDRL KDLIKSGGEW 
 Marhydosuc  W...SEDG.. ........WF RTGDVATIDP EGYVKITDRT KDLVKSGGEW 
 Meisiladsl  W...TEDG.. ........WF RTGDVVAIDP EGYVRIADRT KDLIKSGGEW 
  Meirubads  W...TPDG.. ........WF RTGDVVAIDP EGYIRIADRT KDLIKSGGEW 
  Brelatmed  T...FQDG.. ........WL HTGDVATVDA EGFVKLVDRT KDLIKSGGEW 
 Baccoaadsl  A...FRDG.. ........WL YTGDIAVVDQ EGYLKITDRT KDLIKSGGEW 
 Deskuzosuc  A...LRDG.. ........WF RTQDIVTVDE EGYVYICDRS KDLIKSGGEW 
 Salshaadsl  F...TADG.. ........WL RTGDIATIDE DGYINITDRT KDVIKSGGEW 
  Geothemed  A...FRDG.. ........WL HTGDVVTVDE EGFVKIVDRT KDVIKSGGEW 
 Oceproadsl  W...TPDG.. ........WF RTGDVVTIDA EGYVKITDRT KDLIKSGGEW 
  Baccermed  V...FRDG.. ........WL YTGDVVTVDE EGCVKIVDRT KDVIKSGGEW 
  Geokaumed  A...FRDG.. ........WL HTGDVVTVDE EGFVKIVDRT KDVIKSGGEW 
 Aliaciadsl  AF..TEDG.. ........WF RTGDIATIDE NGYLQIVDRV KDLVKSGGEW 
 Bacweiadsl  G...FRDG.. ........WL YTGDVVTIDE EGCVKIVDRT KDVIKSGGEW 
 Baccytadsl  G...FRDG.. ........WL YTGDVVTVDE EGCVKIVDRT KDVIKSGGEW 
 Detalkadsl  N...IKDG.. ........WL YTNDIVTIDE EGFILIQDRA KDLIKSGGEW 
 Marmaradsl  ....TEDG.. ........WF QTGDVAHLDG SGFMTITDRS KDVIKTGGEW 
 Varparadsl  ....DAEG.. ........FF PTGDVANIDE DGYVQLVDRA KDVIKSGGEW 
  Rhocenmed  AF..TPDG.. ........WF RTGDVATIDD RGFMAIVDRA KDVIKSGGEW 
 Mycvanadsl  ....DAEG.. ........FF PTGDVATIDP DGYLQLVDRA KDVIKSGGEW 
 Canaccadsl  ....DADG.. ........FF DTGDVATIDA DGYMQITDRS KDVIKSGGEW 
 Cupmetlong  ....LVDG.. ........WF PTGDVATIDE EGYMQITDRS KDVIKSGGEW 
 Chrviolong  ....SADG.. ........WF HTGDVVTIDA DGYMRITDRT KDVIKSGGEW 
 Burambadsl  ....LEDG.. ........WF PTGDVATIDA DGYMHITDRS KDVVKSGGEW 
  Arcfulmed  F...IDDGLL K.......WW KSGDAATIDE WGYIKIVDRF KDLIKSGGEW 
 Fulpelacoa  ....DAEG.. ........WF RTGDVSTIDP SGVMRITDRS KDVIKSGGEW 
 Parberacoa  ....TDDG.. ........WF DTGDVVVIHP DGRMQITDRA KDVIKSGGEW 
 Mesoppadsl  ....DEDG.. ........WF DTGDVAHIDA GGYMQITDRA KDVIKSGGEW 
 Rhopaladsl  ....DDAG.. ........FF DTGDVATIDQ DGYMRITDRS KDVIKSGGEW 
 Sulisladsl  F...VGDGVD R.......WW RSGDLAVVDE LGYIKIVDRI KDVIKSGGEW 
  Astbipmed  ....TTDG.. ........WF RTGDIATIDG EGFMNIVDRS KDVIKTGGEW 
 Thiintadsl  ....LQDG.. ........WF PTGDVVTIDA DGYIQITDRT KDVIKSGGEW 
  Novpenmed  ....DGEG.. ........FF DTGDIATIDA DGFMQITDRA KDVIKSGGEW 
  Carhydmed  A...FVDG.. ........WF RTFDLVKIDA LGYIEFCDRE KDVIKSGGEW 
 Hylgralong  VRDAEGRG.. ........WF PTGDVATIDA DGYMQITDRS KDVIKSGGEW 
 Staaggacoa  VF..DKEG.. ........WF CTGDIAAISP DGFLTITDRS KDLIKSGGEW 
 Natpeladsl  D...FEDG.. ........WL KTGDVVTVDE DGYIKIVDRE KDVIKSGGEW 
 Halxanosuc  E...FEDG.. ........WL KTGDVVTVDG DGYVKIVDRE KDVIKSGGEW 
  Phagalmed  ....TDDG.. ........WF DTGDVATIDD DGYMIIRDRS KDIIKSGGEW 
 Hoephoacoa  ....DTEG.. ........WF DTGDVAHVDQ FGYMQITDRA KDVIKSGGEW 
 Psespalong  ....LHQG.. ........WF PTGDVATIDA DGYMQVVDRS KDVIKSGGEW 
 Geotheacoa  QF..RGD... ........YY ITGDKARKDE NGYFWFEGRG DDIIISSGYT 
 Homsapacoa  NI..RGD... ........FW LLGDRGIKDE DGYFQFMGRA DDIINSSGYR 
 Ponabeacoa  NI..RGD... ........FW LLGDRGIKDE DGYFQFMGRA DDIINSSGYR 
 Macmulacoa  NI..RGD... ........FW LLGDRGIKDE DGYFQFMGRA DDIINSSGYR 
 Macfasacoa  NI..RGD... ........FW LLGDRGIKDK DGYFQFMGRA DDIINSSGYR 
 Musmusacoa  NI..RGD... ........FW LMGDRGIKDP EGYFHFIGRS DDIINSSGYR 
 Cavporacoa  NI..QGD... ........FW LTGDQGIKDQ DGYFQFLGRG DDIINSSGYR 
 Loxafracoa  NI..RGD... ........FW LLGDRAIKDE DGYFQFLGRA DDIINSSGYR 
 Susscracoa  TI..RGG... ........FY VTGDRGVMDS DGYFRFVGRA DDVIISAGYR 
 Bostauacoa  VE..CGD... ........FY NTGDRATIDE EGYFWFLGRS DDVINASGYR 
 Ratnoracoa  TI..RRN... ........FY ITGDRGVMDD DGYLWFVGRA DDVIISSGYR 
 Hetglaacoa  VE..CGE... ........FY NTGDRATMDA EGYIWFLGRS DDVIMSSGYR 
 Pantroacoa  TL..RGN... ........FY ITGDRGYMDK DGYFWFVARA DDVILSSGYR 
 Equcabacoa  TL..RGN... ........FY ITGDRGYMDE DGYFWFVARS DDIILSSGYR 
 Ornanaacoa  TL..RGD... ........FY ITGDRGYMDE DGYFWFLGRT DDIILSSGYR 
 Melgalacoa  TV..RGD... ........FY VTGDRGLMDD NGYFWFVGRA DDVINSAGYR 
 Ailmelacoa  SE..RGD... ........FY ITGDQAHKDK DGYFWFTGRN DDVINSSSYR 
 Mondomacoa  AF..CGD... ........FY KTGDRGYMDE DGYFWFIARS DDVIISSGYR 
 Crigriacoa  TL..RGN... ........FY ITGDRGYMDE DGYFWFVARS DDIILSSGYR 
 Xenlaeacoa  TR..RGN... ........FY LTGDRGIKDE DGYFWFVGRS DDVILSSGYR 
 Canfamacoa  TE..RGD... ........FY ITGDQAHKDK DGYFWFTGRN DDVINSSSYR 
 Danreracoa  CF..RGD... ........FY LTGDRGMMDD EGYLWFIGRS DDVILSAGYR 
 Helmodacoa  VF..RGD... ........WY LTGDRAYRDE DGYFWFVGRA DDVILSAGYR 
 Deskuzbuty  VY..RGD... ........WY ITGDRAYRDD DGYFWFVGRA DDVILAAGYR 
 Carhydacoa  VF..RGD... ........WY LTGDRAIKDE DGYFWFVGRA DDVILAAGYR 
 Desrumadsl  CF..RGN... ........WY ITGDRAVKDE DGYFWFVGRS DDVILAAGYR 
 Sphtheadsl  VF..AGE... ........WY YTGDRARRDE DSYFWFVGRA DDVILSAGYR 
 Thesubadsl  RR..VGP... ........WY ITGDRGIMDE DGYFWFIGRA DDVIISAGYR 
 Themaradsl  RR..VGP... ........WY ITGDRGIMDE DGYFWFVGRA DDVIISAGYR 
 MyxanAbind  CR..RGD... ........WY VTGDRAVRDA DGYFWFVGRA DDVIKTSGYR 
 Kteracadsl  SI..RGD... ........WY ITGDRAYKDE DGYFWFVGRA DDVIITAGYR 
 Mettarbuty  VF..VGD... ........YY YTGDKAYKDD DGYFWFVGRD DDVIKSSGYR 
 Metmaradsl  SF..QNG... ........YY YTGDKARMDE DGYFWFIGRS DDVIKSSGYR 
 Metpetadsl  SF..HGG... ........FY YTGDKAYMDD DGYFWFVGRD DDVIKSSGYR 
 Methunadsl  VF..KNG... ........FY YTGDKAYMDE DGYFWFVGRD DDVIKSSGYR 
 Calnitadsl  SI..HGD... ........WY FTGDKAHKDK DGYFWFVGRA DDVIKTSGYR 
 Thepotadsl  VW..HDD... ........IY YTGDMAWRDE DGYYWFVGRA DDVIKSSGYR 
 Desafrbuty  VI..YDG... ........FY HTGDKAWMDE DGYFWFLGRT DDLIKSSGYR 
 Dessaladsl  VM..VDG... ........YY QTGDKAWMDE DGYYWFLGRT DDLIKSSGYR 
 Clopapadsl  VW..HDG... ........IY YTGDMAWRDE DGYLWFVGRA DDVIKSSGYR 
 Cloceladsl  VW..HDG... ........VY YTGDMAWRDE DGYYWFVGRA DDVIKSSGYR 
 Flesinbuty  AF..HNG... ........WY FTGDKAYKDE DGYFWFVGRS DDVIKSSGYR 
 Mettheacoa  VW..HDG... ........YY HTGDTAWMDE DGYMWFVGRT GDIIKSSGYR 
 Metmazacoa  TW..HDG... ........YY HTGDMAWMDE DGYFWFVGRA DDIIKTSGYK 
 Bacfinacoa  AW..HDG... ........IY YTGDVAWKDE DGYLWFVGRA DDVIKSSGYR 
 Precapacoa  VW..HDG... ........FY HTGDMAWRDE EGYFWFEGRI DDVIKSSGYR 
 Caltheadsl  AY..RGE... ........YY LTGDQARKDE DGYFWFEGRS DDIIISSGYT 
 MetbarAbin  AW..HDG... ........YY HTGDMAWKDE DGYLWFVGRA DDIIKTSGYK 
 Brebregram  KF..VDNPFV PG....EKLY KTGDQARWLS DGNIEYLGRI DNQVKIRGHR 
 Brelatgram  KF..ITHPYL PG....EKMY KTGDLAKWRS DGTIEYIGRM DHQVKIRGHR 
  Acelonsyn  KF..VPNPFS PG....AKMY KTGDLARWLP DGNIEFLGRI DHQVKIRGFR 
     PaeHGF  KF..VDNPFS PG....ERMY RTGDLARWLP DGNIEYRGRI DHQVKVRGYR 
  Paeelgsyn  KF..VNNPFA VG....ERMY RTGDLARWLP DGNIEYLGRI DDQVKIRGYR 
     Paepol  KF..IEHPFE PG....ERLY RTGDLARWLP DGNIEYLGRI DHQVKIRGFR 
 PaepolsynB  KF..VANPFA AGEAGYERMY RTGDLARWMP DGNIEYLGRI DHQVKIRGYR 
 Paetergram  KF..MKNPFS GGVSGYEQMY RTGDLARWIA DGDIEYLGRL DHQVKIRGYR 
  Bacsubpep  KF..VPNPFP AGEAG.YERY RTGDLARWMP DGNIEYLGRI DHQVKIRGYR 
 Bacthupher  KF..VGNPFV SG....EKMY RTGDLVRWMP DGNVEFIGRI DHQVKIRGYR 
 Brelatnope  RF..VANPFV PG....ERMY KTGDIARWLP DGNIEYLGRL DDQIKIRGYR 
 Clopapaaap  KF..IEHPFL PN....EKMY LTGDVGKWTP DGLIQFMGRQ DYQVKIRGFR 
 Bretexnope  RF..VENPFM RG....ERMY RTGDLARWLP DGSIEYVGRI DEQVKIRGHR 
 CyaCCYaaap  KF..IPNPFG TG.....KLY KTGDLCRYRR DGNIEYIGRI DHQVKIRGFR 
 Acelontyro  KF..VPNPFL PG....EKMY RTGDLASWLP DGDIEFLGRI DHQVKIRGFR 
 Pelmemnope  KF..ISHPFS TDPD..SRLY KTGDLARYLP DGNIEYLGRI DSQVKIRGFR 
  Micaersyn  KF..IPHPFA QG.....KLY KTGDLARYLP EGNIEYLGRI DNQVKLRGLR 
 Brelanope1  KF..VDNPFA QG....ERMY KTGDLVRWLP DGNIEFLGRI DDQVKIRGHR 
 Paecuraaap  KF..IDHPFA PG....ERMY RSGDLARWLP DGNLEYLGRI DHQVKIRGYR 
  Micvirsyn  KF..ISNPFA EG.....KLY KTGDLARYLP EGNIEYLGRI DNQVKLRGLR 
 Anavirnope  KF..IPHPFS NEPE..ARLY KTGDLARYLS DGNIEYLGRI DHQVKLRGFR 
 Nospunaaap  KF..IPHPFE KAEG..SRLY KTGDLARFLP DGNIEFLGRV DHQVKIRGFR 
 PlarubanaD  KF..IEVNLL GKI...ERIY KTGDLAKWQN DGNIEFLGRI DHQIKLRGFR 
  Analemsyn  KF..ISNPFG EG.....KLY KTGDLARYLS DGNIEYLGRI DHQVKLRGLR 
  Anaflosyn  RF..ISNPFG EG.....KLY KTGDKARYLS DGNIEYIGRI DHQVKLRGLR 
 Baccerglur  RF..IENPFN NG....KSMY RTGDLARWLP DGNIEFLGRI DHQVKIRGYR 
 BacamyBmyc  KF..VEHPFA AG....EKMY KTGDVARWLP DGNIEYLGRI DHQVKIRGYR 
 Lynmajaaap  KF..IPNPFS NKPG..SRLY KTGDLARYLP DGNIEFIGRI DHQVKIRGFR 
 Micvagaaap  RF..IANPFS QKSG..ERIY KTGDLARYFP DGNIEFLGRT DAQVKLRGYR 
 Paetersurf  KF..VNNPFG EG.....RIY RSGDLGRWLP DGTIEFMGRI DHQVKINGHR 
 OrnTW2nope  RF..LENPFI PG....ERMY KTGDLGRWLP DGTMEYLGRI DDQVKIRGYR 
 Desoriaaap  RF..VENPFV PG....ERMY RTGDLARWLP DGSIEFLGRI DQQVKIRGFR 
 Xenbovornr  RF..LADPFS FDPD..ARMY KTGDLGRWLS DGNIEYLGRN DFQVKLRGFR 
 Nodspunope  KF..ITIDIF GQV...ERIY KTGDLARWGA DGNIEYLGRI DNQVKIRGFR 
 Vibcarornr  KF..ITHPFS DDPE..ARLY RSGDLVRWLP DGNLAFLGRL DHQVKIRGFR 
     TolPCC  KF..IPNPFN QQNG..ARLY KTGDLARYRV DGNIEFLGRI DNQVKIRGFR 
 Bacatrsurf  RF..VADPFV PG....ERMY RTGDLVRWTA EHGIEYIGRI DQQVKVRGYR 
 Mettunaaap  KF..IANPFG AG.....RLY KTGDLTRWLP DGNIEYLGRI DQQVKIRGFR 
     Micaer  KF..IPHPFA QG.....KLY KTGDLARYLP DGNIEYLGRI DNQVKLRGLR 
  salentaco  TY..FSTFKN ........MY FSGDGARRDE DGYYWITGRV DDVLNVSGHR 
  citfaraco  TY..FSTFKN ........MY FSGDGARRDE DGYYWITGRV DDVLNVSGHR 
  citamaaco  TY..FSTFKN ........MY FSGDGARRDE DGYYWITGRV DDVLNVSGHR 
  esccolaco  TY..FSTFKN ........MY FSGDGARRDE DGYYWITGRV DDVLNVSGHR 
  kleoxyaco  TY..FSTFKN ........MY FSGDGARRDE DGYYWITGRV DDVLNVSGHR 
  yokregaco  TY..FSTFKN ........MY FSGDGARRDE DGYYWITGRV DDVLNVSGHR 
  lecadeaco  TY..FSTFKN ........MY FSGDGARRDE DGYYWITGRV DDVLNVSGHR 
 lecadeaco2  TY..FSTFKN ........MY FSGDGARRDE DGYYWITGRV DDVLNVSGHR 
  raoteraco  TY..FSTFKN ........MY FSGDGARRDE DGYYWITGRV DDVLNVSGHR 
  mangroaco  TY..FSTFKN ........RY FSGDGARRDE DGYYWITGRV DDVLNVSGHR 
  erwiniaco  TY..FSTFKN ........MY FSGDGARRDE DGYYWITGRV DDVLNVSGHR 
  pantoeaco  TY..FSTFKN ........MY FSGDGARRDE DGYYWITGRV DDVLNVSGHR 
  yeraldaco  TY..FSTFKG ........MY FSGDGARRDE DGYYWITGRV DDVLNVSGHR 
  sermaraco  TY..FSTFKG ........MY FSGDGARRDE DGYYWITGRV DDVLNVSGHR 
  rahnelaco  TY..FSTFKN ........MY FSGDGARRDE DGYYWITGRV DDVLNISGHR 
  peccaraco  TY..FSTFKG ........MY FSGDGARRDE DGYYWITGRV DDVLNVSGHR 
  serfonaco  TY..FSTFKG ........MY FSGDGARRDE DGYYWITGRV DDVLNVSGHR 
  hafalvaco  TY..FSTFKG ........MY FSGDGARRDE DGYYWITGRV DDVLNVSGHR 
  brenneaco  TY..FSTFKG ........MY FSGDGARRDE DGYYWITGRV DDVLNVSGHR 
  dicdadaco  TY..FSTFKG ........MY FSGDGARRDE DGYYWITGRV DDVLNVSGHR 
  xenbovaco  TY..FSTFKG ........MY FSGDGARRDE DGYYWITGRV DDVLNISGHR 
  provulaco  TY..FSTFKG ........MY FSGDGARRDE DGDYWITGRV DDVLNISGHR 
  budaquaco  TY..FASFKG ........SY FSGDGARRDE DGYYWITGRV DDVLNVSGHR 
  alitaiaco  TY..FSTFAG ........VY TTGDGARRDE DGYYWITGRV DDVLNVSGHR 
  vibmimaco  TY..FSTFKG ........MY FTGDGARRDE DGYYWITGRV DDVLNVSGHR 
  rhopalmco  EF..RDDG.. ........FF ITGDLGKIDE RGYVHILGRG KDLVITGGFN 
  braelkmco  EF..RDDG.. ........FF ITGDLGKIDA KGYVHILGRG KDLVISGGFN 
  miclotmco  EF..RTDG.. ........FF ITGDLGKMDE RGYVHILGRG KDLVITGGFN 
  olicarmco  EF..REDG.. ........FF ITGDLGKIDP RGYVHIIGRG KDLVISGGFN 
  parpanmco  EL..RDNG.. ........FF ITGDLGKFDE RGYLHIVGRG KDLIITGGYN 
  sinmelmco  EF..RADG.. ........FF ITGDLGKIDE RGYVHIVGRG KDLVISGGYN 
  enssojmco  EF..RADG.. ........FF ITGDLGKVDE RGYVHIVGRG KDLVISGGYN 
 skeastimco  EF..RGDG.. ........FF ISGDLGKIDP RGYVHIVGRG KDLVITGGYN 
  azocaumco  EF..H.DG.. ........FF ITGDLGKIDA RGYVHIVGRG KDLVITGGFN 
  phyllomco  EF..RDDG.. ........FF ITGDLGKIDD QGYIHIVGRG KDLVISGGYN 
  agrvitmco  EF..TADG.. ........FF ISGDLGKIDE NGYVHIVGRG KDLVISGGYN 
  fodfenmco  EF..RSDG.. ........FF ITGDLGKIDT DGYVHIVGRD KDLIISGGFN 
  stastemco  EF..RADG.. ........FF ITGDMGRIDE RGYVSIVGRA KDLIITGGFN 
  ensadhmco  EF..TADG.. ........YF ISGDLGKIDG QGYVHIVGRS KDLVISGGYN 
  halsalmco  EL..LEDG.. ........FF VTGDLAMVDE RGYVHIVGRD KDLVISGGYN 
  leumucmco  EL..RENG.. ........FF LTGDLGMIDA QGYVSIIGRS KDLIITGGYN 
  cobampmco  EF..REDG.. ........FF ITGDLGHIDA DGYLCISGRD KDLIISGGYN 
  roslitmco  EL..RKDG.. ........FF ITGDLGRFDE DGYLQIVGRN KDLIISGGYN 
  cobcrumco  EF..RKDG.. ........YF ITGDLALIDA DGYVNIVGRD KDLIISGGYN 
  oceindmco  EL..REDG.. ........FF ITGDLGRRDA DGYVSIVGRD KDMIISGGYN 
  leicaemco  EL..RPDG.. ........WF ITGDMARIDA DGYVTIVGRE KDLIITGGFN 
  ponticmco  EL..RENG.. ........FF ITGDLAQMSE DGYVTIVGRV KDLIISGGFN 
  sphingmco  EF..R.NG.. ........WF VSGDLGLVDA RGYVSLVGRA KDLIISGGYN 
  platemmco  EL..RKDG.. ........FF ITGDLGMIDA DGYVQIVGRN KDLIISGGFN 
  novsubmco  EF..RDDG.. ........FF ITGDLGYIDP QGYVHIVGRA KDLIIAGGFN 
  rhosphmco  EL..REDG.. ........FF ITGDIGVIDP DGYVSIVGRQ KDLIITGGYN 
  thalucmco  EF..RSDG.. ........FF ITGDLATIGE DGYITIVGRD KDLIISGGFN 
  aciebrmco  EF..SADG.. ........WF KTGDVGKVDE RGYVSIVGRS KDLIISGGYN 
  nitwinmco  EF..RDDG.. ........FF ITGDIGKIDH RDYVHILGRG TDLVITGGLN 
  combadmco  EF..AAGG.. ........WF KTGDVGQQDA RGYVTIVGRS KDLIISGGFN 
  varparmco  EF..TADG.. ........FF KTGDVGKIDG RGYVTIVGRS KDLIISGGYN 
  Metacemed  TW...HDG.. ........YY HTGDMAWMDE DGYLWFVGRA DDIIKTSGYK 
 Metsicacoa  AW...HDG.. ........YY HTGDMAWMDE DGYLWFVGRA DDIIKTSGYK 
 Metlacacoa  AW...HDG.. ........YY HTGDMGWMDE DGYLWFVGRA DDIIKTSGYK 
 Metmaracoa  AW...YDG.. ........YY HTGDTAWKDE DGYLWFVGRN DDLIKSSGYR 
 Metforacoa  AW...HDG.. ........YY HTGDTAWKDE DGYLWFVGRN DDMIKSSGYR 
 Metholacoa  VW...HDG.. ........YY HTGDMAWKDE DGYFWFVGRA DDIIKTSGYR 
 Mettinacoa  VW...HDG.. ........YY HTGDMAWKDE DGYYWFVGRA DDIIKTSGYR 
  Pelcarmed  VW...YDG.. ........YY HTGDMAWRDE DGYYWFVGRA DDVIKSSGYR 
 Metconacoa  VW...HDG.. ........YY YTGDMAWKDE DGYFWFVGRS DDVIKSSGYR 
 Clostracoa  VW...HDD.. ........IY YTGDMAWRDE DGYYWFVGRA DDVIKSSGYR 
  Theferaco  VW...HDD.. ........IY YTGDMAWRDE DGYYWFVGRA DDVIKSSGYR 
  Acecelaco  VW...HDD.. ........IY YTGDMAWKDE DGYYWFVGRA DDVIKSSGYR 
  Psecelaco  VW...HDD.. ........IY YTGDMAWRDE DGYLWFVGRA DDVIKSSGYR 
  Pardisaco  AW...HDG.. ........LY YTGDVAWRDE DGYLWFVGRA DDVIKSSGYR 
   undokaco  VW...HDG.. ........YY HTGDLAWRDE DGYFWFVGRT DDVIKSSGYR 
  Endproaco  VW...SNG.. ........IY DTGDVAFKDE DGYLWFVGRS DDVIKSSGYR 
  Bacxylaco  AW...HDG.. ........IY YTGDVAWKDE DGYLWFVGRA DDVIKSSGYR 
  Pargoraco  AW...HDG.. ........MY YTGDVAWRDE DGYLWFVGRA DDVIKSSGYR 
  Ecolifaal  IA...ATG.. ........WL DTGDLGYLL. DGYLYVTGRI KDLIIIRGRN 
 Shefleacoa  IA...ATG.. ........WL DTGDLGYLL. DGYLYVTGRI KDLIIIRGRN 
 Hafparacoa  IK...STG.. ........WM DTGDLGYLL. NGYLYVTGRI KDLIIIRGRN 
 Citfaracoa  IQ...STG.. ........WM DTGDLGYLL. DGCLYVTGRI KDLIIIRGRN 
 Shiblaacoa  VQ...STG.. ........WM DTGDLGYLL. DGYLYVTGRK KDLIIIRGRN 
 Plugeracoa  IK...KTG.. ........WM DTGDLGYLL. DGYLYVTGRK KDLIIIRGRN 
 Sermaracoa  IQ...VTG.. ........WM DTGDLGYLL. DGYLYVTGRK KDLIIIRGRN 
 Legpnefaal  AFAGKIKDDE RSAI....YL RTGDLGFLH. ENELYVTGRI KDLIIIYGKN 
 Legnorfaal  AFQGKIKGDS SNQH....YL RTGDLGFMH. EKELYVTGRI KDLIILYGKN 
 Legsaifaal  AFHGKIKDDA THQE....YL RTGDLGFIH. EEELYVTGRI KDLIILYGKN 
 Fludumfaal  AFQGRIHNDP TKQV....YL RTGDLGFVH. EGELYVTGRI KDLIILYGKN 
 Scytoladsl  TFHAYLAD.T GEGP....FL RTGDLGFLH. NGELFVTGRI KDMIIIRGQN 
 Hasbysadsl  TFQAQLLD.T EEGP....FL RTGDLGFLQ. NGELFVTGRI KDVIIIRGQN 
 Nocpunadsl  VFRANLAD.S K.KQ....FF RTGDLGFLH. NGELFITGRL KDLIIIHGRN 
 Micaeradsl  NFQAKLAD.G DQGN....FL RTGDLGFRR. EGELFITGRI KDVIIIWGRN 
 Chrcyaadsl  TFDAYLAD.T KEGP....FL RTGDLGFLQ. NGELFITGRL KDLIIIFGRN 
 Tolcamadsl  TFGAYLTD.N GEGP....FL RTGDLGFVK. DGELFITGRI KDLIVIRGSN 
  Acihaedhb  VFDQDG.... ........YY YSGDLVQRTP DGNLRVVGRI KDQINRGGEK 
  Psefludhb  AFDHEG.... ........YY YSGDLVELTP TGDLRVVGRV KDQINRGGEK 
  Psesyndhb  AFDNEG.... ........YY YSGDLVQMTP SGDLRVVGRV KDQINRGGEK 
  Brumeldhb  VFDSEG.... ........FY YSGDVVQRTP EGYLRVVGRV KDQINRGGEK 
  Snoalvdhb  AFDTEG.... ........FY YSGDLVQRNS NGYLKVVGRV KDQINRGGEK 
  Labaggdhb  VFDEDG.... ........FY YSGDLVCRTC EGYLRVVGRV KDQINRGGEK 
  Halelodhb  VFDADG.... ........FY YSGDLVQRMP GGYLRVVGRI KDQINRGGEK 
  Agrtumdhb  VFDKDG.... ........FY YSGDVVQRTP EGYLRVVGRV KDQINRGGEK 
  Rhiunddhb  VFDRDG.... ........FY YSGDVVQRTP EGNLRVVGRV KDVINRGGEK 
  Yerrucdhb  AFDEEG.... ........FY HSGDLVQMTQ DGYLRVVGRE KDQINRGGEK 
  Chrvacdhb  VFDNEG.... ........FY YSGDVVVADE RGYLRVVGRV KDQINRGGEK 
  Peccardhb  AFDSEG.... ........FY HSGDVVQMTE DGYLRVVGRE KDQINRGGEK 
  Terturdhb  AFDNQG.... ........FY YSGDLVQQTP DGNIRVVGRV KDQINRGGEK 
  Acibaudhb  VFDEDN.... ........YY YSGDLVQRTP DGNLRVVGRI KDQINRGGEK 
 Myctubfd10  VLIDG..... ........WV NTGDLLERRE DGFFYIKGRS SEMIICGGVN 
 Mycgoracoa  VLVDG..... ........WV NTGDLLERHE DGFFYIKGRS SEMFISGGVN 
 Mychaeacoa  VLVDG..... ........WV NTGDLVERRE DGFFYIKGRS SEMIISGGVN 
 Mycnewacoa  VLVDG..... ........WV NTGDILDRHD DGFFYIRGRS SEMIISGGVN 
 Mycconacoa  TLVDG..... ........WV NTGDVLDRHD DGFFYIRGRS SEMIISGGVN 
 Mycsetacoa  ILVDG..... ........WV NTGDLLDRRA DGFFYIRGRS SEMIISGGVN 
 Mycmucacoa  ILVDG..... ........WV NTGDIFERGA DGYFYIKGRS SEMIISGGVN 

             651                                                700 
  Luccruluc  VPPAELESVL L.QHPNIFDA GVAGVPDPVA GELPGAVVVL ESGK...... 
  Phopyrluc  VAPAELESIL L.QHPNIFDA GVAGLPDDDA GELPAAVVVL EHGK...... 
  Lucbipluc  VPPAELESIL L.QHPFIFDA GVAGIPDDEA GELPAAVVVL EEGK...... 
  Lamnocluc  VPPAELESIL L.QHPFIFDA GVAGIPDPDA GELPAAVVVL EEGK...... 
  Lamturluc  VPPAELESIL L.QHPFIFDA GVAGIPDPDA GELPAAVVVL EEGK...... 
 Pyrocpyluc  VPPAELESIL L.QHPFIFDA GVAGIPDPDA GELPAAVVVL EEGK...... 
  Diapecluc  VPPAELESIL L.QHPFIFDA GAAGIPDPDA GELPAAVVVL EEGK...... 
  Cradisluc  VPPAELESIL L.QHPFIFDA GVAGIPDEDA GELPAAVVVL EEGK...... 
 Pyrocruluc  VPPAELESIL L.QHPFIFDA GVAGIPDPDA GELPAAVVVL EEGK...... 
 Pyrocmiluc  VPPAELESIL L.QHPFIFDA GVAGIPDPDA GELPAAVVVL EEGK...... 
  Phopenluc  VPPAELEALL L.QHPFIEDA GVAGVPDEVA GDLPGAVVVL KEGK...... 
  Luclatluc  VPPAELESVL L.QHPNIFDA GVAGVPDPIA GELPGAVVVL EKGK...... 
  Hottsuluc  VPPAELESVL L.QHPNIFDA GVAGVPDSEA GELPGAVVVM EKGK...... 
  Hotparluc  VPPAELESVL L.QHPNIFDA GVAGVPDPQA GELPGAVVVM EKGK...... 
  Lucitaluc  VPPAELESVL L.QHPNIFDA GVAGVPDSEA GELPGAVVVM EKGK...... 
  Phrvivluc  VAPAELENLL L.QHPSIADA GVTGVPDEFG GQLPAACVVL ESGK...... 
  Phrhirluc  VAPAELENLL L.QHPSIADA GVTGVPDEFA GQLPAACVVL ESGK...... 
  Rhaohbluc  VAPAELEWLL L.QHPSIKDA GVTGVPDEAA GELPGACIVL QEGK...... 
Pyrophanluc  VAPAELEEIL L.KNPCIRDV AVVGIPDIEA GELPSAFVVK QPGK...... 
Pyrophplluc  VAPAELEEIL L.KNPCIRDV AVVGIPDLEA GELPSAFVVI QPGK...... 
 Phyromeluc  VAPAELEEIL L.KNPCIRDV AVVGIPDLEA GELPSAFVVK QPGK...... 
  Agrbinluc  VPPAELEALL L.HHPCVKDA AVIGIPDELA GELPAAFIVK QHGK...... 
  Tricasluc  VAPAELEAVI L.SHPKVQDV GVVGLPDESS GELPVAFVVK KPGA...... 
  Tenmolluc  VSPAELENLL V.QHEAVKDA GVIGVPNERA GEVPLAFVVK QPNE...... 
  Dromelluc  VPPAEIEALL L.TNDKIKDA AVIGKPDEEA GELPLAFVVK QANV...... 
  Droanaluc  VPPAEIEALL L.THDKIKDA AVIGKPDEEA GELPLAFVVK QANV...... 
  Anogamluc  VPPAELEDVL L.SHRQVRDC AVVGVPDEMA GELPAAFVVL QAGE...... 
  Drowilluc  VPPAEIEALL L.TNDKIKDA AVIGKPDEEA GELPLAFVVK QAGV...... 
  Droperluc  VPPAEIEALL L.THEKIKDA AVIGKPDEAA GELPLAFVVK QANV...... 
  Aedaegluc  VPPAELEAIL L.KHPKVKDA AVIGLPDERV GELATAFVVK EDGQ...... 
  Glomorluc  VPPAEIEAIL L.TNPKVKDA AVIGKPDEEA GELPMAFIVS QPNA...... 
  Drosimluc  VPPAEIEALL L.TNDKIKDA AVIGKPDEEA GELPLAFVVK QANV...... 
  Drogriluc  VPPAEIEALL L.THEKIKDA AVIGKPDEEA GELPMAFVVK QANV...... 
  Droyakluc  VPPAEIEALL L.TNDKIKDA AVIGKPDEEA GELPLAFVVK QANV...... 
  Dromojluc  VPPAEIEALL L.TNEKIKDA AVIGKPDEEA GELPMAFVVK QTNS...... 
  Droereluc  VPPAEIEALL L.TNDKIKDA AVIGKPDEAA GELPLAFVVK QANV...... 
  Culquiluc  VPPAEIEAIL L.TNPKVKDA AVIGLPDEAA GELPLAFVVK QDGV...... 
  Acrechluc  VPPAELEAIL L.TFPGVQDA AVIGIPNDKT GELPMAFIVK EENS...... 
  Apimelluc  VPPAELEAIL L.TCPEIKDA AVIGLPHEEA GELPTAFIVK QKGS...... 
  Camfloluc  VPPAELEAIL L.TYSGIKDA AVIGIPNEEA GELPMAFIVK EENA...... 
  Solinvluc  VSPGEIENVL L.LHPAVLEV AVIGVPHPID DEHPLAFVSK QPDA...... 
  Rhoequluc  VPPAELEALL L.THPQIADA AVIGVLDADG EEVPKAFVVR QPGA...... 
  Strvioluc  VAPADLEAVL L.AHEAVADA AVIGVTDGAG NEIPKAYVVR RPGT...... 
  Ampqueluc  VAPAELEGVL Q.HHPKIADA AVIGVPHERL GEAPRAFVVR R.DE...... 
  Subdomluc  VAPAEIEALL V.LHPKIAEA AVIGLPDERQ GESPKAFVVK K.DE...... 
  Sackowluc  VAPAEIEALL L.THTDIKDA CVIGIPDEEA GELPKAFVVA N.SS...... 
  Artoliluc  VAPAELEAVL L.EHPDVADV GVIGIKWA.D NERPRAYIVR NAGS...... 
  Batdenluc  VPPAELEAKL I.THPSIADA AVISLADKEA GELPLAYVVL QPGK...... 
  Scubailud  VAPAEIEALL L.NHPSISDA AVVSMKDEEA GEVPVAFVVK SNGS...... 
  Nictabluc  VAPAEIEALL L.NHPNISDA AVVPMKDEQA GEVPVAFVVR SNGS...... 
  Riccomluc  VAPAELEGLL V.SHPELLDA VVIPFPDAEA GEVPVAYVVR SPNS...... 
  Poptriluc  VAPAELEAML I.AHPNISDA AVVPMKDEAA GEVPVAFVVR SNGS...... 
  Humlupluc  VAPAELEALL L.THPNISDA AVVPMKDEAA GEVPVAFVVR SNSS...... 
  Selmoeluc  VAPAELEALL L.SHPSLLDA AVVPLADEEA GQVPIAYVVK KPNA...... 
  Salmilluc  VAPAEIEALL L.NNPYISDA AVVSMQDEQA GEVPVAFVVR SNGS...... 
  Picsitluc  VAPAELEGLL L.THPQIVDA GVIPFPDLNA GEVPIAYVVC TPGS...... 
  Soraucluc  VAPAELEAML I.AHPNISDA AVVPMKDEAA GEIPVAFVVR SNGS...... 
  Rutgraluc  VAPAELEALL L.SHSSISDA AVVPMKDDGA GEVPVAFVVK SNGS...... 
  Thehalluc  VAPAELEGLL V.SHPEILDA VVIPLPDEEA GEVPIAFVVR SPNS...... 
  Ipobatluc  VPPAELEALL L.SHPMIADA AVVPQKDDAA GEVPVAFVVR SSDGF..... 
  Pruaviluc  VPPAELESLL V.SHPSIADA AVVPQKDEAA GEVPVAFVVR SNGL...... 
  Allcepluc  VPPAELESLL V.SHPCIADA AVIPQKDEVA GEVPVAFVVK ASGS...... 
  Glymaxluc  VAPAELEALL I.AHPNISDA AVVGMKDEAA GEIPVAFVVR SNGS...... 
  Ephrealuc  VPPAELEALL F.SHPLIQDA AVVSRKDDIA GEVPVAFVVR TPGS...... 
  Sorbicluc  VPPAELEALL I.AHPSIADA AVVPQKDDAA GEVPVAFVVR AADS...... 
  Neoaffluc  VPPAELEALL I.THPEIKDA AVVPMKDELA GEVPVAFIVR IEGS...... 
  Goshirluc  VPPAELESLL I.SHPSIADA AVVPQKDEVA GEVPVAFVVR SNGF...... 
  Literyluc  VPPAELEALL I.SHPNIADA AVVPQKDAAA GEVPVAFVVP SNDGF..... 
  Panvirluc  VPPAELEALL I.THPEIKDA AVVSMKDDLA GEIPVAFIVR TEGS...... 
  Lolperluc  VPPAELEALL I.THPEIKDA AVVSMQDELA GEVPVAFVVR TEGS...... 
  Betplaluc  VAPAELEALL L.THPNISDA AVVPMKDDLA GEVPVAFVAR SNGS...... 
  Triadhluc  IAPAELEAIL N.DHQQIADS AVIGIPDETA GEVPKAYVVL RNSKD..... 
  Acrpisluc  VAPAELESLL L.THPEIQDV AVTGLPNLEA GELPMAFVVK VPNS...... 
  Dicdisluc  VPPAELEALL L.SHPKVADA CVVGLSKGDM GEVPRGFVVI KQNE...... 
  Ciointluc  VAPAELEAML L.DHPDITDV AVIGVPDVEA GEVPKAFLVK S.RP...... 
  Nemvecluc  VPPAELEALL V.SHPHIADA AVIGIPDDVA GELPRAFVVV K..A...... 
  Lucparluc  VPPAELESVL L.QHPNIFDA GVAGVPDPQA GELPGAVVVM EKGK...... 
  Lucterluc  VPPAELESVL L.QHPDIFDA GAAGIPDPIA GELPGAVVVL EQGK...... 
  Luctsuluc  VPPAELESVL L.QHPNIFDA GVAGVPDSEA GELPGAVVVM EKGK...... 
  Pecforluc  VPPAELEAVL L.QHSSIKDA AVVGIPDERA GELPMAFVVK QPGK...... 
  Pedhumluc  VSPTELETVL L.SHPGVKEA GVIGIPDEEA GELPLAFIVK QPGA...... 
  Pyrangluc  VAPAELEEIL L.TNPCISDV AVVGIPDVEA GELPSAFVVK EAGK...... 
  Pyrpecluc  VPPAELESIL L.QHPFIFDA GVAGIPDPDA GELPAAVVVL EEGK...... 
  Steazuluc  VAPAELEAVL L.QHPCVFDA GVTGVPDDVA GELPGACVVL EKGK...... 
   Alcalc4b  IHPSEIERVL G.AAPGVAEV VVIGLADQRW GQSVTACVVP RPGE...... 
   Brajapna  VSPVEIESCL S.LHPDVDEV AVVGVADEKW GKIVAAFVKR NR........ 
 Ralpicadsl  ISPADIESIL S.LHPAVDEV AVAGVPDPRW GQKVVAFVKP HD........ 
 Geokaulong  IHPLEVEDVL S.KHPKVYEV AVAGLPDDHW GQIVTAFIVK ADP....... 
 Raleutadsl  ISPADIESVL S.LHPAVDEV AVAGLPDLRW GQKVVAFVKP RG........ 
 BurCCGadsl  ISPVDIESVL S.LHPAVDEV AVAGVRDERW GQRVVAFIKR RD........ 
  AzoB51fac  VSPVEIESVL S.LHDGVLEV AVAGLPDERW GQRVVAFVKR AR........ 
  Cupbasfer  ISPVDIESVL S.LHPAVDEV AVAGVPDPRW GQKVVAFVKP RG........ 
 AciNO1adsl  ISPVDIESVI S.LCPGVGEV AVAGLSDERW GQRVVAFVTT RDGGA..... 
 Dinshiadsl  VSPVEVESCL S.MHPAVEDC AAVGLPDERW GKIVTAFVKR RH........ 
 Metradadsl  VSPVEIESRL S.LHPAVSEV AVVGLPDERW GRIVAAFIKR SG........ 
 Halpaulong  IYPREVEDTL L.EHPDVIEA AVVGTPDDEW GEKVVAYVAA ES........ 
 Bacceradsl  IYPREIEDFL H.SHPGILDV AVLGEPDELW GERVVAVVVK KDE....... 
 Bacthuacoa  IYPREIEDFL H.SHPGILDV AVLGEPDELW GERVVAVIVK KDE....... 
Baccerlacoa  IYPREIEDFL H.SHPGVLDV AVLGEPDELW GERVVAVVVK KDE....... 
 Desoriacoa  IYPREVEDVF Y.SHPDIVEV AVRGLPDNKW GKIVAAFVVP KRP....... 
 Metnodadsl  VSPVEIESCL S.LHPGVSEV AVVGLPDERW GKVVTAFVKR RG........ 
 Sponewlong  VYSTEVEQIL Y.KHPKLMDA AIIGLPDEVW GEKVVAIVVP NEGE...... 
  Saceryfer  VYPAEVESAL Y.EHPAVELC AVVGVPDPKW GEVPRAAVVL RPGA...... 
 Bacweilong  IYPREIEDFL H.SHPGVLDV AVLGEPDELW GERVVAVVVK KDE....... 
 Herauradsl  VYPAEVENVL Y.QHPAVQEC AVIGIPDSRW GEVGRALVVL RPST...... 
 Chrsaladsl  ISPLEIENVL S.LHPQVAEV AVVGLPDDKW GQAVTAFIKL RQ........ 
 Desalkadsl  IYPAEIEQVL Q.SHPAVAEA AVTGRPDEKW GEIPVAHVAV RPGE...... 
 Anoflalong  VYPREVEDVL Y.EHEGVLDV AVLGEPDALW GEKVVAFIVK KDQ....... 
 Vibfislong  IYPREVEEVY M.SHPSVHLV AVIGVEHPRF GEEVKAFVIL KEGH...... 
 Bacantlong  IYPREIEDFL H.SHPGILDV AVLGEPDELW GERVVAVVVK KDK....... 
 Stramblong  VYPREVEEVL T.RHPGIAQV AVIGLPDELH GEEVCAVVVP APDA...... 
 Thebisadsl  IYPREIEEFL Y.THPDIADV QVIGVPDEKY GEELMAWIIM RPGAE..... 
  Rhoaetfer  IYPAEVEAAI L.DLPGVLGC AVFGVPDEKW GEVGRAAVTL ADGA...... 
 Mitmullong  IYPREVEELI Y.QFPGISEA AVVGIDDKLR GQAGACFYSL HEGA...... 
 Rhopalacoa  VASREVEETI Y.QLDGVSEV AVIGLSDPRW IEAVTAIVVP KAGV...... 
 Rhojoslong  VYPREVEEVL Y.EHPAVAEA AVVGIKHTHL GEEIGAAVSL KRGA...... 
 Brebreacoa  IYPLELEQVI G.ELDGVQEA AVVGVPDEKW GEVAKAFIVP KSGA...... 
 Geoobsadsl  VASREVEEVL Y.QHPAVAET AVFSIPHPRW IEAVAAVVVP RAGQ...... 
 Intcaladsl  VYPREIEEFL Y.THPDILDA QVIGVPDSKY GEELCAWVRM REGAE..... 
 Myctheacoa  VASREVEEVI Y.QHPGVAEV AVFGVPHPKW IEAVCAAVVP RQGA...... 
 Bacpseadsl  VYPLEVEHVL N.EHPAVSEA AVVGLADEKW GEVVSAFIVV KKNF...... 
 Cupmetadsl  VYSAEVEKAL A.SHPAVAQS SVIGVPHEKW GESVHAVVVL RQGE...... 
 Plabonlong  IYPREVEEVL N.LHTGVKET CVVGVPDDKW GENVVAFVVP NGRE...... 
 Strvioadsl  IYPDEIEDKL I.GCPVISEV VVVGLPDDRW GQAATAFFVP ESGTTP.... 
 Nitsaladsl  IYPREIEDLI D.RFPGVGAS AVIGIPDEKN GEVPVAYIEP EEGE...... 
 Stanasadsl  VYPSEVEEVL L.RHPGVAEV AVIGLPDEEC GEEVCAVVVA DEDQ...... 
 Roscasadsl  IYPREVEEVL L.AHPAVSEA AVVGLPDAEF GEQVVAVVVP ATSAT..... 
 Sulacilong  VSSREVEDVF Y.RHPAIQEC AAIGLPDPYW MEKVVLVAVL RPGL...... 
 Carhydlong  IYPREVEEVL F.EHPKIKEA VVVGVPDEYR GETVKAFVVL KDGE...... 
 Mycaviadsl  VYSPEVEEVL G.GCEGVAAC AVVGAPDEKW GEAVCAVVVP TPGA...... 
 SelspucoAL  VYPREIEELV Y.SFPGIEDA AVIAIPDPLR GQAGACYYTV KKNE...... 
 Gorpolacoa  IYPAEVEAVI L.SMPGVVAC GVFGVPDDKW GEVGCAAITL ADGA...... 
MyxfulAbind  ISPREVEEFL H.THPGVSET QVIGVPSQKY GEEVMAWVRV KPGA...... 
  Thethelon  ISSVDLENAL M.GHPKVKEA AVVAIPHPRW QERPLAVVVP RGE....... 
 ThescoAbin  ISSVDLENTL M.GHPKVKEA AVVAIPHPRW QERPLAVVVP RGE....... 
 Marhydosuc  ISSVDLENAL M.AHSAVAEA AVIAVPHPKW GERPLAVVVL KEGQ...... 
 Meisiladsl  ISSIDLENAL M.SHPAVKEA AVIALPHPKW DERPLAAVVL KEGM...... 
  Meirubads  ISSIDLENAL M.AHPAVKEA AVIAIPDPKW DERPLAAVVL KEGA...... 
  Brelatmed  ISSVDVENAL M.GHEAIAEA SCVGVPHPQW GERPIACVVL KEGQ...... 
 Baccoaadsl  ISSVELENAL M.SHEAVFEA AVIAVPHPKW QERPLGCVVL KSEYEN.... 
 Deskuzosuc  ISSVDLENTI M.AHPAVAEA VVIAMPHEKW QERPLACVVL KEEFRG.... 
 Salshaadsl  ISSVQLENAI M.GHDDVAEA AVVAQPDEKW GERPLAAVVI REGR...... 
  Geothemed  ISSVDLENAL M.AHEAVFEA AVVAVPHPKW QERPIACVVL KEGK...... 
 Oceproadsl  ISSQDLENAL M.SHPAVAEA AVIAVPHPKW AERPLAAVVL REGE...... 
  Baccermed  ISSVDLENAL M.AHDAIFEA AVVAVPHPQW QERPIACVVQ KKNS...... 
  Geokaumed  ISSVDLENAL M.AHEAVFEA AVVAVPHPKW QERPIACVVL KEGK...... 
 Aliaciadsl  ISSVDLENAL M.AHPAVMEA AVIAIPHEKW QERPLACVVL REEYRG.... 
 Bacweiadsl  ISSVDLENAL M.AHDAIFEA AVVAIPHPQW QERPVACVVQ KKNS...... 
 Baccytadsl  ISSVDLENAL M.AHEAVFEA AVVAVPHPKW QERPVACVVR KPNR...... 
 Detalkadsl  ISSVDLENTI M.AHPEVVEA AVIAVPDPKW QERPMACVVL KDGS...... 
 Marmaradsl  ISSIDLENAA M.GHPSVAMA AAVGMPHPKW QERPLLVVQL KPGA...... 
 Varparadsl  ISSIDLENAA S.AHPAVAEA AVIGIAHPKW QERPLLIVVK RAGA...... 
  Rhocenmed  ISSIDLENAA I.GHPAVQEA AVVGVPHPKW QERPLLVVVP REGR...... 
 Mycvanadsl  VSSIDLENAA L.GHPAVAEA AVIGVPHPKW QERPLLIVVL RKGH...... 
 Canaccadsl  ISSIALENAA I.AHPAVAEA AVIGAPHPKW QERPLLIIVR KPAQ...... 
 Cupmetlong  ISSIDVENVA A.AHPAVHMA ACISAYHPKW DERPLLVVVK RPNM...... 
 Chrviolong  ISSIDLENIL V.GHPAVAEA AAIAVPHPKW DERPLMVVTL KPGA...... 
 Burambadsl  ISSIDIENIA A.AHPAVHLA ACIAVRHPKW GERPLLVAVK KAGA...... 
  Arcfulmed  ISSVDLENHL M.AHPKVFEA CVVGIPHPKW EERPLAFVVP KPEFKD.... 
 Fulpelacoa  ISSIDLENAA V.GHPSVAEA AVVGIPHPKW DERPLLIAVL NEGA...... 
 Parberacoa  LSTIDIENAA L.SHPAVANA AVIGMPHPKW QERPLLIVEM AKGA...... 
 Mesoppadsl  ISTIDLENLA V.GHPDVAEA AAIGVHHSKW GERPLLVVVA KPGK...... 
 Rhopaladsl  ISSIDLENLA V.GHPKVAEA AVIGVYHPKW DERPLLICQL KPDV...... 
 Sulisladsl  ISTVDLENHL M.THPAVAEA TVIGIPHPKW GERPLAFVVL RQGFEN.... 
  Astbipmed  ISSIELENLA M.QHPSVREA AVIARMDSKW SERPRFILAL HPGK...... 
 Thiintadsl  ISSIELENIA M.AHPAVAMA ACIARPDPKW DERPLLVVVK REGS...... 
  Novpenmed  ISSVEIENVA A.GHPKAASA AVIGVPHPKW NERPILIVKL KSAG...... 
  Carhydmed  ISSVAVEKYL L.SHPDVKEA AVVGLPHPLW QERPVAFVTL WEQA...... 
 Hylgralong  ISSIDIENIA M.GHPSVALA ACVGMKHPKW DERPVVVVVK KPGA...... 
 Staaggacoa  ISSLDLENIV M.SHPGVANC AVIAVPDAKW DERPLLIVQA RDDA...... 
 Natpeladsl  ISSVELENAI M.AHDGVAEA AVVGVPHERW QERPVAFVVP AEGADR.... 
 Halxanosuc  ISSVELENAI M.AHDGVAEA AVVGVPHERW QERPVAFVVP VEGADR.... 
  Phagalmed  ISTVELEDIA M.SHPDIAQA AAIAAKHPKW DERPVVIAVK RSG....... 
 Hoephoacoa  ISSIEIENLA V.GHPDVAEA AVIGVTHPKW DERPLLVIVV KEDR...... 
 Psespalong  ISSIELENVL M.AHPAVQQA AAIAAHHPKW DERPLMVVVK KPGA...... 
 Geotheacoa  IGPFEVEDAL V.KHPAVKEC AVVASPDEVR GHVVKAFVVL RDGVDPND.. 
 Homsapacoa  IGPSEVENAL M.KHPAVVET AVISSPDPVR GEVVKAFVIL ASQFLSHDP. 
 Ponabeacoa  IGPSEVENAL M.EHPAVVET AVISSPDPVR GEVVKAFVVL ASQFLSHDP. 
 Macmulacoa  IGPSEVENAL M.EHPAVVET AVISSPDPVR GEVVKAFVVL ASQFLSHDP. 
 Macfasacoa  IGPSEVENAL M.EHPAVVET AVISSPDPVR GEVVKAFVVL ASQFLSHDP. 
 Musmusacoa  IGPSEVENAL M.EHPAVSET AVISSPDPSR GEVVKAFVVL APEFLSHDR. 
 Cavporacoa  IGPSEVENAL M.EHPAVAET AVVSSPDPVR GEVVKAFVVL TPHFLSHDK. 
 Loxafracoa  IGPSEVESAL M.EHPAVVDS AVVSSPDPIR GEVVKAFVVL APQFLSHDR. 
 Susscracoa  IGPFEVESAL I.EHPAVAES AVVSSPDPIR GEVVKAFVVL SAPFKSSNP. 
 Bostauacoa  VGPAEVENAL A.EHPAVAES AVVSSPDPVR GEVVKAFIVL NPEFSSRDP. 
 Ratnoracoa  IGPFEVESAL I.EHPAVVES AVVSSPDPIR GEVVKAFIVL AAPFKSSNR. 
 Hetglaacoa  IGPSEVENAL A.EHPAVAES AVVSSPDPTR GEVVKAFVVL NPPFRSHDQ. 
 Pantroacoa  IGPFEVENAL N.EHPSVAES AVVSSPDPIR GEVVKAFVVL NPDYKSHDQ. 
 Equcabacoa  IGPFEVESAL I.EHPAVAES AVVSSPDPIR GEVVKAFIVL SPDYKSHDQ. 
 Ornanaacoa  IGPFEVESAL I.EHPAVIES AVVSSPDPIR GEVVKAFVVL SPEYVSHDP. 
 Melgalacoa  IGPFEVESAL I.EHPAVAES AVVSSPDPIR GEVVKAFVVL TPNYISHDP. 
 Ailmelacoa  IGPVEVENAL A.EHPAVLEA AVVSSPDPIR GEVVKAFIVL SPAYSSQDP. 
 Mondomacoa  IGPFEVESAL A.EHPAVLES AVVSSPDPIR GEVVKAFVIL KPDYKSYDP. 
 Crigriacoa  IGPFEVESAL I.EHPSIAES AVVSSPDPIR GEVVKAFIVL NAEYKSHDQ. 
 Xenlaeacoa  IGPFEIESAL I.EHPAVAES AVVSSPDPIR GEVVKAFVVL APAYNGHDP. 
 Canfamacoa  IGPVEVENAL A.EHPAVLEA AVVSSPDPIR GEVVKAFIVL SPAYSSQDP. 
 Danreracoa  IGPFEVENAL I.EHPAVAES AVVSSPDPVR GEVVKAFVVL TADFKSRAH. 
 Helmodacoa  IGPFEVESAL L.EHEAVAES AVVSSPDEIR GEVVKAFVVL RPGFMPS... 
 Deskuzbuty  IGPFEVESAL L.EHPAVAES AVVSSPDEIR GEVVKAFVVL APGYQPS... 
 Carhydacoa  IGPFEVESAL V.EHPAVAEA AVVASPDEIR GEIVKAFVVL APGYSPS... 
 Desrumadsl  IGPFEVESTL I.EHPAVAES AVVSSPDELR GEIVKAFVVL TEGYQPS... 
 Sphtheadsl  ISPFEVESAL L.EHPAVAEA AVVGSPDPIR GQIVKAFVVL VPGTETS... 
 Thesubadsl  IGPFEVESAL V.EHPAVAEA AVVASPDPVR GSVVKAFVVL APGYEPS... 
 Themaradsl  IGPFEVESAL V.EHPAVAEA AVVASPDPVR GSIVKAFVVL APGYAPS... 
 MyxanAbind  VGPFEVESAL L.EHDAVAES AVIGVPDEKI GQRVKAFVVL APGHTAS... 
 Kteracadsl  VGPFEVESAL K.EHPAVAES AVVASPDQMR GEIVKAFVIL APGYEPA... 
 Mettarbuty  IGPFEVESAL L.EHPAVKEA AVIGSPDVIR GMIVKAFIVL KDGYQPT... 
 Metmaradsl  IGPFEVESAL M.EHPAVQES AVVGSPDLIR GMVVKAFIVL KPGYQPS... 
 Metpetadsl  IGPFEVESAL I.EHPAVQES AVIGTPDPIR GMIVKAFIVL KGGFEPS... 
 Methunadsl  IGPFEVESAL Q.EHPSVQES AVVGSPDPIR GMVIKAFIVL KAGYEPS... 
 Calnitadsl  VGPFEVESAL Q.SHPAVAEN AVIGVPDELR GTIIKAFVVL APGFEPS... 
 Thepotadsl  IGPFEVESAL L.EHPAVLEC AITGVPDPVR GQVVKATVVL TQNYTPS... 
 Desafrbuty  IGPFEVESAL I.THPGVVEA AVTGVPDPVR GQAVKATVVL AKGYDPS... 
 Dessaladsl  IGPFEVESAL I.THDAIVEA AVTGVPCDVR GQAVKATVVL APGYEGS... 
 Clopapadsl  IGPFEVESAL L.EHPAVLEC AITAVPDPIR GQIVKATVIL AKSYTAS... 
 Cloceladsl  IGPFEVESAL L.EHPAVLEC AITAVPDLIR GQIVKATVIL AKNYNPS... 
 Flesinbuty  VGPFEVESAL Q.THNAVAES AVIGAPDKLR GTIVKAFIVL KPGFEGS... 
 Mettheacoa  IGPFEVESAI I.SHPSVLEC AVTGYPDPIR GQVVKATIVL ARGYEPS... 
 Metmazacoa  VGPFEVESAL I.QHPAVLEC AITGVPDPVR GQVIKATIVL TRDYTPG... 
 Bacfinacoa  IGPFEVESAL M.THPAVIEC AITGVPDEIR GQVVKATIVL SKDYKARAS. 
 Precapacoa  IGPFEVENAL M.THPAVVEC AITGVPDPIR GMVVKATVVL KDEYKSMAG. 
 Caltheadsl  IGPFEVEDAL V.KHPAVREC AVVASPDEVR GHVVKAFVVL KNPEEAKD.. 
 MetbarAbin  VGPFEVESAL I.QHPAVLEC AITGAPDPIR GQVIKATVVL TKGYTPG... 
 Brebregram  VELEEVESIL L.KHMYISET AVSVHKDHQE QPYLCAYFVS EK........ 
 Brelatgram  VELGEVETVL L.RYHKIREA AVIAKKDELE QAYLCAYFVE TE........ 
  Acelonsyn  IELGEIEARL L.EHGAVKEA VVIARQDRAG EAYLAAYFTT SR........ 
     PaeHGF  IETGEIEEQL L.KVPSVQEA IVIAREEADG .QQLCAYFVA QS........ 
  Paeelgsyn  IELGEIETQL V.KVATVQEA VVMAREDKIG QKVLCAYLVA DK........ 
     Paepol  IEIGEIEEQL L.KIDSVQET IVIAREGKNG .QELCAYLVA GR........ 
 PaepolsynB  IELGEVEAQI L.KVEDVQEV IVLAQADEQG QNQLVAYYVA ER........ 
 Paetergram  IELGEVESQL L.KVERVREV VVIAHADETG QKQMVAYYVA AQ........ 
  Bacsubpep  IELGEVEAQI L.KVEDVQEV IVLAQADEQG QNQLVAYYVA ER........ 
 Bacthupher  IELGEIESQL L.KHQDIKEV VVVAKEDKKN HTYISAYIVS EK........ 
 Brelatnope  VELGEIESAI L.EHEAIQET VVLARQDDQN QTYLCAYVVP KK........ 
 Clopapaaap  IELGEIEEQL L.KIEQIKET IVLDKQDSNN NKYLVAFYTG IK........ 
 Bretexnope  IELGEIEARL L.EHPAISET VLLAKQDEQG HSFLCAYLVT NG........ 
 CyaCCYaaap  IELGEIEAQL S.NHPEIRES VVIAREDAPG NKQLVAYVVS DEMSQ..... 
 Acelontyro  IELGEIEAEL L.KHPSVRES VVSAKGDPAG NQYLCAYLVP AE........ 
 Pelmemnope  IELSEIEAIL S.QHVDVQAS CVIAREDTPG DQRLVAYVVA HQDC...... 
  Micaersyn  IELGEIQTVL E.THPNVEQT VVIMREDSLY NQRLVAYVIR KDT....... 
 Brelanope1  IELGEIETRL L.EHEQVIEA VVLAREDEQG QAYLCAYLVA AD........ 
 Paecuraaap  IELGEIEAQL L.K.AGVRES IVLAREDADG QKELCAYFVA DQ........ 
  Micvirsyn  IELGEIQTVL E.THPNVEQT VVIMREDTLY NQRLVAYVIR KNS....... 
 Anavirnope  IELGEIEALL S.QHPGVIQN TLIIREDIPG SQRLVAYTVA NPDQ...... 
 Nospunaaap  IELGEIEALL S.QHSDVQQA VVIAREDIPG DQRLVAYIVL KQKL...... 
 PlarubanaD  IELGEIEAVL L.KHPVVKEV IVNLHKT.EN NQQLVAYVTG EPI....... 
  Analemsyn  IELGEIEFLL D.THPQVEQT VVVLQADTSE NQRLVAYVVR KNS....... 
  Anaflosyn  IELGEIEFLL D.THPQVEQT VVVLQADTSE NQRLVAYVVR KNS....... 
 Baccerglur  IELGEIESQL S.THQDIEET IVIAREDKES NQYLCAYIVS QK........ 
 BacamyBmyc  IEIGEVEAAL L.QLESVKEA VVIAIEEEGS .KQLCAYLSG DD........ 
 Lynmajaaap  IELGEIEAVL A.QHSKVREA VVIAREDIPG DKRLVAYLTT NDA....... 
 Micvagaaap  IELGEIEALL V.QHPAVKET AAVAVDDLSG NKRLVAYVVP HQNQ...... 
 Paetersurf  IEMEEITETL L.KHPGVLEA IVMDRQEEQH .TKLAAYVVL KD........ 
 OrnTW2nope  IELGEVESHL L.KLESIQEA IVLVREDKNI DKYLCAYIVS ER........ 
 Desoriaaap  IELGEIEAPL L.RLAGVKEA VVLAREDNSG GKYLCAYLIG EG........ 
 Xenbovornr  IELGEIEAQL M.QCHGVCEA IVLAREDEPG HKRLVAYLRP QAGV...... 
 Nodspunope  IELGEVETAL N.RNPDIRTS CVIAREDIPG QKQLVAYVVP DQHC...... 
 Vibcarornr  IELGEIESQL L.LEPSVKEA VVVAREDRGG DKRLVAYVTT SETSEDLGGT 
     TolPCC  IELSEIETVL S.QHQNVQKA VVIAQENVSG DKYLIGYIVP NVKT...... 
 Bacatrsurf  IELSEIEVRL A.QLSAVQDA AVAAVKDNAG NTALCAYVTP E......... 
 Mettunaaap  IEPGEIESVL T.QHPAVREA VVLARSDQFG KPRLVAYLLT DGQ....... 
     Micaer  IELGEIQTVL E.THPNVEQT VVIMREDTLY NQRLVAYVIR KDT....... 
  salentaco  LGTAEIESAL V.AHPKIAEA AVVGIPHAIK GQAIYAYVTL NHGEEPS... 
  citfaraco  LGTAEIESAL V.AHPKIAEA AVVGIPHNIK GQAIYAYVTL NHGEEPS... 
  citamaaco  LGTAEIESAL V.AHPKIAEA AVVGIPHNIK GQAIYAYVTL NHGEEPS... 
  esccolaco  LGTAEIESAL V.AHPKIAEA AVVGIPHNIK GQAIYAYVTL NHGEEPS... 
  kleoxyaco  LGTAEIESAL V.SHPKIAEA AVVGIPHNIK GQAIYAYVTL NHGEEPT... 
  yokregaco  LGTAEIESAL V.SHPKIAEA AVVGIPHNIK GQAIYAYVTL NHGEEPT... 
  lecadeaco  LGTAEIESAL V.SHPKIAEA AVVGIPHSIK GQAIYAYVTL NHGEEPS... 
 lecadeaco2  LGTAEIESAL V.SHPKIAEA AVVGIPHNIK GQAIYAYVTL NHGEEPS... 
  raoteraco  LGTAEIESAL V.SHPKIAEA AVVGIPHNIK GQAIYAYVTL NHGEEPT... 
  mangroaco  LGTAEIESAL V.SHPLIAEA AVVGIPHSIK GQAIYAYVTL IHGEEPT... 
  erwiniaco  LGTAEIESAL V.SHPKIAEA AVVGIPHSIK GQAIYAYITL NHGEDPT... 
  pantoeaco  LGTAEIESAL V.SHAKIAEA AVVGIPHSIK GQAIYAYITL NHGEEPT... 
  yeraldaco  LGTAEIESAL V.SHPKIAEA AVVGVPHNIK GQAIYAYITL NHGEEPT... 
  sermaraco  LGTAEIESAL V.SHPKIAEA AVVGIPHNIK GQAIYAYITL NHGEEPT... 
  rahnelaco  LGTAEIESAL V.SHPKIAEA AVVGIPHNIK GQAIYAYITL NHGEEPS... 
  peccaraco  LGTAEIESAL V.AHPKIAEA AVVGIPHHMK GQAIYAYITL NHGEEPS... 
  serfonaco  LGTAEIESAL V.SHPKIAEA AVVGIPHNIK GQAIYAYITL NHGEEPT... 
  hafalvaco  LGTAEIESAL V.SHPKIAEA AVVGVPHNIK GQAIYAYITL NHGEEPT... 
  brenneaco  LGTAEIESAL V.AHPKIAEA AVVGIPHSLK GQAIYAYITL NHGEEPS... 
  dicdadaco  LGTAEIESAL V.SHPKIAEA AVVGIPHSLK GQAIYAYITL NHGEEPT... 
  xenbovaco  LGTAEIESAL V.SHPKIAEA AVVGIPHHIK GQAIYAYVTL NHGEEPS... 
  provulaco  LGTAEIESAL V.AHPKIAEA AVVGIPHNIK GQAIYAYVTL NHGEEPT... 
  budaquaco  LGTAEIESAL V.SHPKIAEA AVVGIPHYIK GQAIYAYITL NYGEEPS... 
  alitaiaco  MGTAEIESAL V.AHPLISEA AVVGVPHEIK GQGIYAYITL NAGEEPS... 
  vibmimaco  MGTAEIESAL V.AFSKIAEA AVVGVPHDIK GQAIYAYITL NDGVYPS... 
  rhopalmco  VYPKEIESEI D.AMPGVVES AVIGVPHADF GEGVTAVVVR DKGA...... 
  braelkmco  VYPKEIETEI D.GMPGVVES AVIGVPHADF GEGVTAVVVR QPGA...... 
  miclotmco  VYPKEIEDEI D.AIPGVFES AVIGVPHADF GEGVTAVVVR SGEA...... 
  olicarmco  VYPKEIESEI D.AIPGVVES AVIGVPHADF GEGVTAVVVP DKTA...... 
  parpanmco  VYPKEIETEI D.ALPGVVES AVIGLPHRDF GEGVTAVVVP TGSP...... 
  sinmelmco  IYPKEVETEI D.QMPGVVET AVIGVPHPDF GEGVTAVVVR KPGA...... 
  enssojmco  IYPKEVESEI D.RMPGVVES AVIGVPHPDF GEGLTAVVVR KSDA...... 
 skeastimco  VYPKEVEVEI D.ALPGVIES AVIGVPHADF GEGVTALVVR QPNA...... 
  azocaumco  VYPKEVEGEI D.ALPGVLES AVIGLPHKDF GEGVTAVIVR TPGA...... 
  phyllomco  IYPKEVETEI D.ALPGIVES AVIGIPHPDF GEGVTAVVVK KPGS...... 
  agrvitmco  IYPKEVESEI D.QLEGVVES AVIGVPHPDF GEGVTAIVIC KPGF...... 
  fodfenmco  VYPKEVESEI D.ALEGVVES AVIGVPHPDF GEGVTAVVVR KAGS...... 
  stastemco  VYPAEVEAVI D.EIEGVAES AVIGVPHADF GEGVVAVVAP HPGV...... 
  ensadhmco  IYPKEVEGEI D.QLEGVAES AVIGVPHPDF GEGVTAIVVC KPDA...... 
  halsalmco  VYPKEVEQVI D.ELEGVHES AVIGLPHADL GEGVTAVVVP EPGA...... 
  leumucmco  VYPKEIEILI D.DIEGVEES AVIGLPHPDF GEAVTAVIVR QPNS...... 
  cobampmco  IYPKEVELLI D.DMPGVNES AVFGVPHPDF GEGVCAVVVM QPGHQD.... 
  roslitmco  IYPKEIELVL D.EQPGVLES AVIGVPHPDF GETVVAVLVP VPKA...... 
  cobcrumco  IYPKEVELLI D.DLPGVNES AVFGIAHPDF GEAVCAVVVM QPGQQD.... 
  oceindmco  IYPKEVELLL D.DQPGVLES AVIGVPHPDF GESVVALLVA RKGA...... 
  leicaemco  VYPKEVESLI D.DLPGVLES AVIGVPHSDF GEGVVAVVVP EGEG...... 
  ponticmco  IYPKEIEELL D.DQPGVLES AVVGVPHPDF GETPVAVIVP EPGQ...... 
  sphingmco  VYPAEVETAL D.ELPQVHES AVIAVPHRDL GEAPVAVIVP RDKG...... 
  platemmco  IYPKEIETVL D.AQEGVLES AVIGVPHPDF GETVLALLVP AKGV...... 
  novsubmco  IYPAEVEAVL D.EIPGIAES AVIGVPHADM GEAVVAVV.K ATDP...... 
  rhosphmco  VYPKEIELVL D.EQPGVLES AVIGVPHPDF GEAVVGVIVP RPGA...... 
  thalucmco  VYPKEVEEII A.DYDEVDEV AIFGLPHPDF GEAVAGVIVP ANGS...... 
  aciebrmco  VYPAEIEGYI N.EMPGVAES AVVGVPHPDF GEVGVVVVIP KPGA...... 
  nitwinmco  VYPKEVESEI D.ALAGVAES AVIGVPHPDF GEGVTAVVVR GKNG...... 
  combadmco  VYPAEIESFI N.ELPGVMES AVVGVPHADF GEVGVAIIVP RAGA...... 
  varparmco  VYPAEIEGYI N.ELPGVAES AVVGVPHPDF GEVGVAIVIA KAGG...... 
  Metacemed  VGPFEVESAL I.QHPAVLEC AITGVPDPVR GQVIKATIVL TKDYTP.... 
 Metsicacoa  VGPFEVESAL I.QHPAVLEC AITGVPDLIR GQVIKATIVL TKDYTP.... 
 Metlacacoa  VGPFEVESAL I.QHPAVLEC AITGVPDPVR GQVIKATVVL TKDYTP.... 
 Metmaracoa  IGPFEVESAL I.SHPAVLEC AITGVPDPVR GQIVKATIVL TSEYEA.... 
 Metforacoa  IGPFEVESAV I.SHPSVLEC AITGVPHPVR GQVVKATIVL TGDYEP.... 
 Metholacoa  VGPFEVESAL I.EHPAVLEC AITGVPEPVR GQVIKATIVL TKNYKA.... 
 Mettinacoa  VGPFEVESAL I.EHPAVLEC AITGVPDPVR GQVIKATIVL TKDYTA.... 
  Pelcarmed  IGPFEVESAL M.EHPAVMEC AITGVPDPDR GQVVKATIVL TKDFTA.... 
 Metconacoa  IGPFEVESAL I.THPAVVEC AITAVPDEIR GQVVKATVVL KKGYTP.... 
 Clostracoa  IGPFEVESAL L.EHPAVLEC AITAVPDPIR GQIVKATVVL AKNYTP.... 
  Theferaco  IGPFEVESAL L.EHPAVLEC AITGVPDPVR GQVVKATVVL TPNYTP.... 
  Acecelaco  IGPFEVESAL L.EHPAVLEC AITAVPDPVR GQIVKATVVL TKKYSA.... 
  Psecelaco  IGPFEVESAL L.EHPAVLEC AITAVPDTDR GQIVKATIVL AKNYNP.... 
  Pardisaco  IGPFEVESAL M.THPAVVEC AITGVPDEIR GQVVKATIVL AKDYKDKA.. 
   undokaco  IGPFEVESAL M.EHPAVVEC AVTAAPDEVR GQVVKASIVL APEYQPG... 
  Endproaco  IGPFEVESAL I.EHPCVLEC AITGVPDDER GAVVKATVVL AKGYEP.... 
  Bacxylaco  IGPFEVESAL M.THPAVVEC AITGVPDEIR GQVVKATIVL SKDYKARA.. 
  Pargoraco  IGPFEVESAL M.THPAVVEC AITGVPDEIR GQVVKATIVL AKDYKDRA.. 
  Ecolifaal  IWPQDIEYIA E.QEPEIHSG DAIAFVTAQE .....KIILQ IQCRISDEE. 
 Shefleacoa  IWPQDIEYIA E.QEPEIHSG DAIAFVTAQE .....KIILQ IQCRISDEE. 
 Hafparacoa  IWPQDIEYIA E.QEPEIHSG DAIAFVTSQE .....QIILQ IQCRVGSEQ. 
 Citfaracoa  IWPQDIEYIA E.QEPEIHSG DAIAFVTSQE .....RIILQ IQCRVSCEE. 
 Shiblaacoa  IWPQDIEYVA E.LEPEIHSG DAIAFITPQD QEESGRIILQ VQCRVSSEE. 
 Plugeracoa  IWPQDIEYVA E.MEPEIHPG DAIAFVTPQD QEESGRIVLQ IQCRVSSEE. 
 Sermaracoa  IWPQDIEYVA E.SEPEIRSG DAIAFVTEEH D.EAARIILQ IQCRVSSEE. 
 Legpnefaal  HYPQDIEFSL XHSPLHHVLG KCAAFVIQEE HEY..KLTVX CEVKNRFXDD 
 Legnorfaal  HYPQDIEYSL IHSPLHRSLG KCAAFVIQED HDY..KLTVM CEVKNRFMDE 
 Legsaifaal  HYPQDIEYSI LHHPIHKLLG KCAAFVTQTD HEY..ELTVM CEVKNRFLEA 
 Fludumfaal  HYPQDIEYSI LHAPIHEFLG KCAAFVMQTD HEY..ELTVM CELKNRSMPP 
 Scytoladsl  HYPQDIERTV ENSHPALRSG CGAAFAVEVE GKE..RLVII QEIERNYLRN 
 Hasbysadsl  HYPQDIELTV ERSHPALRRG CGAAFAVEVK GEE..RLVIV HEVERSYLRK 
 Nocpunadsl  HYPQDIEMTV ADSHEALILG AGAAFTIDSK GEE..RLAIV QEIDRHY.RN 
 Micaeradsl  HYPQDIEYSV QQSHQALRLD SGAAFTIEVD NQD..KLVIV QEVERTYLSK 
 Chrcyaadsl  HYPQDIEMTV EKSHPALRPS SGIAFSLDIA GKE..RLVVA QEVERSYSRK 
 Tolcamadsl  HYPQDIELTV EQSHPSLRSG YSAVFSIDES EQE..RLVIV CEIERSYLRK 
  Acihaedhb  IASEEVEELM L.LHPDVVHA ALVAISDEKF GEKSCAFIVS RAPELKA... 
  Psefludhb  VASEEIENLI V.LHPDVTHA GLVAMPDDRL GEKSCAFVVT RNPHLKP... 
  Psesyndhb  VASEEIENLI V.LHPEVTHA GLVAMPDAAL GEKSCAFVVS CNPNLKP... 
  Brumeldhb  VAAEEIENLI L.LHPDVTHA ALVAMQDELL GEKSCAFIVS RNPDLKP... 
  Snoalvdhb  IAAEEIEKLM I.THPDVTEA ALVAITDERF GEKSCAFIVS QNQHLTA... 
  Labaggdhb  IAAEEVESLL L.LHPDVREA ALVAIQDPAL GEKSCAVIVS DNSCIKP... 
  Halelodhb  IAAEEIENLL L.RHSDITHA ALVAMQDPLM GEKSCAFLVG S.AELRP... 
  Agrtumdhb  VASEEVENLI L.RHPDVTHA ALVAMQDELL GEKSCVFVVS RNPALKA... 
  Rhiunddhb  VASEEIENLL L.RHQDVTHA ALVAVEDKLL GEKSCAFVVS RNEELKA... 
  Yerrucdhb  IAAEEVENLL L.THPDIIHA ALVSMPDEMM GEKSCAFVVT RDANLKP... 
  Chrvacdhb  IAAEEIEHLL L.QHPQVAQA ALVAMPDAML GEKSCAYVVA HEDGLKS... 
  Peccardhb  IAAEEIENLL L.KHDGILHA ALVSMPDPIM GEKSCAFLVV SDPSLKA... 
  Terturdhb  IAAEEIENLL V.KHPQIINA ALVALPDERL GEKSCACLVT QDEKIKP... 
  Acibaudhb  IASEEIEKLI L.LHPEVMHA ALVAIVDEQF GEKSCAFIVS RNPELKA... 
 Myctubfd10  IAPDEVDRIA E.GVSGVREA ACYEIPDEEF GALVGLAVVA SAELDES... 
 Mycgoracoa  IAPDEVDRIA E.GADGVREA ACYEIPDPEF GALVGLAVIP SAELDES... 
 Mychaeacoa  IVPDEVDRIA E.SVSGVREA ACYEIPDAHF GALVGLAVVP AAKLDES... 
 Mycnewacoa  IAPDEVDRIA E.GVAGVGEA ACYEIPDGEF GALVGLAVVA STALDES... 
 Mycconacoa  IAPDEVDRIA E.AVPGVDEA ACYEIPDDEF GALVGLAVVA SAVSDEP... 
 Mycsetacoa  IAPDEVDRIA E.AVAGVSEA ACYEIPDEEF GALVGLAVVA STTLDAS... 
 Mycmucacoa  VAPDEVDRIA E.SVPGVGAA ACFEIPDPEF GALIGLAVIP SGKLDEG... 

             701                                                750 
  Luccruluc  .SMTEKEVMD .YVASQVSNA KRLRGGVRFV DEVPKGLTGK IDGRAIREIL 
  Phopyrluc  .TMTEKEIVD .YVASQVTTA KKLRGGVVFV DEVPKGLTGK LDARKIREIL 
  Lucbipluc  .TMTEKEIMD .YVAGQVTTA KRLRGGVVFV DEVPKGLTGK LDARKIREIL 
  Lamnocluc  .TMTEQEVMD .YVAGQVTAS KRLRGGVKFV DEVPKGLTGK IDGRKIREIL 
  Lamturluc  .TMTEQEVMD .YVAGQVTAS KRLRGGVKFV DEVPKGLTGK IDARKIREIL 
 Pyrocpyluc  .TMTEQEVMD .YVAGQVTAS KRLRGGVKFV DEVPKGLTGK IDSRKIREIL 
  Diapecluc  .TMTEQEVMD .YVAGQVTAS KRLRGGVKFV DEVPKGLTGK IDSRKIREIL 
  Cradisluc  .TMTEQEVMD .YVAGQVTAS KRLRGGVKFV DEVPKGLTGK IDSRKIREIL 
 Pyrocruluc  .MMTEQEVMD .YVAGQVTAS KRLRGGVKFV DEVPKGLTGK IDSRKIREIL 
 Pyrocmiluc  .MMTEQEVMD .YVAGQVTAS KRLRGGVKFV DEVPKGLTGK IDSRKIREIL 
  Phopenluc  .SITEKEIQD .YVAGQVTSS KKLRGGVEFV KEVPKGFTGK IDTRKIKEIL 
  Luclatluc  .SMTEKEVMD .YVASQVSNA KRLRGGVRFV DEVPKGLTGK IDGKAIREIL 
  Hottsuluc  .TMTEKEIVD .YVNSQVVNH KRLRGGVRFV DEVPKGLTGK IDAKVIREIL 
  Hotparluc  .TMTEKEIVD .YVNSQVVNH KRLRGGVRFV DEVPKGLTGK IDAKVIREIL 
  Lucitaluc  .TMTEKEIVD .YVNSQVVNH KRLRGGVRFV DEVPKGLTGK IDAKVIREIL 
  Phrvivluc  .TLTEKEVQD .FIAAQVTPT KHLRGGVVFV DSIPKGPTGK LIRKELREIF 
  Phrhirluc  .TLTEKEVQD .FIAAQVTPT KHLRGGVVFV DSIPKGPTGK LIRKELREIF 
  Rhaohbluc  .SLTEQEIID .YIAERVSPT KRIRGGVVFV DDIPKGATGK LVRSELRKLL 
Pyrophanluc  .EITDKEVYD .YLAERVSHS KYLRGGVRFV DSIPRNVTGK ITRKELLKQL 
Pyrophplluc  .EITAKEVYD .YLAERVSHT KYLRGGVRFV DSIPRNVTGK ITRKELLKQL 
 Phyromeluc  .EITAKEVYD .YLAERVSHT KYLRGGVRFV DSIPRNVTGK ITRKELLKQL 
  Agrbinluc  .EVTEKEIVD .YIAKQVSSA KHLRGGVRFI PDIPRTAAGK IQRNLLRNMI 
  Tricasluc  .NLTEKEIID .FVAGKVSSQ KRLRGGVIFV PAIPKNPSGK ILRRELRKML 
  Tenmolluc  .DVCEEELVR .YIAENVCVQ KRLYGGVRFI EEIPKSSSGK ILRRKLVNLL 
  Dromelluc  .QLTENEVIQ .FVNDNASPA KRLRGGVIFV DEIPKNPSGK ILRRILREML 
  Droanaluc  .QLTENDVIQ .FVNEHASPA KRLRGGVIFV DEIPKNPSGK ILRRILREML 
  Anogamluc  .SVTANEIER .YVASKLSPQ KQLRGGVFFV DEIPKTGSGK ILRRQLRDAL 
  Drowilluc  .QLTEDEVIK .FVNDHASPA KRLRGGVIFV DEIPKNPSGK ILRRVLRNML 
  Droperluc  .QLTENDVIQ .FVNEHASPA KRLRGGVIFV DEIPKNPSGK ILRRILRNML 
  Aedaegluc  .EVTGAEIIK .YVAEQVSQQ KQLHGGVRFI DAVPKTTTGK ILRRELRELA 
  Glomorluc  .QLSEQEIID .FVAQRASPA KRLRGGVTFI DEIPKNPSGK ILRRLLRDSL 
  Drosimluc  .QLTENEVIQ .FVNDNASPA KRLRGGVIFV DEIPKNPSGK ILRRILREML 
  Drogriluc  .ELTTGDVIS .FVHDHASPA KRLRGGVIFV EEIPKNPSGK ILRRVLREML 
  Droyakluc  .QLTENEVIQ .FVHENASPA KRLRGGVIFV DEIPKNPSGK ILRRILRNML 
  Dromojluc  .QLTEEDVIN .FVNERASPA KRLRGGVVFV DEIPKNPSGK ILRRILRDML 
  Droereluc  .QLTENEVIQ .FVNDNASPA KRLRGGVIFV DEIPKNPSGK ILRRILRDML 
  Culquiluc  .DISEAEIKK .YVADRTSPA KRLHGGVRFI AEIPKNLSGK ILRRELRAML 
  Acrechluc  .NICEKDIIQ .YVNERVSNP KRLRGGIRFV DSIPKTPSGK ILRRVLRDRL 
  Apimelluc  .NITAEDIIK .FVNERVSSH KRLRGGIKFI ENIPRTASGK ILRRVLRDTL 
  Camfloluc  .NIREEDIIQ .YVNERVSNP KRLRGGIKFV DSIPKTPSGK ILRRVLRRTL 
  Solinvluc  .KVTQQELID .FVARNMMDN YKLRAGVIFL DHFPYTGSGK ISRKDLKTMA 
  Rhoequluc  .ALTEEAVID .FVARRVSPH KKVR.QVEFI EIVPKSASGK ILRRNLRATT 
  Strvioluc  .RISEDDLIA .YVAGQVAPY KKVR.RVEFT DTVPRSATGK ILRRELRARE 
  Ampqueluc  .SLSEEDVMS .FVKERLSEH KWLTGGVQFI QEVPKSASGK ILRRNLKK.. 
  Subdomluc  .GVNEKEVVD .YIAKKLAVH KHLTGGVEFV DVIPKSASGK ILRRMLRDQS 
  Sackowluc  .TVNPKDILS .FVESKVAPH KRLRGGIEFV NEIPKTASGK ILRRNLRDI. 
  Artoliluc  .KVTSEDIKK .YMSKVVSSY KQLTGGIVWV DEIPKNPSGK ILRKLLRERA 
  Batdenluc  .KLTEKEVQE .FIAGQVAYY KQLRGGVVFV DAIPKAASGK ILRRILRAMD 
  Scubailud  .TITEDDIKQ .FISKQVIFY KRIH.RVFFI DAIPKNPSGK ILRKDLRAIL 
  Nictabluc  .AITEDEVKD .FISKQVIFY KRVK.RVFFV ETVPKSPSGK ILRKDLRARL 
  Riccomluc  .SLTEEEVQK .YIADQVAPF KRLR.RVTFI NTVPKSASGK ILRRELIEKV 
  Poptriluc  .KITEDEIKQ .YISKQVIFY KRIG.RVFFT EAIPKAPSGK ILRKDLRARV 
  Humlupluc  .QVTEDEVKQ .FISKQVVFY KRIN.RVFFI EAIPKSPSGK ILRKDLRAKL 
  Selmoeluc  .TVDESNVLN .FIAKQVAPY KRLR.RVSFI DAIPKSAAGK ILRRELTALP 
  Salmilluc  .TITEDEIKQ .FISKQVIFY KRIN.RVFFI DAIPKSPSGK ILRKDLRARL 
  Picsitluc  .SLTEKNFMD .YVAKQVAPF KRLH.RINFV DSIPRSSSGK ILRRELIAKT 
  Soraucluc  .KISEDDIKQ .YISKQVVFY MRIG.RVFFT DKIPKAPSGK ILRKDLRAKL 
  Rutgraluc  .QISEDEIKQ .FVSKQVVFY KRIS.RVFFV DAIPKAPSGK ILRKDLRAKL 
  Thehalluc  .SITEEDIQA .FIAKQVAPY KRLR.RVSFI SSVPKSAAGK ILRRELVQQV 
  Ipobatluc  .DLTEEAVKE .FIAKQVVFY KKLH.KVYFI HAIPKSASGK ILRKELREKL 
  Pruaviluc  .QLTEEAVKE .FIAKQVVFY KRLH.KVYFV HAIPKSPSGK ILRKDLRAKL 
  Allcepluc  .DITEDAVKE .FISKQVVFY KRLQ.TVYFV HAIPKSPSGK ILRKDLRARL 
  Glymaxluc  .EIAEDEIKK .YISQQVVFY KRIC.RVFFT DSIPKAPSGK ILRKVLTARL 
  Ephrealuc  .IISEEEVKA .YIADQVVFY KKIH.SVYFV DSIPKSASGK ILRKDLRNKV 
  Sorbicluc  .DIAEDAIKE .FISKQVVFY KRLH.KVYFT PSIPKSASGK ILRRELRAKL 
  Neoaffluc  .EISENEIKQ .FVAKEVVFY KRIN.KVFFT DSIPKSPSGK ILRKDLRAKL 
  Goshirluc  .ELTEEAVKE .FIARQVVYY KRLH.KVHFV HAIPKSPSGK ILRKDLRAKL 
  Literyluc  .ELTEEAVKE .FISKQVVFY KRLH.KVYFV HSIPKSPSGK ILRKDLRAKL 
  Panvirluc  .QLTEDEIKQ .FVAKEVVFY KKIH.KVFFT DSIPKNPSGK ILRKDLRARL 
  Lolperluc  .EISENEIKQ .FVAKEVVFY KRIC.KVFFA DSIPKSPSGK ILRKDLRAKL 
  Betplaluc  .QVTEDEIKQ .FVSKQVVFY KRIS.RVFFI DVVPKSPSGK ILRKELRAKL 
  Triadhluc  .SLSAKDIIK .YVAENVAWY KQLRGGVEFV QSIPKSASGK ILRRVIRQNE 
  Acrpisluc  .ALNEKDVVQ .FVHKNVSAQ KRLRGGVRFV NSIPKNPSGK ILRRVLKGLI 
  Dicdisluc  .SLTEKELLD .WAHPKIANY KHFRGGIFFI PAIPKSATGK LLRKNLKDFN 
  Ciointluc  .SLTASEIHK .FLEGRVSKF KYLRGGVEFV DIIPKSASGK ILRRELRAKE 
  Nemvecluc  .EISEREILD .FVTEHVAPE KKLRGGVEFV EAIPKTPTGK ILRRVLKKEA 
  Lucparluc  .TMTEKEIVD .YVNSQVVNH KRLRGGVRFV DEVPKGLTGK IDAKVIREIL 
  Lucterluc  .HLTEQQILD .YVAGQVSNA KRLRGGVRFV DEVPKGLTGK IDGRAIREIL 
  Luctsuluc  .TMTEKEIVD .YVNSQVVNH KRLRGGVRFV DEVPKGLTGK IDAKVIREIL 
  Pecforluc  .EITEQEVFD .LVASQVSSP KHLRGGVRFI DEIPKNATGK IMRKELQKLA 
  Pedhumluc  .NITEDEIKK .YVAGKVSPQ KKLHGGVRFI PEIPKNPSGK ILRRELQAMN 
  Pyrangluc  .EITDKEVYD .YLAGRVSHS KYLRGGVRFV DSIPRNVTGK ITRKELLKQL 
  Pyrpecluc  .MMTEQEVMD .YVAGQVTAS KRLRGGVKFV DEVPKGLTGK IDSRKIREIL 
  Steazuluc  .HVTEQEVMD .YVAGQLSSY KKLRGGVRFI DEIPKGLTGK IDRKALKEIL 
   Alcalc4b  .TLSEDALDA .FCRSSELAD FKRPKRYFIL DQLPKNALNK VLRRQLVQQV 
   Brajapna  .NVSESELEQ .FCRTSGLAN FKRPRRYVFV DAIPKSPVGK LLRRLLVAGE 
 Ralpicadsl  .DVNASTLDA .YCRDSELAN FKRPRDYVFV ADIPKSPVGK ILRRKLSEGE 
 Geokaulong  .TLTAQELDQ YCRESGKLAN FKRPKKYIFV KEIPKSPVGK ILRRKLKNGE 
 Raleutadsl  .CVDAQALDT .FCRGSDLVN FKRPRDYVFV ADLPKSPVGK ILRRKLSAGE 
 BurCCGadsl  .HVDAEALDA .WCRQSDLVN FKRPRDYVFV DDIPKSPVGK ILRRKLSAGE 
  AzoB51fac  .GVEARDLDD .HCRTSGLAN FKRPREYVFL DEIPKSPVGK ILRRKLQAGE 
  Cupbasfer  .NIDAQALDT .YCRGSDLVN FKRPRDYVFV EEIPKSPVGK ILRRKLSAGE 
 AciNO1adsl  .PLDAHALDA .HCRSSDLPN FKRPREYVFV AEIPKSPVGK VLRRKLVAGE 
 Dinshiadsl  .AVSTEELDA .HCRDSALAN FKRPRRIIFV SELPKSPVGK LLRRELVAGN 
 Metradadsl  .STDEAALDA .HCRAGGLPS HKLPRRYVFV DEIPKSPVGK LLRRQLVAGE 
 Halpaulong  .GTTAEALDS FLLGNDDLAD FKRPREYAFV DELPKTPSGK IQKFELREDD 
 Bacceradsl  .TITEADLET YCKESDELAD YKRPRHYLFV DELPRNASGK LQKFVLRESL 
 Bacthuacoa  .TITEADLET YCKESDELAD YKRPRHYLFV DELPRNASGK LQKFVLRESL 
Baccerlacoa  .NISEADLET YCKESDELAD YKRPRHYLFV DELPRNASGK LQKFVLRESL 
 Desoriacoa  .GLTAEELNE FLLRSDKLAA FKRPRRYVFC PALPKTPSGK IQKFKLDELL 
 Metnodadsl  .PVEEAALDA .HCREAGLPS HKRPRAYVFV AEIPKSPVGK LLRRQLVAGA 
 Sponewlong  .VVDEEEIKT .FCGQ.HLAK YKVPTQIFVE KQIPRNASGK VLKYRIREAL 
  Saceryfer  .GATADELRD .HLRR.HLAA YKVPKQVDFW DDLPRTGAGK IRKQAVRERL 
 Bacweilong  .NISEADLET YCKESDELAD YKRPRHYLFV DELPRNASGK LQKFVLRESL 
 Herauradsl  .QLDEPTLIA .FCRE.RLAS YKTPKSIYFL PELPHNASGK VVKPELRKLF 
 Chrsaladsl  .PVGEQELHH .HCLEAGLTR YKCPRGYRFV DELPKSPVGK ILRRLLRVPA 
 Desalkadsl  .TITEEDILQ .VCRD.NLAG FKRVKEVHFV EALPKNSTGK ILKTVLREEL 
 Anoflalong  .QLTAEQLEA FCKQSDKLAP YKRPRAYYFV EALPRNASGK IQKFLLREQM 
 Vibfislong  .SISEKELIK .WSRQ.HLAD YKCPKHLDIV EALPMTATGK ILKRMLK... 
 Bacantlong  .NISEADLET YCKESDELAD YKRPRHYLFV DELPRNASGK LQKFVLRESL 
 Stramblong  .PRDAVGITE .WSKQ.YLGK YKYPRRVEFA DELPLGPSMK VLKRELRVRY 
 Thebisadsl  .PLTAERLRE .FCAG.RLAH YKIPRYVHVV DSFPMTVTGK IRKVEMREQA 
  Rhoaetfer  .TLTEDELFA .FLGE.RLAR YKIPKSLLVL DEIPRNATGK IRKDKLREQY 
 Mitmullong  .SINIRELKK .FLQA.NLAL YKIPREFHEL QSLPRTSTGK IAKRQILRDF 
 Rhopalacoa  .ALTEEQVIA .HCKA.RIAG FKSPKRVFFA DNLPRNPSGK ILKRNLRQAY 
 Rhojoslong  .HVEPSEIIE .FVRA.RLAE YKYPRQIWFV PSLPKGPTGK ILRRQVDPPT 
 Brebreacoa  .VITEAHIKE .HCEQ.RLAK YKIPKSFVFL TELPRNATGK IVKQALTRLK 
 Geoobsadsl  .TVDPEELVR .FCRE.RLAG YKTPRYVAVA DGLPKNASGK ILKRELRTTY 
 Intcaladsl  .PLTAEALRE .FCTG.QLAH YKIPRYVEVV DEFPMTVTGK IRKVEMRELT 
 Myctheacoa  .TLDEETVAA .HCSG.RLAG FQTPKHVFIV ETLPKNPSGK ILKRELRNTF 
 Bacpseadsl  .TLSEEELLA .HCQR.TLGR YKIPKRITFV EELPKTPVGK VDKKKLFTEA 
 Cupmetadsl  .SATLESIQS .HCRE.RIAG YKIPRSVEFV DALPLSSVGK VLKNELRKRH 
 Plabonlong  .EVTIESLIS .LCKE.NLAS FKKPKEVFIV DELPKSSYGK ILKREMKTQH 
 Strvioadsl  .DHALAEFHS YVREGSGLPS LKRPKRLIAV EEIPKSGTGK ILRRRLSSGD 
 Nitsaladsl  .RPDVTKLKA .HLRE.HLAN FKIPRKFYIT EALPKNATGK VLKRVLKEQL 
 Stanasadsl  .VPTAEEVLE .FGRE.RMGA HKYPRRVEFV KELPLGPSMK VLKRVLRDRF 
 Roscasadsl  .DSLEQELID .WCRA.RLAS YKKPRRIVFV ASLPRNALGK VQKHVMQQQL 
 Sulacilong  .TVTEDELIS .WGRE.HLAG FKAPKQIVVR DHLPKNASGK ILKRTIKAEL 
 Carhydlong  .TATAEEIIA .FCKE.RLAA YKVPKKVEFR EELPKTAVGK ILRRQLREEE 
 Mycaviadsl  .TPTLEAVQE .FVRS.SLAG YKVPRRLVVV SDLPVLASGK VDKKRLRAEI 
 SelspucoAL  .EVDMRTLKK .FLQK.NLAV YKVPREFCQI PEMPRTSTGK IAKREIARLY 
 Gorpolacoa  .TLTYEQLAA .FLGE.RLAR YKIPKSMVLL EEIPRNATGK IRKDRLRSMF 
MyxfulAbind  .ALTGEELTR .FCSG.RIAS FKIPRYWKFV DAFPMTVTGK VQKFKMREAS 
  Thethelon  .KPAPEELNA HLLKAGFAK. WQLPDAYVFV EEIPRTSAGK FLKRALREQY 
 ThescoAbin  .KPSEEELRE HLLKAGFAK. WQLPDAFVFV EEIPRTSAGK FLKRALREQY 
 Marhydosuc  .HATPEALRE .FLAPQFAK. WWLPDAFVFV DEIPRTSTGK FLKAALRERF 
 Meisiladsl  .SATPEELRA .YLEPRFAK. WWLPDAFVFV DEIPRTSTGK FMKSRLREQY 
  Meirubads  .SVTPEELAR .FLEPRFAK. WWLPDAYVFL DEIPRTSTGK FLKSKLREQF 
  Brelatmed  .SVSKEELLA .YLKPKFAK. WWLPDDVLFV KEIPKTSVGK FLKRALREQI 
 Baccoaadsl  .KITAAELKD .YLKTQFAS. WWVPDDILFM KEIPKTSVGK FLKRALREQL 
 Deskuzosuc  .KVTAEDILE .FLRGRVAK. WWLPDRVEFI DEIPKTSVGK FNKKALRHKF 
 Salshaadsl  .ELSAEDLAA .FLRERMEK. WMVPENYVFV DEIPRTSTGK FSKLDLRKQL 
  Geothemed  .RVTKEELYD .FLRPQFTK. WWLPDDIVFL DEIPKTSVGK FLKRKLRDEM 
 Oceproadsl  .ELTAEELRE .FLAPKFAK. WWLPDAIVFV DEIPRTSTGK FMKAKLRERF 
  Baccermed  .TVTKEEIYE .FLKPQFAK. WWLPDDIVFM EEIPKTSVGK FLKQALRKEL 
  Geokaumed  .SVTKEELYD .FLRPQFTK. WWLPDDIVFL DEIPKTSVGK FLKRKLRDEM 
 Aliaciadsl  .KVTKEDLQA .HLSKMVAK. WWLPDDYVFV EEIPKTSVGK FSKKTLREQY 
 Bacweiadsl  .TVTKEEIYE .FLKPQFAK. WWLPDDIVFM EEIPKTSVGK FLKQALRKEL 
 Baccytadsl  .VVTKEELYE .FLQPQFAK. WWLPDDIVFM KEIPKTSVGK FLKQALRKEL 
 Detalkadsl  .NVTEQDILD .FLKPKVAR. YWMPDKVQII GEIPKTSVGK FNKKALRETY 
 Marmaradsl  .EPDGASIIE .YLRGEVPK. WWLPDAVEFI DEMPIGATGK MLKTKLREIY 
 Varparadsl  .EVTGEELLT .FLSTRVAK. WWLPDDVAFV DSLPHTATGK LLKTKLREMF 
  Rhocenmed  .TVEKEELLA .WLSDKVAK. WWLPDDIVVM EQLPHTATGK ILKTALRKQF 
 Mycvanadsl  .HATREDILE .YLAGEVVK. WWLPDDVVFV DELPHTATGK VLKLKLREQY 
 Canaccadsl  .ELTREAMLQ .FLAGRVAA. WWLPDDVAFV EELPHTATGK LHKLKLRERF 
 Cupmetlong  .EITREELLG .FFEGKVAK. WWIPDDVLFV SEIPLTATGK MQKLKLREQL 
 Chrviolong  .RATREELLA .YFDGKIAK. WWTPNDIAFV DELPHTATGK LLKMKLREQF 
 Burambadsl  .NVSRGELLQ .FFEGKVAK. WWVPDDVVFV DAMPMTATGK FQKAALREQF 
  Arcfulmed  .SITKEELYE .HLKQRFAK. WQLPDDIIIT DEIPKTSVGK FSKRTLREQY 
 Fulpelacoa  .EPDAQSIRD .FLLDHVAR. WQLPDDIVFV DEIPHTATGK ILKMELRDIY 
 Parberacoa  .NAEPAEILE .FTRQQLPK. ISWPDDVQTV ETIPLGATGK VLKTELRKQF 
 Mesoppadsl  .EPTKAGILD .FMDGKVAK. WWMPDDVAFV GEIPHTATGK IQKITLRQQF 
 Rhopaladsl  .TCTRDEILQ .YMDGKIAK. WWMPDDIVFV EAIPHTATGK ILKTALRDQF 
 Sulisladsl  .KISKQELLG .YLSQRFAK. WQLPDDIIFV KEIPKTSVGK FDKKALREKY 
  Astbipmed  .TITGAELRK .VIEPHVAR. WWIPEDYIVV DEIPHTATGK ILKTKLRELY 
 Thiintadsl  .TLERDELLK .FYEGKVAK. WMIPDDVVFV PAIPLGATGK ILKNRLRAEL 
  Novpenmed  .AGTKEEFLQ .FLQGRVPK. WWLPDDVIFV EDIPLGSTGK IDKNLLREQI 
  Carhydmed  .KVTEEELLS .YLRSKLLS. FWVPDRILFL RELPRNSVGK VAKKLLREKY 
 Hylgralong  .ELTREALLS .FYAGKAVAK WQIPDDVIFM DAIPLGATGK MLKTRLREQL 
 Staaggacoa  .QPQKEEILG .LLAERVAK. WQVPDDVVYV DELPMTATGK VSKLTLRKNF 
 Natpeladsl  .DALVDEVNE .MLADEYPK. WWLPDEIEFI KEVPKTATGK FSKKDIREEY 
 Halxanosuc  .ETLVDEITD .HLADEYPK. WWLPDDIEFI QEIPKTATGK FSKKDIREEY 
  Phagalmed  .DVTEADLLA .HYQGKVAS. WQIPDRVIFV ESLPLGGTGK VQKNTLRERY 
 Hoephoacoa  .SPSKEDLIG .FLDGKIAK. WWMPDDVIFV DDIPHTATGK IQKTALRDQL 
 Psespalong  .KVTREELLA .FFKGKIPN. WQTPDDVVFV DELPHTATGK LYKLKLRQMF 
 Geotheacoa  .PSLIPALQE .HVKQ.LTAP YKYPRKIEFV DDLPKTVSGK IRRVELRERE 
 Homsapacoa  .EQLTKELQQ .HVKS.VTAP YKYPRKIEFV LNLPKTVTGK IQRTKLRDKE 
 Ponabeacoa  .EQLTKELQQ .HVKS.VTAP YKYPRKIEFV LNLPKTVTGK IQRAKLRDKE 
 Macmulacoa  .EQLTKELQQ .HVKS.VTAP YKYPRKIEFV LNLPKTSTGK IQRTKLRDKE 
 Macfasacoa  .EQLTKELQQ .HVKS.VTAP YKYPRKIEFV LNLPKTSTGK IQRTKLRDKE 
 Musmusacoa  .DQLTKVLQE .HVKS.VTAP YKYPRKVEFV LDLPKTVTGK IERAKLRAKE 
 Cavporacoa  .DQLTKELQQ .HVKT.VTAP YKYPRKLEFV SDLPKTIIGK ISRQKLRVME 
 Loxafracoa  .DQLTKELQQ .HVKT.VTAP YKYPRKIEFV SDLPKTNVGK IQRYLLRDKE 
 Susscracoa  .EQLTLELQD .HVKK.STAP YKYPRKVEFV QELPKTVTGK IKRNILRDRE 
 Bostauacoa  .GELTKELQQ .HVKS.VTAP YKYPRKVEFV SELPKTITGK IKRSELRKKE 
 Ratnoracoa  .EKLTAELQD .HVKN.STAP YKYPRKVEFV QELPKTITGK IKRNVLRDQE 
 Hetglaacoa  .NQLTKELQQ .HVRA.VTAP YKYPRKVEFV PELPKTITGK IKRAELRKKE 
 Pantroacoa  .EQLIKEIQE .HVKK.TTAP YKYPRKVEFI QELPKTISGK TKRNELRKKE 
 Equcabacoa  .EQLKKEIQE .LVKK.TTAP YKYPRKIEFI QELPKTISGK IKRNELRKQE 
 Ornanaacoa  .EKLTNELQE .HVKK.STAP YKYPRKVEFI KELPKTISGK IRRNELRKRE 
 Melgalacoa  .EKMMKELQD .HVKK.ATAP YKYPRKMEFV QELPKTISGK IRRTELRQKE 
 Ailmelacoa  .KKLTQELQE .HVKR.VTAP YKYPRKVAFV SELPKTVSGK IQRNKLRSQE 
 Mondomacoa  .EKMKNELQE .HVKR.TTAP YKYPRKVEFV LELPKTVSGK IKRNELRKKE 
 Crigriacoa  .EQLKKEIQE .HVKR.TTAP YKYPRKVEFI EELPKTVSGK VKRGELRKKE 
 Xenlaeacoa  .EKLTLELQE .HVKN.ITAP YKYPRKIEFV QQLPKTVSGK IRRNELRNRE 
 Canfamacoa  .KKLTQELQE .HVKR.ETAP YKYPRKMAFV SELPKTTSGK IQRNILRRQE 
 Danreracoa  .KELIKELQT .HVKS.ITAP YKYPRKIEFV DQLPKTVSGK IRRVELRKKE
[truncated: 81,592 more chars]
