# Supplementary material for: In silico analysis of class I adenylate-forming enzymes reveals family and group-specific conservations
Source: PLoS One. 2018 Sep 4;13(9):e0203218. doi: 10.1371/journal.pone.0203218 (PMC6122825; doi:10.1371/journal.pone.0203218)
Supplement: S1 Dataset — (XLSX) [file pone.0203218.s003.xlsx]

## Sheet: Sheet1
Group-Specific Mehtods for ACL
GEnt	Evolutionary Trace	Distrib	shannon_entropy	Distrib	property_entropy	Distrib	property_relative_entropy	Matrices	VN_entropy	Distrib	relative_entropy	Distrib	JS_divergence	Matrices	Sum_of_pairs			Index	# Methods
134	487	1	739	1	740	3	733	7	739	3	723	3	652	7	733			156	1
186	490*	1	673	1	739	3	723	7	652	3	652	3	647	7	723			179	1
373	573*	1	656	1	671	3	721	7	649	3	647	3	638	7	649			320	4	Phe159
643	624*	1	652	1	656	3	654	7	647	3	638	3	623	7	647			321	5	Tyr160
650	639*	1	649	1	655	3	652	7	646	3	618	3	618	7	623			322	4	Thr161
654		1	647	1	654	3	649	7	644	3	591	3	486	7	618			323	6	Ser162
661		1	646	1	650	3	641	7	643	3	423	3	423	7	590			324	5	Gly163
713		1	644	1	649	3	623	7	641	3	372	3	372	7	486			325	4	Thr164
		1	643	1	647	3	621	7	638	3	369	3	369	7	423			326	2
		1	641	1	643	3	618	7	623	3	325	3	325	7	372			328	2
		1	638	1	642	3	594	7	622	3	324	3	324	7	369			329	2
		1	623	1	641	3	590	7	572	3	323	3	323	7	328			368	1
		1	622	1	638	3	485	7	486	3	321	3	322	7	323			369	5	Met203
		1	572	1	621	3	423	7	372	2	733	3	321	7	320			372	5	Tyr206
		1	486	1	486	3	372	7	329	2	649	2	739	6	641			423	4	Thr251
		1	372	1	423	3	371	7	328	2	641	2	649	6	591			486	5	Tyr304
		1	369	1	369	3	369	7	326	2	623	2	644	6	326			572	2
		1	329	1	368	3	328	7	325	2	590	2	643	5	673			591	1
		1	326	1	324	3	325	7	324	2	486	2	641	5	652			618	3
		1	325	1	323	3	324	7	323	2	485	2	621	5	589			621	1
		1	324	1	322	3	323	7	322	2	322	2	590	4	664			622	2
		1	323	1	321	3	322	7	321	2	320	2	329	4	638			623	4	Ser384
		1	322	1	320	3	321	7	320	2	184	2	320	4	572			638	5	Gly399
		1	321	1	179	3	320	6	673	1	739	1	733	4	485			641	3
		1	320	1	156	3	184	5	650	1	721	1	723	3	679			642	1
								2	369	1	685	1	673	3	631			643	4	GEnt Met404
								1	423	1	679	1	671	3	329			644	2
										1	673	1	654	3	325			646	2
										1	644	1	650	3	324			647	6	Gly408
										1	643	1	625	3	321			649	4	Glu410
										1	622	1	622	2	721			650	2
										1	620	1	620	2	720			652	4	His413
										1	589	1	572	2	676			654	2
										1	572	1	537	2	622			655	1
										1	537	1	331	1	371			656	2
										1	330	1	330	1	322			671	1
										1	329	1	328					673	1
										1	328	1	326					723	2
										1	326							739	3
																		740	1
Group-Specific Mehtods for FAAL
GEnt	Evolutionary Trace	Distrib	shannon_entropy	Distrib	property_entropy	Distrib	property_relative_entropy	Matrices	VN_entropy	Distrib	relative_entropy	Distrib	JS_divergence	Matrices	Sum_of_pairs		Index	# Methods
368	189	1	654	1	653	3	654	7	655	3	653	3	653	7	654		156	1
390	190	1	653	1	652	3	653	7	654	3	652	3	652	7	652		173	5	Ala93
408	191	1	652	1	644	3	652	7	653	3	449	3	638	7	623		178	1
425	192	1	641	1	643	3	651	7	652	3	407	3	484	7	485		179	1
430	193	1	640	1	642	3	649	7	641	3	372	3	449	7	449		180	1
649	321	1	638	1	641	3	536	7	640	3	369	3	372	7	407		181	1
675	322	1	637	1	640	3	485	7	638	3	367	3	369	7	372		318	3
729	323	1	636	1	638	3	484	7	637	3	319	3	322	7	369		319	5	Leu181
746	324	1	624	1	637	3	483	7	636	3	173	3	321	7	367		320	4	Gln182
	325	1	623	1	636	3	458	7	624	2	654	3	319	7	328		321	5	Tyr183
	373	1	622	1	635	3	429	7	623	2	651	3	173	7	320		322	5	Thr184
	487	1	621	1	624	3	426	7	622	2	650	2	654	7	173		323	3
	488	1	489	1	623	3	422	7	486	2	649	2	651	6	653		331	1
	490*	1	488	1	621	3	404	7	485	2	590	2	650	6	486		375	1
	513	1	486	1	331	3	384	7	446	2	485	2	649	6	404		445	2
	538	1	485	1	322	3	369	7	445	2	484	2	623	5	638		446	2
	573*	1	446	1	321	3	328	7	375	2	374	2	621	5	536		485	3
	623*	1	445	1	320	3	322	7	323	2	322	2	486	5	422		486	2
	624*	1	323	1	319	3	321	7	322	2	321	2	485	5	170		488	2
	639*	1	322	1	318	3	320	7	321	2	320	2	446	4	484		489	1
	648	1	321	1	181	3	319	7	320	2	175	2	445	4	458		621	2
	650	1	320	1	180	3	186	7	319	1	638	2	373	4	373		622	2
		1	319	1	179	3	182	7	318	1	622	2	367	4	182		623	5	Gly444
		1	318	1	178	3	173	7	173	1	575	2	320	3	622		624	4	Asp445
		1	173	1	156	3	170	4	484	1	536	1	641	3	446		635	1
								2	457	1	488	1	640	3	375		636	3
								1	325	1	486	1	636	3	323		637	3
										1	458	1	622	3	175		638	4	Gly458
										1	456	1	488	2	641		640	3
										1	455	1	456	2	637		641	3
										1	446	1	455	2	625		642	1
										1	445	1	422	2	447		643	1
										1	426	1	407	2	429		644	1
										1	422	1	375	2	335		652	6	Trp472
										1	404	1	330	2	322		653	5	Pro473
										1	375	1	328	2	321		654	3
										1	373	1	325	2	319		655	1
										1	328	1	323	1	445
										1	323	1	182	1	426
										1	316	1	176	1	325
										1	182			1	324
										1	180
										1	176
										1	170
										1	169
Group-Specific Mehtods for FadD10
GEnt	Distrib	shannon_entropy	Distrib	property_entropy	Distrib	property_relative_entropy	Matrices	VN_entropy	Distrib	relative_entropy	Distrib	JS_divergence	Matrices	Sum_of_pairs		Index	# Methods
381	1	736	1	685	3	736	7	736	3	618	3	497	7	671		117	3
395	1	658	1	683	3	733	7	658	3	591	3	492	7	618		318	1
464	1	657	1	682	3	723	7	657	3	575	3	377	7	591		319	1
467	1	656	1	672	3	675	7	656	3	497	3	372	7	575		377	5	Leu229
548	1	655	1	658	3	672	7	655	3	492	3	117	7	542		381	2
587	1	620	1	655	3	671	7	620	3	380	2	736	7	540		382	1
620	1	619	1	651	3	652	7	619	3	377	2	671	7	539		420	1
641	1	618	1	650	3	584	7	618	3	357	2	642	7	497		421	1
672	1	585	1	635	3	542	7	585	3	352	2	620	7	492		422	1
673	1	584	1	619	3	539	7	584	3	117	2	618	7	380		456	2
	1	583	1	618	3	499	7	583	2	671	2	591	7	377		476	2
	1	534	1	585	3	497	7	534	2	642	2	590	7	372		484	1
	1	533	1	576	3	492	7	533	2	620	2	587	7	367		489	2
	1	532	1	533	3	423	7	532	2	590	2	584	7	357		490	2
	1	497	1	497	3	420	7	497	2	587	2	575	7	352		491	2
	1	496	1	496	3	391	7	496	2	540	2	540	7	164		492	5	Gly323
	1	495	1	495	3	384	7	495	2	384	2	384	7	117		494	2
	1	494	1	484	3	369	7	494	2	372	2	380	6	391		495	3
	1	492	1	422	3	367	7	492	2	365	2	367	6	369		496	3
	1	491	1	421	3	328	7	491	2	318	2	365	6	173		497	6	Leu327
	1	490	1	420	3	315	7	490	2	173	2	320	6	119		532	2
	1	489	1	382	3	173	7	489	1	736	2	318	6	118		533	3
	1	476	1	381	3	164	7	476	1	721	2	164	5	384		534	2
	1	456	1	319	3	162	7	456	1	669	2	118	5	375		576	1
	1	377	1	318	3	117	7	377	1	634	1	721	2	675		583	2
									1	584	1	634	2	620		584	2
									1	539	1	633	2	590		585	3
									1	537	1	542	2	584		618	5	Gap
									1	535	1	539	2	116		619	3
									1	534	1	537	1	723		620	3
									1	533	1	536	1	652		635	1
									1	495	1	535	1	587		650	1
									1	483	1	534	1	374		651	1
									1	482	1	533	1	365		655	3
									1	459	1	495	1	318		656	2
									1	391	1	483				657	2
									1	381	1	482				658	3
									1	375	1	476				672	2
									1	370	1	458				682	1
									1	369	1	456				683	1
									1	367	1	375				685	1
									1	320	1	370				736	2
									1	174	1	369
									1	164	1	323
											1	119
											1	116
Group-Specific Mehtods for LACS
GEnt	Evolutionary Trace	Distrib	shannon_entropy	Distrib	property_entropy	Distrib	property_relative_entropy	Matrices	VN_entropy	Distrib	relative_entropy	Distrib	JS_divergence	Matrices	Sum_of_pairs		Index	# Methods
162	321	1	681	1	655	3	733	7	651	3	721	3	679	7	723		321	4
167	322	1	679	1	653	3	723	7	650	3	720	3	649	7	720		322	2
182	323	1	651	1	652	3	683	7	649	3	679	3	648	7	679		333	2
320	324	1	650	1	651	3	681	7	648	3	649	3	647	7	649		370	3
334	325	1	649	1	650	3	679	7	647	3	618	3	646	7	647		371	5	Met228
378	373	1	648	1	649	3	651	7	646	3	426	3	489	7	646		372	6	Phe229
650	487	1	647	1	648	3	649	7	645	3	377	3	488	7	618		373	2
721	488	1	646	1	647	3	648	7	644	3	372	3	423	7	426		423	5	Val274
	490*	1	645	1	646	3	492	7	643	3	370	3	377	7	423		488	5	Leu326
	538	1	644	1	645	3	489	7	641	3	369	3	372	7	377		489	4
	573*	1	643	1	644	3	423	7	640	3	161	3	371	7	374		640	3	Thr327{489}
	623*	1	641	1	643	3	395	7	489	2	723	3	370	7	372		641	3	Thr327{489}
	624*	1	640	1	642	3	374	7	488	2	676	3	369	7	371		642	1
	639*	1	489	1	641	3	371	7	486	2	663	3	328	7	369		643	3
	648	1	488	1	640	3	369	7	423	2	648	3	324	7	328		644	3
	650	1	486	1	489	3	333	7	374	2	647	3	321	7	161		645	3
		1	423	1	488	3	328	7	372	2	646	2	651	6	663		646	5
		1	374	1	423	3	325	7	371	2	585	2	644	6	648		647	5
		1	372	1	373	3	324	7	369	2	485	2	641	6	585		648	5
		1	371	1	372	3	323	7	328	2	423	2	486	5	682		649	6
		1	333	1	371	3	322	7	326	2	374	2	374	5	583		650	5
		1	328	1	370	3	321	7	324	2	371	2	333	5	333		651	3
		1	326	1	333	3	320	7	321	2	335	2	326	5	319		652	1
		1	324	1	322	3	319	5	333	2	333	2	320	4	721		653	1
		1	321	1	321	3	184	4	679	2	328	2	184	3	676		655	1
								3	681	2	321	1	683	3	335		679	4
								2	370	2	320	1	682	3	320		681	1
										1	682	1	681	2	683		720	2
										1	669	1	669	2	681		721	2
										1	583	1	640	2	395
										1	488	1	422	2	326
										1	486	1	375	1	651
										1	378	1	373	1	489
										1	375	1	323	1	486
										1	326			1	370
										1	319
										1	184
Group-Specific Mehtods for Luciferases
GEnt	Evolutionary Trace	Distrib	shannon_entropy	Distrib	property_entropy	Distrib	property_relative_entropy	Matrices	VN_entropy	Distrib	relative_entropy	Distrib	JS_divergence	Matrices	Sum_of_pairs		index	# Methods
322	183	1	739	1	740	3	733	7	656	3	652	3	652	7	683		321	2
646	321	1	656	1	656	3	683	7	654	3	650	3	650	7	652		322	4
647	322	1	654	1	655	3	654	7	653	3	649	3	649	7	649		323	6
650	323	1	653	1	652	3	652	7	652	3	647	3	647	7	647		324	4
652	324	1	652	1	650	3	651	7	650	3	638	3	638	7	637		325	6
680	325	1	650	1	649	3	649	7	649	3	620	3	623	7	623		326	5
721	329	1	649	1	647	3	648	7	647	3	618	3	618	7	622		329	3
724	373	1	647	1	646	3	647	7	646	3	486	3	486	7	620		446	2
	424	1	646	1	644	3	646	7	644	3	372	3	372	7	618		486	6
	487	1	644	1	643	3	623	7	643	3	325	3	326	7	590		622	4
	488	1	643	1	642	3	621	7	640	3	323	3	325	7	486		623	6
	489	1	640	1	640	3	618	7	638	2	646	3	324	7	485		637	4
	490*	1	638	1	638	3	575	7	637	2	644	3	323	7	372		638	6
	538	1	637	1	637	3	488	7	623	2	643	2	654	7	369		640	3
	573*	1	623	1	623	3	486	7	622	2	640	2	646	7	328		643	3
	591	1	622	1	622	3	485	7	620	2	637	2	644	7	326		644	4
	623*	1	486	1	621	3	458	7	486	2	623	2	643	6	638		646	4
	624*	1	446	1	488	3	423	7	329	2	621	2	640	6	458		647	7
	638	1	329	1	487	3	369	7	328	2	590	2	637	6	323		649	6
	639*	1	326	1	486	3	328	7	326	2	587	2	622	5	733		650	7
	642	1	325	1	446	3	325	7	325	2	575	2	620	5	619		652	7
	644	1	324	1	326	3	324	7	323	2	485	2	590	5	423		653	3
	648	1	323	1	325	3	323	7	322	2	326	2	485	4	621		654	2
	650	1	322	1	324	3	322	5	618	2	322	2	322	4	575		656	3
	653	1	321	1	323	3	321	5	446	1	733	2	321	3	663		739	1
	655							2	739	1	685	1	738	3	572		680	1
	657							2	324	1	683	1	685	3	325		721	1
	671									1	654	1	683	2	646		724	1
	673									1	653	1	671	2	644
	725									1	651	1	656	2	589
	746									1	645	1	653	1	681
	747									1	622	1	651	1	654
										1	458	1	621	1	640
										1	457	1	458	1	587
										1	456	1	457	1	483
										1	455	1	456	1	335
										1	423	1	328	1	322
										1	369
										1	328
										1	324
Group-Specific Mehtods for MMCS
GEnt	Distrib	shannon_entropy	Distrib	property_entropy	Distrib	property_relative_entropy	Matrices	VN_entropy	Distrib	relative_entropy	Distrib	JS_divergence	Matrices	Sum_of_pairs		Index	# Methods
375	1	735	1	649	3	735	7	735	3	594	3	591	7	676		158	1
413	1	583	1	647	3	733	7	583	3	591	3	487	7	652		159	1
421	1	487	1	646	3	723	7	487	3	487	3	484	7	594		182	2
429	1	486	1	644	3	720	7	486	3	423	3	423	7	591		184	1
453	1	485	1	643	3	678	7	485	3	420	3	377	7	590		319	1
457	1	484	1	487	3	675	7	484	3	369	3	374	7	584		320	1
465	1	457	1	486	3	652	7	457	2	737	3	372	7	499		321	2
485	1	423	1	485	3	651	7	423	2	735	3	369	7	423		322	3
576	1	377	1	484	3	649	7	377	2	676	3	332	7	374		323	3
594	1	376	1	377	3	619	7	376	2	651	3	327	7	372		324	4	Gly165
738	1	375	1	369	3	618	7	375	2	649	3	325	7	369		325	4	Thr166
	1	331	1	368	3	594	7	331	2	593	3	324	7	366		326	3
	1	330	1	367	3	591	7	330	2	590	2	737	7	349		327	4	Gly168
	1	329	1	331	3	587	7	329	2	587	2	735	7	182		328	1
	1	328	1	330	3	585	7	327	2	500	2	651	6	678		329	3
	1	327	1	329	3	584	7	326	2	494	2	649	6	426		330	3
	1	326	1	327	3	500	7	325	2	485	2	593	5	675		331	3
	1	325	1	326	3	499	7	324	2	426	2	590	5	589		367	1
	1	324	1	325	3	498	7	323	2	377	2	587	5	587		368	1
	1	323	1	324	3	458	7	322	2	374	2	485	5	485		369	4	Leu203
	1	322	1	323	3	426	7	321	2	372	2	426	5	458		375	3
	1	321	1	322	3	423	6	584	2	366	2	329	5	375		376	2
	1	320	1	182	3	369	6	456	2	332	2	320	4	733		377	4	Leu211
	1	319	1	159	3	184	6	455	2	320	1	676	4	651		423	5	Val249
	1	184	1	158	3	182	5	328	1	675	1	652	4	377		457	3
							4	184	1	673	1	486	3	593		484	4	Glu298
							1	374	1	589	1	458	3	583		485	4	Arg299
									1	584	1	457	3	500		486	3
									1	499	1	455	3	484		487	5	Gly301
									1	486	1	452	2	649		583	2
									1	458	1	422	2	486		643	1
									1	457	1	421	1	737		644	1
									1	455	1	420	1	735		646	1
									1	452	1	375	1	487		647	1
									1	421	1	367	1	332		649	1
									1	375	1	331	1	323		735	2
									1	367	1	330	1	320
									1	349	1	326	1	213
									1	331	1	323
									1	330	1	322
									1	327
									1	326
									1	323
									1	316
									1	157
Group-Specific Mehtods for MACS
GEnt	Evolutionary Trace	Distrib	shannon_entropy	Distrib	property_entropy	Distrib	property_relative_entropy	Matrices	VN_entropy	Distrib	relative_entropy	Distrib	JS_divergence	Matrices	Sum_of_pairs		Index	# Methods
168	183	1	739	1	739	3	735	7	739	3	723	3	735	7	733		320	2
185	321	1	738	1	738	3	733	7	738	3	719	3	724	7	723		321	2
320	322	1	735	1	735	3	723	7	735	3	663	3	723	7	722		322	5	Thr221
331	323	1	734	1	734	3	722	7	734	3	652	3	720	7	721		323	4	Ser222
373	324	1	724	1	723	3	721	7	724	3	634	3	719	7	720		486	4	Tyr361
375	325	1	723	1	722	3	720	7	723	3	372	3	718	7	719		487	3
636	329	1	722	1	721	3	719	7	722	3	167	3	655	7	663		488	2
654	373	1	721	1	720	3	675	7	721	3	116	3	652	7	652		489	4	Thr364
680	424	1	720	1	719	3	664	7	720	2	735	3	651	7	651		635	4	Gln457
723	487	1	719	1	718	3	654	7	719	2	724	3	635	7	635		640	1
	488	1	718	1	685	3	652	7	718	2	722	3	634	7	634		648	3
	489	1	685	1	658	3	648	7	685	2	721	3	487	7	632		650	1
	490*	1	656	1	656	3	635	7	656	2	720	3	486	7	631		651	4	Ile473
	538	1	655	1	655	3	632	7	655	2	711	3	372	7	372		652	6	Gly474
	573*	1	654	1	654	3	489	7	654	2	651	3	322	7	167		654	4	Ser476
	579	1	652	1	652	3	488	7	652	2	648	2	722	6	648		655	5	Glu477
	591	1	651	1	650	3	487	7	651	2	638	2	721	6	423		656	3
	623*	1	648	1	648	3	485	7	648	2	635	2	663	6	116		658	1
	624*	1	640	1	489	3	423	7	635	2	632	2	656	5	724		685	3
	638	1	635	1	488	3	420	7	489	2	536	2	654	5	640		718	4	Thr535
	639*	1	489	1	486	3	328	7	486	2	487	2	648	4	664		719	6	Ala536
	642	1	487	1	323	3	322	7	323	2	423	2	638	4	638		720	5	Pro537
	644	1	486	1	322	3	321	7	322	2	330	2	632	4	486		721	4	Tyr538
	648	1	323	1	321	3	320	5	632	2	322	2	489	4	328		722	4	Lys539
	650	1	322	1	320	3	182	4	534	1	718	2	323	3	711		723	7	Tyr540
	653							3	650	1	685	1	739	3	675		724	3
	655							2	487	1	670	1	685	3	637		734	3
	657									1	665	1	670	3	323		735	4	Lys552
	671									1	664	1	649	2	649		738	3
	673									1	658	1	637	2	420		739	3
	725									1	654	1	537	2	333
	746									1	649	1	534	1	654
	747									1	637	1	485	1	641
										1	631	1	423	1	590
										1	619	1	371	1	534
										1	537			1	487
										1	534			1	330
										1	489			1	326
										1	486			1	278
										1	420
										1	371
										1	333
										1	323
Group-Specific Mehtods for NRPS
GEnt	Evolutionary Trace	Distrib	shannon_entropy	Distrib	property_entropy	Distrib	property_relative_entropy	Matrices	VN_entropy	Distrib	relative_entropy	Distrib	JS_divergence	Matrices	Sum_of_pairs		Index	# Methods
373	323	1	741	1	739	3	739	7	739	3	733	3	723	7	741		173	1
547	373	1	739	1	735	3	733	7	654	3	723	3	647	7	733		174	1
635	487	1	738	1	649	3	723	7	647	3	638	3	638	7	723		175	3
643	490*	1	723	1	647	3	720	7	642	3	622	3	623	7	720		176	1
652	538	1	654	1	638	3	642	7	638	3	589	3	622	7	623		177	5	Ala112
653	573*	1	647	1	637	3	623	7	637	3	486	3	589	7	622		179	1
654	624*	1	642	1	636	3	622	7	623	3	328	3	486	7	619		181	1
735	639*	1	638	1	623	3	621	7	622	3	326	3	328	7	590		321	1
		1	637	1	622	3	619	7	590	3	325	3	326	7	539		323	7	Ser191
		1	623	1	621	3	594	7	589	3	323	3	325	7	537		324	3
		1	622	1	486	3	590	7	572	2	741	3	324	7	486		325	6	Thr193
		1	590	1	329	3	539	7	486	2	739	3	323	7	328		326	6	Thr194
		1	589	1	328	3	486	7	329	2	721	3	322	7	326		328	6	Asn196
		1	572	1	326	3	485	7	328	2	720	3	177	7	325		329	3
		1	537	1	325	3	483	7	326	2	647	2	739	7	323		486	6	Tyr323
		1	489	1	324	3	329	7	325	2	642	2	644	7	177		489	1
		1	486	1	323	3	328	7	323	2	623	2	642	6	647		537	2
		1	329	1	321	3	326	7	177	2	619	2	640	6	638		572	2
		1	328	1	181	3	325	7	175	2	590	2	637	6	637		589	4	Arg384
		1	326	1	179	3	324	6	738	2	539	2	619	6	589		590	3
		1	325	1	177	3	323	6	723	2	335	2	590	6	569		621	1
		1	324	1	176	3	321	6	619	2	329	2	329	6	130		622	6	Thr411
		1	323	1	175	3	182	6	537	2	177	2	321	5	572		623	5	Gly412
		1	177	1	174	3	130	6	489	2	175	2	175	3	335		636	1
		1	175	1	173	3	109	5	650	2	130	1	733	3	329		637	3
								3	179	1	685	1	654	2	739		638	5	Gly427
								2	178	1	654	1	621	2	738		642	2
								1	640	1	637	1	588	2	601		647	4	Arg436
								1	322	1	588	1	572	2	594		649	1
										1	583	1	569	2	489		654	3
										1	572	1	539	1	775		723	4	Ile500
										1	569	1	537	1	656		735	2
										1	537	1	488	1	654		738	1
										1	489	1	487	1	631		739	3
										1	456	1	320	1	567		741	2
										1	316	1	316	1	175
										1	179	1	179
										1	176
										1	141
										1	113
Group-Specific Mehtods for SACS
GEnt	Evolutionary Trace	Distrib	shannon_entropy	Distrib	property_entropy	Distrib	property_relative_entropy	Matrices	VN_entropy	Distrib	relative_entropy	Distrib	JS_divergence	Matrices	Sum_of_pairs			Index	# Methods		Index	# Methods
163	183	1	746	1	725	3	95	7	746	3	83	3	634	7	52			60	1		645	1
185	216	1	745	1	672	3	76	7	745	3	52	3	583	7	62			52	2		653	2
336	217	1	744	1	671	3	733	7	744	3	62	3	487	7	83			62	2		654	2
465	218	1	743	1	658	3	723	7	743	3	116	3	486	7	116			83	2		655	4	Glu531
487	220	1	742	1	655	3	695	7	742	3	280	3	485	7	280			116	2		656	2
538	321	1	741	1	653	3	584	7	741	3	281	3	464	7	281			170	2		657	3
591	322	1	740	1	645	3	539	7	740	3	365	3	372	7	365			280	2		658	3
729	323	1	739	1	643	3	500	7	739	3	372	3	365	7	366			281	2		671	2
	324	1	738	1	642	3	498	7	738	3	464	3	170	7	372			318	1		672	1
	325	1	737	1	60	3	476	7	737	3	466	2	83	7	461			319	1		711	2
	329	1	736	1	482	3	461	7	736	3	485	2	741	7	464			332	1		714	2
	373	1	735	1	452	3	460	7	735	3	486	2	633	7	466			365	3		725	2
	424	1	714	1	451	3	458	7	714	3	583	2	601	7	485			366	2		727	1
	487	1	658	1	422	3	423	7	658	3	634	2	599	7	486			368	1		728	2
	488	1	657	1	419	3	402	7	657	3	711	2	594	7	581			370	1		735	2
	489	1	656	1	382	3	399	7	656	3	728	2	586	7	583			372	3		736	2
	490*	1	655	1	381	3	385	7	655	2	727	2	466	7	634			373	2		737	2
	538	1	654	1	373	3	366	7	654	2	633	2	377	7	711			381	1		738	2
	573*	1	641	1	370	3	328	7	641	2	487	2	366	7	727			382	1		739	2
	591	1	640	1	368	3	315	7	640	2	377	2	162	7	728			419	1		740	2
	623*	1	639	1	366	3	196	7	639	2	366	2	160	6	95			422	1		741	2
	624*	1	638	1	332	3	194	7	638	2	162	2	116	5	594			451	1		742	2
	638	1	637	1	319	3	173	7	637	2	160	1	95	5	273			452	1		743	2
	639*	1	636	1	318	3	161	7	636	1	95	1	673	5	173			464	3		744	2
	642	1	628	1	170	3	138	7	628	1	741	1	670	4	138			466	2		745	2
	644									1	670	1	669	3	377			482	1		746	3
	648									1	601	1	625	2	633			485	3
	650									1	584	1	624	2	584			486	3
	653									1	463	1	585	1	487			487	3
	655									1	425	1	584	1	458			538	2
	657									1	368	1	581	1	162			583	3
	671									1	273	1	463					591	2
	673									1	173	1	461					628	2
	725									1	172	1	425					634	3
	746									1	169	1	423					636	2
	747									1	167	1	422					637	2
												1	368					638	3
												1	356					639	3
												1	280					640	2
												1	173					641	2
												1	172					642	2
												1	169					643	1
												1	167
												1	159
