# Supplementary material for: In silico analysis of class I adenylate-forming enzymes reveals family and group-specific conservations
Source: PLoS One. 2018 Sep 4;13(9):e0203218. doi: 10.1371/journal.pone.0203218 (PMC6122825; doi:10.1371/journal.pone.0203218)
Supplement: S2 Dataset — (TXT) [file pone.0203218.s004.txt]

"Luc,C4B,Lon,Med,Pep,Acetyl,Malonyl,FAAL,FD10"													
													
Group:	1	...	Luc										
													
Field	1:00	Entropy	for	all	aligned	sequences							
Field	2:00	Cross	Entropy	for	group	(total)	alignment						
Field	3:00	Cross	Entropy	component	for	group	(	p(i))					
Field	4:00	Cross	Entropy	component	for	not-group	(q(i))						
Fields	5	->	14:00	Total	cross	entropy	for	the	group	with	a	sequence	
removed	from	the	group										
													
492.285	..	7948.25	3547.66	4400.591	...	38364.566	38419.934	38416.32	38764.082	38362.926	38362.973	38363.797	38382.605
492.285	..	7948.25	3547.66	4400.591	...	38362.621	38742.867	38497.836	38364.41	38365.152	38364.902	38370.324	38381.465
492.285	..	7948.25	3547.66	4400.591	...	38371.148	38488.867	0	0	38435.898	38572.723	38799.449	38716.32
492.285	..	7948.25	3547.66	4400.591	...	38367.258	38366.949	38720.348	38394.383	38366.988	38580.742	38414.645	38366.898
492.285	..	7948.25	3547.66	4400.591	...	38374.766	38366.719	38383.668	38367.289	38447.973	38391.441	38433	38418.406
492.285	..	7948.25	3547.66	4400.591	...	41559	38743.297	39256.238	38533.043	38534.863	38527.281	39141.66	38677.277
492.285	..	7948.25	3547.66	4400.591	...	38423.172	38380.645	38404.938	38404.945	38393.07	38537.895	38394.008	38562.137
492.285	..	7948.25	3547.66	4400.591	...	38565.828	38400.023	38448.957	38708.25	38376.645	38487.953	38737.801	38463.887
492.285	..	7948.25	3547.66	4400.591	...	38414.082	38384.539	38401.867	38391.59	38381.547	38421.656	38399.383	38903.012
492.285	..	7948.25	3547.66	4400.591	...	38438.125	39211.645	38877.383	38651.703	38364.902	38387.742	38365.152	38497.242
492.285	..	7948.25	3547.66	4400.591	...	38986.457	38502.176						
													
Field	1:00	Best	possible	score	for	all	sequences						
Field	2:00	Best	possible	score	for	group	alignment						
Fields	3	->	12:00	Cross	validation	score	for	the	sequence	against	the	group	
													
910.572	..	955.465	...	1613.623	1579.539	1624.99	1651.322	1648.684	1648.418	1650.148	1630.778		
910.572	..	955.465	...	1654.89	1654.536	1597.524	1621.191	1612.318	1616.484	1614.403	1524.938		
910.572	..	955.465	...	1528.751	1542.948	0	0	1526.737	1499.463	1466.558	1449.936		
910.572	..	955.465	...	1588.61	1591.394	1443.841	1580.856	1590.429	1499.732	1578.668	1592.797		
910.572	..	955.465	...	1602.266	1595.876	1577.702	1589.797	1541.443	1518.43	1528.991	1523.941		
910.572	..	955.465	...	1379.614	1386.547	1343.988	1383.913	1404.044	1447.984	1374.767	1377.672		
910.572	..	955.465	...	1492.963	1523.053	1386.151	1503.691	1500.493	1420.229	1504	1423.266		
910.572	..	955.465	...	1513.937	1503.032	1403.459	1500.445	1502.747	1511.413	1474.279	1460.344		
910.572	..	955.465	...	1456.494	1485.396	1507.889	1496.026	1467.937	1478.448	1507.939	1419.202		
910.572	..	955.465	...	1452.857	1466.972	1427.36	1399.322	1616.484	1608.051	1612.318	1560.293		
910.572	..	955.465	...	1412.108	1535.88								
													
Field	1:00	Alignment	Position	or	Index								
Field	2:00	Entropy	at	Position	for	all	sequences						
Field	3:00	Consensus	Sequence	for	the	entire	alignment						
Field	4:00	Consensus	Sequence	for	the	group	alignment						
Field	5:00	Cross	Entropy	at	Position	for	group	(total)					
Field	6:00	Cross	Entropy	at	Position	for	group	(	p(i))				
Field	7:00	Cross	Entropy	at	Position	for	not-group	(q(i))					
Fields	8	->	17:00	Total	cross	entropy	for	the	group	at	the	position	a
sequence	removed	from	the	group									
													
Index	Family Res	Family Ent	Group Ent	Group Res									
650	w	2.197	15.202	q	7.97	7.231	858.957	858.957					
721	y	1.937	12.679	k	7.266	5.413	262.004	262.004					
646	y	1.246	11.885	y	7.642	4.244	160.262	160.262					
724	p	2.391	10.16	r	5.052	5.109	58.524	58.524					
647	g	1.423	9.6	k	5.184	4.416	208.384	208.384					
322	t	2.991	9.311	s	3.224	6.087	764.277	764.277					
652	y	1.249	8.716	p	4.496	4.221	202.815	203.705					
680	w	1.133	8.439	a	3.963	4.477	51.91	51.91					
117	w	1.34	7.5	n	2.69	4.809	63.05	63.05					
635	w	1.608	6.972	f	2.564	4.408	175.527	175.527					
642	d	2.312	6.939	s	3.245	3.694	177.089	177.089					
375	f	0.949	6.877	y	2.989	3.889	129.998	129.998					
203	r	0.91	6.655	q	3.322	3.334	51.115	51.115					
620	y	2.303	6.586	i	2.408	4.178	128.423	128.423					
588	m	2.208	6.439	m	2.341	4.098	173.995	173.995					
669	e	1.822	6.077	d	3.142	2.935	261.411	261.411					
638	g	2.714	6.019	e	1.85	4.169	313.411	313.411					
722	k	1.605	5.861	r	3.589	2.272	79.55	80.015					
465	w	0.515	5.795	e	2.985	2.81	54.609	54.609					
182	h	0.921	5.792	a	2.759	3.033	74.379	74.379					
540	p	1.784	5.546	v	2.68	2.866	78.495	64.428					
733	i	1.886	5.33	v	2.174	3.156	177.02	177.451					
427	w	1.71	5.326	m	2.206	3.12	58.479	58.479					
468	w	1.805	5.324	v	1.795	3.529	50.153	50.153					
726	r	0.474	5.324	g	3.079	2.245	73.218	73.218					
202	y	1.909	5.318	k	2.836	2.482	55.332	55.332					
431	m	0.808	5.291	a	2.497	2.794	58.8	58.8					
320	c	1.129	5.235	p	2.805	2.43	53.127	53.127					
627	y	1.174	5.212	y	2.046	3.166	68.43	68.43					
654	a	0.691	5.118	a	2.154	2.964	147.955	147.955					
174	c	1.592	4.894	g	2.385	2.509	65.198	65.174					
378	w	1.154	4.834	m	1.876	2.957	39.251	39.251					
645	k	2.2	4.784	k	1.189	3.596	609.343	609.343					
328	r	0.535	4.771	l	2.39	2.381	49.637	49.637					
643	m	1.732	4.76	l	1.591	3.169	257.96	257.96					
651	i	2.336	4.706	v	1.791	2.915	267.603	267.603					
641	k	2.621	4.665	k	1.099	3.565	606.039	606.039					
576	c	1.318	4.644	c	2.012	2.632	68.417	68.417					
461	n	0.794	4.613	g	2.272	2.341	70.087	70.087					
167	w	1.658	4.539	c	1.545	2.994	105.566	105.566					
321	y	2.892	4.52	c	3.355	1.165	56.229	56.229					
592	w	1.755	4.481	i	1.614	2.866	35.896	35.748					
712	h	1.548	4.474	y	1.776	2.698	107.953	107.953					
458	a	1.897	4.419	a	1.382	3.037	264.645	264.645					
484	q	1.609	4.393	c	1.902	2.491	104.201	104.201					
372	f	1.709	4.188	h	1.517	2.671	152.189	152.189					
656	i	2.143	4.18	l	1.739	2.44	282.29	282.29					
621	h	1.313	4.171	h	1.834	2.337	78.653	78.653					
547	k	1.031	4.156	k	1.727	2.429	102.397	102.397					
568	p	1.369	4.127	g	2.298	1.828	68.223	68.223					
334	h	1.513	4.092	w	1.335	2.756	63.474	63.474					
628	w	1.161	4.064	y	1.83	2.234	67.575	67.575					
723	y	0.965	4.019	l	1.499	2.52	103.182	103.182					
408	f	1.188	3.984	f	2.138	1.846	68.409	68.409					
447	l	1.175	3.971	l	1.245	2.726	538.954	538.954					
714	k	0.775	3.898	h	1.685	2.212	51.062	51.062					
633	y	1.995	3.897	h	2.219	1.678	30.639	30.639					
187	r	0.403	3.806	f	1.923	1.883	30.838	30.838					
488	m	1.978	3.8	l	1.257	2.543	158.964	158.964					
163	n	1.889	3.783	n	1.155	2.628	254.346	254.346					
371	m	0.903	3.783	w	1.972	1.811	68.083	68.083					
727	v	1.602	3.761	v	1.401	2.36	250.899	250.899					
422	g	0.849	3.753	v	1.709	2.044	34.226	34.226					
343	h	0.722	3.701	f	1.871	1.83	38.939	38.939					
176	k	1.061	3.638	f	1.663	1.975	27.274	27.298					
181	y	0.842	3.634	v	1.711	1.923	37.313	37.313					
195	y	1.763	3.604	c	1.283	2.321	60.902	60.902					
570	g	1.331	3.577	n	1.995	1.582	35.864	35.783					
396	m	0.776	3.57	m	1.614	1.956	41.042	41.105					
649	y	1.876	3.53	f	1.168	2.362	78.215	78.215					
462	p	0.816	3.473	k	1.725	1.748	37.563	37.563					
425	t	1.87	3.443	p	2.061	1.382	115.668	115.668					
659	a	0.769	3.433	m	1.338	2.095	75.209	75.279					
168	w	1.151	3.423	c	1.343	2.08	37.861	37.861					
537	c	1.249	3.363	s	1.339	2.024	51.215	51.358					
717	v	0.566	3.35	v	1.344	2.005	58.468	58.365					
718	t	0.887	3.341	c	1.513	1.827	52.504	52.329					
160	c	1.007	3.31	s	1.582	1.728	37.99	37.99					
640	i	0.542	3.28	y	1.711	1.569	52.016	52.016					
428	r	0.529	3.272	v	1.151	2.121	47.746	47.746					
386	w	0.434	3.266	y	1.728	1.538	25.737	25.737					
574	e	1.551	3.205	e	1.039	2.166	536.914	536.914					
455	c	1.197	3.165	c	1.13	2.035	149.723	149.723					
625	i	1.017	3.162	i	1.606	1.556	74.723	74.723					
498	c	0.461	3.143	m	1.7	1.443	21.966	21.966					
232	d	0.395	3.046	l	1.469	1.577	24.779	24.779					
619	w	3.168	3.044	w	0.971	2.073	145.221	145.221					
342	h	0.677	3.043	r	1.609	1.434	28.131	28.131					
421	c	0.882	3.042	p	1.266	1.776	23.828	23.828					
366	w	1.737	2.998	h	0.694	2.304	95.977	95.977					
185	n	1.672	2.986	n	1.045	1.941	240.785	240.785					
453	c	1.151	2.931	i	1.044	1.887	72.87	72.87					
736	t	2.134	2.876	a	1.405	1.471	92.588	92.588					
199	e	1.553	2.862	e	1.101	1.76	136.973	136.973					
186	p	0.764	2.849	d	1.295	1.554	34.178	34.178					
206	d	0.974	2.842	l	1.588	1.254	29.517	29.517					
485	g	1.097	2.782	g	1.111	1.671	72.536	72.536					
661	m	0.704	2.669	l	1.098	1.57	56.261	56.261					
143	n	0.872	2.667	y	1.34	1.327	20.008	20.008					
370	p	2.396	2.595	t	0.703	1.891	239.67	239.67					
373	h	4.158	2.588	q	0.764	1.825	297.51	297.51					
653	p	2.277	2.587	p	0.754	1.832	556.115	556.115					
709	r	0.652	2.581	m	1.318	1.262	29.142	29.142					
369	l	1.052	2.566	i	1.136	1.43	47.439	47.439					
341	l	0.427	2.548	t	1.286	1.262	33.412	33.412					
381	y	0.325	2.537	t	1.236	1.301	31.654	31.654					
742	q	0.973	2.533	t	0.995	1.539	40.215	40.215					
572	e	0.543	2.532	r	1.431	1.101	18.168	18.168					
426	i	0.96	2.523	l	1.072	1.452	97.256	97.256					
743	r	2.556	2.504	a	1.273	1.231	87.336	87.94					
137	r	0.575	2.487	t	1.291	1.196	21.353	21.393					
713	v	1.291	2.457	i	1.124	1.333	72.891	72.891					
134	l	1.39	2.451	y	1.3	1.152	50.949	50.949					
170	a	0.789	2.438	p	1.607	0.831	32.38	32.38					
316	p	0.979	2.437	v	1.278	1.159	58.948	59.265					
636	i	2.19	2.427	a	0.743	1.684	155.024	155.024					
161	m	0.944	2.421	s	1.139	1.282	58.231	58.231					
744	r	0.956	2.42	k	0.929	1.492	92.337	92.316					
571	e	0.993	2.399	r	1.187	1.212	48.365	48.365					
719	a	1.024	2.399	w	1.274	1.125	19.993	19.892					
589	k	0.754	2.381	k	1.14	1.24	30.74	36.467					
429	m	0.657	2.377	f	1.11	1.267	38.217	38.217					
674	g	1.758	2.366	p	1.145	1.221	144.809	144.809					
171	y	1.208	2.347	v	0.999	1.348	45.152	45.152					
666	a	0.74	2.341	f	1.258	1.082	18.972	19.058					
452	h	0.416	2.314	e	1.248	1.066	15.208	15.208					
374	d	0.88	2.3	g	0.937	1.363	57.007	57.007					
737	p	0.744	2.299	l	1.125	1.173	39.289	39.289					
708	l	1.292	2.283	v	0.967	1.316	96.116	96.116					
387	w	1.095	2.268	c	0.645	1.623	44.785	44.785					
454	v	0.629	2.266	w	1.175	1.091	20.208	20.208					
114	a	1.893	2.246	c	1.515	0.731	72.732	72.732					
457	g	2.504	2.242	a	1.199	1.043	278.882	278.882					
391	a	0.884	2.206	f	1.477	0.729	20.823	20.823					
423	v	2.096	2.198	m	0.658	1.539	152.993	152.993					
546	v	0.941	2.167	c	1.154	1.013	41.046	41.046					
467	w	0.651	2.164	a	0.783	1.382	21.409	21.409					
196	t	0.92	2.14	n	0.87	1.27	55.537	55.537					
164	c	0.884	2.13	c	1.047	1.082	34.528	34.475					
312	p	0.565	2.13	r	1.153	0.977	20.388	20.388					
139	c	0.803	2.126	f	0.955	1.171	19.394	19.394					
499	t	0.515	2.118	c	1.156	0.961	16.575	16.575					
413	q	0.695	2.112	q	0.967	1.145	42.607	42.607					
156	r	1.329	2.104	v	1.026	1.078	29.981	30.202					
331	g	2.664	2.101	s	0.454	1.647	106.954	106.954					
729	f	2.162	2.085	f	0.701	1.383	226.236	226.236					
213	f	1.627	2.063	w	1.058	1.005	78.144	78.144					
541	v	0.523	2.002	k	1.004	0.998	23.229	23.229					
420	f	0.929	1.996	g	0.936	1.06	29.59	29.59					
180	v	1.582	1.991	g	1.235	0.756	39.661	39.661					
230	k	0.416	1.947	c	1.011	0.936	23.304	23.304					
418	t	1.753	1.945	m	1.285	0.661	38.085	38.085					
337	r	0.617	1.924	y	1.141	0.783	22.012	22.206					
735	k	2.012	1.92	y	0.654	1.266	146.245	146.245					
317	a	1.39	1.919	v	0.939	0.98	50.746	50.746					
738	s	1.446	1.892	t	0.592	1.3	145.292	145.292					
364	r	0.872	1.88	p	0.857	1.023	28.981	28.981					
460	l	1.441	1.854	l	0.621	1.233	91.993	91.993					
594	d	1.218	1.84	n	0.731	1.108	70.159	70.159					
162	w	1.278	1.837	e	0.539	1.299	36.552	36.552					
667	v	2.417	1.824	i	0.89	0.933	147.782	148.032					
313	d	0.772	1.822	p	1.125	0.697	18.776	18.789					
184	i	0.986	1.814	w	1.07	0.744	30.771	30.771					
128	r	0.525	1.791	w	0.793	0.998	18.523	18.483					
135	h	0.41	1.774	f	0.91	0.864	20.571	20.571					
154	g	2.024	1.771	n	1.026	0.745	36.219	36.219					
728	h	0.657	1.766	k	0.963	0.803	22.383	22.422					
569	p	0.561	1.76	y	0.748	1.012	25.736	25.733					
495	m	0.62	1.747	s	0.815	0.932	36.343	36.343					
658	s	0.799	1.743	w	0.942	0.801	37.672	37.561					
448	s	1.015	1.725	s	0.724	1.001	88.52	88.52					
397	p	0.627	1.72	y	0.799	0.921	23.218	23.385					
394	v	1.47	1.713	a	0.556	1.156	72.161	72.161					
115	m	1.281	1.702	q	0.843	0.86	38.654	38.654					
577	i	1.681	1.682	f	1.135	0.547	64.474	64.334					
129	w	1.194	1.673	q	0.612	1.061	35.858	35.821					
367	c	0.974	1.657	w	0.587	1.071	30.011	30.011					
147	k	0.591	1.653	y	0.804	0.849	19.887	19.887					
593	n	1.356	1.653	n	0.575	1.078	69.951	69.951					
172	f	1.541	1.637	c	1.121	0.515	35.842	36.417					
198	e	0.653	1.628	w	0.825	0.803	16.337	16.388					
144	a	0.478	1.62	g	0.798	0.822	23.511	23.459					
175	h	0.724	1.617	w	0.799	0.818	27.806	27.806					
587	i	1.172	1.613	i	0.766	0.847	90.296	90.296					
459	p	1.947	1.597	p	0.644	0.953	129.14	129.14					
209	p	1.183	1.587	p	0.637	0.95	54.72	54.72					
539	k	0.988	1.572	v	0.735	0.837	20.973	20.973					
388	c	0.38	1.562	r	0.868	0.694	15.098	15.098					
166	e	1.408	1.556	w	0.92	0.636	29.387	29.485					
545	d	0.743	1.555	w	0.878	0.677	15.793	15.781					
690	l	0.85	1.552	k	0.807	0.745	27.334	27.334					
416	k	1.158	1.547	k	0.671	0.876	68.343	68.343					
368	v	0.993	1.545	y	0.583	0.962	42.081	42.081					
691	k	0.616	1.545	e	0.811	0.734	25.838	25.838					
365	h	0.73	1.543	n	0.558	0.985	25.425	25.425					
536	s	1.293	1.532	a	0.7	0.833	94.761	94.964					
318	y	0.818	1.501	c	0.64	0.861	30.672	30.672					
344	m	0.248	1.432	s	0.708	0.725	14.42	14.42					
671	a	1.902	1.421	g	0.886	0.535	105.101	105.101					
332	v	2.333	1.387	v	0.45	0.937	234.399	234.399					
585	p	1.298	1.379	c	0.564	0.815	32.035	31.92					
335	t	1.325	1.37	t	0.55	0.82	92.033	134.697					
637	v	1.548	1.361	v	0.585	0.776	90.419	90.419					
670	a	1.681	1.355	e	0.552	0.803	96.466	96.466					
741	i	2.202	1.346	i	0.469	0.877	231.144	231.144					
687	f	1.628	1.336	f	0.55	0.786	89.163	89.137					
668	a	0.43	1.322	f	0.715	0.607	25.973	25.973					
409	l	1.176	1.309	l	0.519	0.79	64.061	64.061					
663	q	0.648	1.294	h	0.619	0.675	25.348	25.348					
177	i	1.094	1.278	r	0.558	0.72	31.101	31.105					
590	g	2.038	1.269	g	0.441	0.828	222.587	222.587					
626	g	1.947	1.247	g	0.566	0.681	99.18	99.18					
165	p	0.73	1.245	e	0.528	0.717	22.559	22.577					
677	h	2.508	1.243	w	0.513	0.73	77.808	77.808					
157	v	2.247	1.234	i	0.68	0.553	58.643	58.643					
535	g	1.564	1.217	d	0.445	0.772	66.006	66.006					
466	e	0.949	1.211	d	0.554	0.657	24.983	24.983					
360	h	0.323	1.21	m	0.759	0.452	12.789	12.789					
634	f	1.561	1.2	w	0.621	0.579	55.013	55.013					
132	r	0.839	1.184	y	0.577	0.607	20.512	20.561					
629	d	2.202	1.183	n	0.355	0.828	143.991	143.991					
231	v	0.612	1.181	i	0.526	0.655	39.816	39.816					
456	g	2.365	1.178	r	0.459	0.719	100.142	100.142					
376	g	1.384	1.176	g	0.472	0.705	88.94	88.94					
660	l	2.095	1.164	l	0.392	0.772	226.798	226.798					
136	e	0.548	1.158	m	0.565	0.593	17.161	17.12					
201	a	0.247	1.142	f	0.732	0.41	13.242	13.255					
578	r	1.197	1.137	k	0.564	0.573	41.045	41.045					
211	m	0.981	1.127	w	0.545	0.581	28.974	28.974					
339	y	0.888	1.12	a	0.444	0.675	29.24	29.24					
208	q	0.804	1.108	w	0.5	0.608	25.261	25.261					
140	r	1.321	1.104	f	0.427	0.677	21.928	21.928					
155	d	2.186	1.103	h	0.723	0.38	49.408	49.637					
233	e	0.278	1.085	r	0.468	0.616	21.183	21.233					
395	m	1.029	1.078	s	0.492	0.586	42.756	42.756					
706	k	0.511	1.078	n	0.505	0.573	27.98	27.98					
449	s	1.293	1.067	n	0.497	0.57	88.329	88.329					
169	v	0.624	1.057	p	0.453	0.604	14.834	14.886					
359	y	0.5	1.029	p	0.605	0.424	11.325	11.325					
534	p	0.798	1.027	h	0.542	0.484	14.858	14.858					
319	i	1.774	1.022	l	0.423	0.599	94.816	94.816					
205	n	0.583	0.994	f	0.482	0.511	15.268	15.469					
675	v	0.823	0.977	k	0.454	0.523	34.487	34.507					
487	g	3.534	0.972	e	0.134	0.838	639.902	639.902					
389	c	0.592	0.958	r	0.422	0.536	14.532	14.532					
197	p	0.574	0.949	d	0.525	0.425	24.829	24.829					
145	l	2.5	0.927	m	0.578	0.349	78.437	78.803					
333	m	1.042	0.922	d	0.479	0.443	22.041	22.22					
464	v	0.951	0.916	i	0.378	0.538	88.156	88.156					
451	r	1.436	0.914	h	0.518	0.396	22.601	22.716					
745	e	0.549	0.911	d	0.504	0.407	24.873	24.9					
533	k	1.211	0.903	p	0.393	0.51	27.614	27.614					
393	v	0.978	0.902	c	0.394	0.508	33.859	33.859					
430	l	1.815	0.892	i	0.281	0.611	92.779	92.779					
406	e	0.321	0.88	h	0.449	0.431	17.583	17.484					
207	s	1.835	0.84	w	0.386	0.454	58.979	58.979					
127	h	0.478	0.833	v	0.397	0.436	18.164	18.298					
210	k	1.081	0.828	t	0.468	0.36	20.979	20.979					
463	e	1.312	0.826	k	0.341	0.484	40.488	40.488					
414	k	0.829	0.822	n	0.379	0.443	23.386	23.386					
183	p	2.112	0.821	g	0.403	0.418	58.771	58.771					
138	s	1.321	0.8	c	0.454	0.346	48.47	48.455					
212	i	1.619	0.795	m	0.34	0.455	91.682	91.682					
486	y	3.793	0.793	e	0.274	0.518	139.943	139.943					
644	i	2.724	0.789	r	0.301	0.489	242.378	569.46					
730	v	1.54	0.786	i	0.329	0.457	67.095	67.025					
672	v	2.456	0.782	v	0.269	0.513	230.429	230.429					
707	e	1.155	0.782	n	0.331	0.451	64.359	64.359					
131	y	3.258	0.78	a	0.509	0.271	57.405	57.405					
676	p	2.026	0.761	k	0.403	0.358	43.004	43.004					
595	p	1.793	0.745	t	0.379	0.367	30.637	30.495					
419	t	0.696	0.743	d	0.378	0.365	14.783	14.783					
133	e	1.526	0.741	y	0.48	0.26	27.361	31.802					
491	t	1.321	0.739	s	0.364	0.375	43.88	43.88					
141	l	1.022	0.701	c	0.336	0.365	33.648	33.648					
548	i	1.739	0.696	c	0.313	0.383	94.314	94.314					
214	c	1.306	0.69	s	0.265	0.424	42.57	42.592					
686	a	2.24	0.678	a	0.217	0.461	241.172	241.172					
410	q	0.954	0.671	w	0.335	0.336	24.823	24.832					
336	h	3.206	0.665	d	0.244	0.421	96.087	96.087					
315	d	1.66	0.661	r	0.364	0.297	26.737	26.732					
179	a	1.315	0.629	m	0.324	0.305	53.571	53.571					
417	v	1.878	0.624	c	0.322	0.302	95.031	95.031					
747	r	2.298	0.622	i	0.256	0.366	43.967	43.826					
596	e	1.434	0.604	i	0.344	0.261	19.486	19.43					
200	i	1.748	0.578	y	0.302	0.277	45.353	45.353					
146	q	0.429	0.55	n	0.273	0.277	15.345	15.345					
204	i	1.272	0.543	f	0.253	0.29	41.969	41.969					
673	i	1.476	0.541	a	0.264	0.277	92.368	92.524					
361	p	0.563	0.513	v	0.252	0.261	11.875	11.875					
159	v	1.415	0.485	f	0.215	0.27	29.716	29.716					
715	k	0.581	0.476	g	0.211	0.265	26.378	26.378					
538	g	3.312	0.465	d	0.118	0.347	602.074	602.074					
113	p	0.706	0.458	i	0.224	0.234	27.478	27.478					
591	y	4.207	0.458	y	0.118	0.34	576.878	576.878					
655	e	3.066	0.456	y	0.168	0.287	259.88	259.88					
549	v	1.356	0.453	f	0.211	0.242	32.978	32.978					
688	v	2.199	0.452	g	0.191	0.26	135.892	135.892					
390	g	2.126	0.445	r	0.209	0.236	50.831	50.831					
482	i	1.464	0.435	c	0.196	0.239	51.635	51.635					
173	a	2.588	0.409	s	0.216	0.193	160.858	160.81					
746	l	2.349	0.408	i	0.142	0.265	236.531	236.953					
158	m	1.235	0.382	t	0.205	0.177	36.131	36.131					
327	g	3.05	0.358	g	0.114	0.244	554.267	554.267					
731	d	1.33	0.349	n	0.172	0.177	27.168	27.168					
489	t	2.798	0.348	w	0.131	0.218	259.358	259.358					
130	t	2.142	0.323	q	0.153	0.17	75.081	75.081					
732	e	1.143	0.263	i	0.146	0.118	24.499	24.499					
412	i	1.447	0.261	t	0.113	0.147	50.043	50.043					
329	p	3.357	0.255	f	0.163	0.092	107.903	107.903					
323	s	3.154	0.236	w	0.08	0.156	647.534	647.534					
178	g	3.275	0.173	n	0.106	0.067	102.901	102.901					
142	a	2.484	0.165	c	0.086	0.079	101.011	101.011					
424	p	3.6	0.112	a	0.038	0.074	245.738	245.738					
739	g	3.383	0.106	g	0.035	0.071	577.83	577.83					
324	g	3.538	0.1	n	0.037	0.063	607.212	607.212					
325	t	3.009	0.097	i	0.056	0.041	291.626	291.626					
665	p	2.35	0.079	r	0.041	0.037	41.522	41.522					
575	i	2.315	0.072	m	0.038	0.034	147.437	147.437					
326	t	3.313	0.071	m	0.03	0.041	258.993	258.993					
657	e	3.433	0.071	e	0.029	0.042	621.222	621.222					
622	t	2.805	0.062	w	0.025	0.037	261.97	261.97					
330	k	3.75	0.061	d	0.036	0.025	270.756	270.756					
624	d	4.138	0.054	c	0.032	0.022	747.247	747.247					
490	e	3.848	0.053	q	0.032	0.021	743.009	743.009					
639	r	4.196	0.045	d	0.027	0.018	702.086	702.086					
623	g	3.452	0.043	g	0.017	0.026	579.04	579.04					
740	k	3.954	0.04	p	0.024	0.016	679.497	679.497					
573	g	3.784	0.037	a	0.022	0.015	664.518	664.518					
734	p	4.045	0.03	e	0.01	0.02	623.084	623.084					
648	g	3.598	0.009	d	0.004	0.005	600.159	600.159					
