# Supplementary material for: In silico analysis of class I adenylate-forming enzymes reveals family and group-specific conservations
Source: PLoS One. 2018 Sep 4;13(9):e0203218. doi: 10.1371/journal.pone.0203218 (PMC6122825; doi:10.1371/journal.pone.0203218)
Supplement: S3 Dataset — (TXT) [file pone.0203218.s005.txt]

"Luc,C4B,Lon,Med,Pep,Acetyl,Malonyl,FAAL,FD10"													
													
Group:	3	...	Lon										
													
Field	1:00	Entropy	for	all	aligned	sequences							
Field	2:00	Cross	Entropy	for	group	(total)	alignment						
Field	3:00	Cross	Entropy	component	for	group	(	p(i))					
Field	4:00	Cross	Entropy	component	for	not-group	(q(i))						
Fields	5	->	14:00	Total	cross	entropy	for	the	group	with	a	sequence	
removed	from	the	group										
													
492.285	..	9035.592	4317.909	4717.683	...	38364.566	38419.934	38416.32	38764.082	38362.926	38362.973	38363.797	38382.605
492.285	..	9035.592	4317.909	4717.683	...	38362.621	38742.867	38497.836	38364.41	38365.152	38364.902	38370.324	38381.465
492.285	..	9035.592	4317.909	4717.683	...	38371.148	38488.867	0	0	38435.898	38572.723	38799.449	38716.32
492.285	..	9035.592	4317.909	4717.683	...	38367.258	38366.949	38720.348	38394.383	38366.988	38580.742	38414.645	38366.898
492.285	..	9035.592	4317.909	4717.683	...	38374.766	38366.719	38383.668	38367.289	38447.973	38391.441	38433	38418.406
492.285	..	9035.592	4317.909	4717.683	...	41559	38743.297						
													
Field	1:00	Best	possible	score	for	all	sequences						
Field	2:00	Best	possible	score	for	group	alignment						
Fields	3	->	12:00	Cross	validation	score	for	the	sequence	against	the	group	
													
910.572	..	1056.063	...	1613.623	1579.539	1624.99	1651.322	1648.684	1648.418	1650.148	1630.778		
910.572	..	1056.063	...	1654.89	1654.536	1597.524	1621.191	1612.318	1616.484	1614.403	1524.938		
910.572	..	1056.063	...	1528.751	1542.948	0	0	1526.737	1499.463	1466.558	1449.936		
910.572	..	1056.063	...	1588.61	1591.394	1443.841	1580.856	1590.429	1499.732	1578.668	1592.797		
910.572	..	1056.063	...	1602.266	1595.876	1577.702	1589.797	1541.443	1518.43	1528.991	1523.941		
910.572	..	1056.063	...	1379.614	1386.547								
													
Field	1:00	Alignment	Position	or	Index								
Field	2:00	Entropy	at	Position	for	all	sequences						
Field	3:00	Consensus	Sequence	for	the	entire	alignment						
Field	4:00	Consensus	Sequence	for	the	group	alignment						
Field	5:00	Cross	Entropy	at	Position	for	group	(total)					
Field	6:00	Cross	Entropy	at	Position	for	group	(	p(i))				
Field	7:00	Cross	Entropy	at	Position	for	not-group	(q(i))					
Fields	8	->	17:00	Total	cross	entropy	for	the	group	at	the	position	a
sequence	removed	from	the	group									
													
Index	Family Res	Family Ent	Group Ent	Group Res									
650	w	2.197	17.977	w		10.855	7.122	579.999	579.999				
162	w	1.278	17.422	w		10.623	6.799	268.074	268.074				
334	h	1.513	14.276	y		8.178	6.099	447.141	447.141				
721	y	1.937	11.957	w		8.279	3.678	106.575	106.575				
182	h	0.921	11.73	h		7.512	4.218	180.99	180.99				
320	c	1.129	11.123	c		5.889	5.234	116.839	116.839				
167	w	1.658	9.463	h		5.622	3.841	102.909	102.909				
378	w	1.154	9.108	w		3.488	5.62	322.02	322.02				
722	k	1.605	8.939	w		5.255	3.684	77.587	78.907				
114	a	1.893	8.924	i		4.353	4.57	142.727	142.31				
396	m	0.776	8.791	p		3.616	5.175	293.385	293.385				
209	p	1.183	8.733	d		5.415	3.318	69.119	69.119				
427	w	1.71	8.726	w		4.052	4.674	155.344	155.344				
397	p	0.627	8.568	g		4.639	3.929	141.063	141.063				
649	y	1.876	8.485	e		2.534	5.951	310.625	310.625				
166	e	1.408	8.451	r		4.041	4.411	85.953	85.953				
375	f	0.949	8.193	n		5.133	3.06	81.621	81.621				
652	y	1.249	8.05	s		3.651	4.4	287.431	287.431				
176	k	1.061	7.873	g		3.978	3.895	40.946	40.946				
680	w	1.133	7.816	w		3.014	4.803	298.485	298.485				
653	p	2.277	7.693	s		3.252	4.441	135.715	135.715				
312	p	0.565	7.684	e		3.855	3.829	266.59	266.59				
536	s	1.293	7.206	k		4.495	2.711	41.934	41.934				
117	w	1.34	7.078	r		3.476	3.602	45.326	59.805				
568	p	1.369	6.968	n		3.139	3.828	119.122	118.943				
719	a	1.024	6.687	k		4.007	2.68	47.861	63.773				
654	a	0.691	6.652	i		3.761	2.891	57.24	57.24				
342	h	0.677	6.63	h		3.877	2.754	76.552	76.552				
159	v	1.415	6.438	t		3.32	3.119	81.621	81.621				
569	p	0.561	6.237	g		2.839	3.398	116.299	116.299				
627	y	1.174	6.112	t		2.578	3.534	33.123	32.827				
169	v	0.624	6.027	e		2.645	3.381	73.321	73.321				
387	w	1.095	5.982	p		2.756	3.226	42.818	43.185				
369	l	1.052	5.963	v		3.048	2.916	114.118	114.118				
588	m	2.208	5.947	i		2.144	3.803	44.53	35.646				
537	c	1.249	5.923	q		2.769	3.154	55.71	55.71				
570	g	1.331	5.736	k		2.734	3.002	23.836	27.881				
371	m	0.903	5.625	m		2.884	2.741	109.249	108.636				
367	c	0.974	5.603	p		3.372	2.231	27.787	27.787				
635	w	1.608	5.521	k		2.269	3.252	16.157	16.157				
199	e	1.553	5.423	h		3.543	1.88	43.806	43.806				
743	r	2.556	5.364	k		1.756	3.608	267.442	267.442				
187	r	0.403	5.313	r		2.498	2.815	115.187	115.187				
172	f	1.541	5.195	y		2.029	3.166	114.414	114.414				
206	d	0.974	5.174	h		3.031	2.143	72.352	72.352				
113	p	0.706	5.095	y		2.46	2.635	38.128	38.128				
534	p	0.798	5.093	r		2.438	2.655	37.229	37.383				
171	y	1.208	5.085	w		2.121	2.963	66.563	67.355				
230	k	0.416	5.038	l		2.813	2.225	40.337	40.337				
647	g	1.423	4.949	g		1.585	3.364	255.271	255.271				
638	g	2.714	4.899	e		1.429	3.47	303.055	303.055				
592	w	1.755	4.892	y		1.653	3.239	108.569	108.791				
318	y	0.818	4.869	g		2.724	2.145	32.905	33.142				
484	q	1.609	4.804	h		3.05	1.754	40.777	40.777				
316	p	0.979	4.761	a		2.128	2.633	69.76	69.76				
175	h	0.724	4.75	p		2.712	2.038	40.51	31.27				
741	i	2.202	4.684	f		3.186	1.498	48.356	47.983				
341	l	0.427	4.54	l		2.051	2.488	107.95	107.95				
196	t	0.92	4.45	f		2.66	1.79	25.581	25.581				
428	r	0.529	4.308	m		2.049	2.26	33.984	34.283				
203	r	0.91	4.302	i		1.82	2.482	44.721	44.721				
658	s	0.799	4.297	n		2.151	2.146	58.901	58.901				
533	k	1.211	4.296	y		2.256	2.04	18.714	18.898				
718	t	0.887	4.293	p		2.373	1.921	29.776	29.57				
422	g	0.849	4.204	g		1.57	2.634	107.136	106.616				
420	f	0.929	4.157	t		1.628	2.529	47.549	47.572				
429	m	0.657	4.122	g		2.188	1.934	20.256	19.814				
183	p	2.112	4.107	e		2.02	2.086	49.634	49.634				
717	v	0.566	4.106	f		2.447	1.659	25.88	25.88				
572	e	0.543	4.089	m		2.352	1.738	11.217	11.474				
373	h	4.158	4.069	q		0.726	3.343	305.61	305.61				
214	c	1.306	4.068	i		1.838	2.231	28.037	28.037				
174	c	1.592	4.005	v		1.562	2.442	45.046	44.975				
181	y	0.842	3.926	c		2.029	1.897	35.572	34.701				
372	f	1.709	3.861	f		1.267	2.594	104.624	104.624				
628	w	1.161	3.837	i		1.517	2.32	43.923	43.995				
421	c	0.882	3.831	q		1.833	1.999	21.024	21.024				
655	e	3.066	3.821	a		2.129	1.693	61.116	61.116				
374	d	0.88	3.813	v		1.665	2.148	103.004	102.492				
337	r	0.617	3.812	r		1.633	2.18	97.283	97.283				
339	y	0.888	3.789	n		2.035	1.754	27.84	27.867				
459	p	1.947	3.719	e		1.558	2.16	45.355	45.355				
634	f	1.561	3.67	m		1.702	1.967	46.758	46.758				
458	a	1.897	3.633	w		1.553	2.079	72.265	72.265				
726	r	0.474	3.633	d		2.073	1.56	25.285	25.285				
461	n	0.794	3.627	p		1.748	1.879	41.822	41.822				
738	s	1.446	3.622	t		1.367	2.255	62.676	62.676				
535	g	1.564	3.532	c		1.76	1.772	12.71	12.623				
161	m	0.944	3.528	e		1.619	1.91	27.265	27.265				
315	d	1.66	3.527	m		1.858	1.669	20.352	20.352				
381	y	0.325	3.518	l		1.903	1.615	16.422	16.202				
645	k	2.2	3.506	r		0.913	2.594	264.432	264.432				
641	k	2.621	3.448	m		0.848	2.6	263.558	263.558				
646	y	1.246	3.445	g		1.097	2.348	111.445	111.445				
366	w	1.737	3.431	m		1.318	2.113	60.947	61.442				
168	w	1.151	3.414	l		1.319	2.095	24.729	24.729				
495	m	0.62	3.389	g		1.776	1.613	32.233	32.233				
468	w	1.805	3.347	f		1.05	2.296	59.317	59.317				
115	m	1.281	3.335	t		1.617	1.718	32.373	32.373				
463	e	1.312	3.33	i		1.347	1.982	17.663	17.636				
137	r	0.575	3.323	r		1.383	1.94	56.918	56.918				
388	c	0.38	3.295	w		1.909	1.386	26.42	26.458				
164	c	0.884	3.289	h		1.582	1.707	25.833	25.803				
737	p	0.744	3.284	s		1.35	1.935	59.776	59.776				
165	p	0.73	3.247	h		1.647	1.6	15.642	13.246				
163	n	1.889	3.203	n		0.954	2.249	258	258				
426	i	0.96	3.125	v		1.256	1.869	97.261	97.43				
344	m	0.248	3.121	w		1.552	1.569	23.478	23.235				
393	v	0.978	3.066	q		1.592	1.475	42.728	42.612				
408	f	1.188	3.053	l		1.111	1.942	59.248	58.989				
465	w	0.515	3.046	i		1.353	1.693	22.18	22.295				
386	w	0.434	3.042	a		1.318	1.724	18.666	18.702				
160	c	1.007	3.036	l		1.155	1.881	40.46	40.178				
186	p	0.764	3.027	l		1.268	1.76	59.266	59.266				
713	v	1.291	3.02	y		1.209	1.811	23.967	23.757				
195	y	1.763	2.968	l		1.18	1.788	61.852	61.852				
620	y	2.303	2.947	f		1.179	1.769	60.75	60.75				
394	v	1.47	2.945	v		1.019	1.927	102.053	102.053				
464	v	0.951	2.928	m		1.809	1.119	24.046	23.725				
663	q	0.648	2.923	g		1.472	1.451	31.491	31.716				
626	g	1.947	2.841	i		1.063	1.778	67.056	67.056				
343	h	0.722	2.815	t		1.134	1.681	41.319	41.319				
205	n	0.583	2.803	n		1.363	1.44	53.685	53.685				
127	h	0.478	2.798	f		1.781	1.017	12.533	12.533				
460	l	1.441	2.77	p		1.507	1.263	16.196	16.196				
129	w	1.194	2.767	t		1.413	1.354	12.54	12.54				
687	f	1.628	2.749	c		1.291	1.458	32.995	32.995				
417	v	1.878	2.72	v		0.934	1.786	236.128	236.128				
134	l	1.39	2.709	c		1.284	1.426	15.02	15.02				
128	r	0.525	2.666	r		1.363	1.303	37.299	37.299				
158	m	1.235	2.644	g		0.862	1.782	103.011	102.673				
376	g	1.384	2.64	a		1.323	1.317	59.401	58.819				
498	c	0.461	2.592	c		1.097	1.495	29.243	29.243				
590	g	2.038	2.524	s		1.446	1.078	17.986	17.986				
677	h	2.508	2.507	h		1.226	1.281	110.204	110.204				
185	n	1.672	2.491	n		0.858	1.633	244.672	244.672				
409	l	1.176	2.478	y		1.486	0.992	14.468	14.468				
486	y	3.793	2.478	r		1.411	1.067	116.819	116.819				
625	i	1.017	2.471	v		1.191	1.28	39.709	39.709				
156	r	1.329	2.466	w		0.836	1.63	57.961	57.961				
621	h	1.313	2.451	p		1.248	1.203	16.6	16.415				
202	y	1.909	2.395	w		1.521	0.873	33.116	33.116				
575	i	2.315	2.377	m		0.854	1.523	64.416	64.416				
661	m	0.704	2.377	m		1.292	1.086	21.603	21.437				
589	k	0.754	2.332	d		1.12	1.212	15.249	15.207				
656	i	2.143	2.324	m		1.147	1.177	69.329	68.805				
452	h	0.416	2.231	r		1.23	1.001	8.412	8.56				
324	g	3.538	2.214	a		1.69	0.524	146.183	146.183				
546	v	0.941	2.2	m		1.212	0.988	22.224	22.224				
207	s	1.835	2.194	a		0.896	1.298	105.143	105.143				
571	e	0.993	2.189	a		1.065	1.124	30.024	29.957				
686	a	2.24	2.174	m		1.331	0.843	28.724	28.699				
723	y	0.965	2.154	w		0.808	1.345	21.764	21.97				
313	d	0.772	2.152	w		1.228	0.924	12.874	13.056				
485	g	1.097	2.15	a		1.072	1.078	28.908	28.908				
596	e	1.434	2.14	r		1.262	0.877	10.593	10.733				
328	r	0.535	2.114	d		1.227	0.887	14.664	14.78				
488	m	1.978	2.113	a		0.871	1.241	41.628	41.628				
640	i	0.542	2.111	t		1.085	1.026	14.837	14.79				
423	v	2.096	2.1	m		0.667	1.433	108.023	108.023				
319	i	1.774	2.099	k		0.948	1.15	41.543	41.994				
715	k	0.581	2.076	p		1.161	0.915	12.517	12.517				
331	g	2.664	2.06	d		0.406	1.654	252.891	252.891				
455	c	1.197	2.039	l		0.932	1.107	18.605	18.605				
633	y	1.995	2.02	v		0.755	1.265	28.83	28.83				
691	k	0.616	2	w		0.965	1.035	16.924	16.924				
213	f	1.627	1.98	m		0.885	1.094	30.503	30.503				
395	m	1.029	1.98	h		0.821	1.159	27.376	27.376				
595	p	1.793	1.975	n		1.004	0.971	19.416	15.98				
643	m	1.732	1.971	c		0.721	1.251	61.504	61.504				
139	c	0.803	1.954	w		0.867	1.087	16.958	17.028				
482	i	1.464	1.926	a		1.007	0.919	15.505	15.505				
389	c	0.592	1.912	f		0.855	1.057	11.821	11.746				
453	c	1.151	1.904	t		0.806	1.098	17.757	17.581				
576	c	1.318	1.9	m		1.059	0.842	9.2	9.382				
619	w	3.168	1.893	w		0.557	1.336	94.898	94.898				
321	y	2.892	1.884	y		0.643	1.241	224.606	224.606				
333	m	1.042	1.866	y		0.874	0.992	17.609	17.609				
706	k	0.511	1.841	e		0.846	0.995	25.145	25.145				
709	r	0.652	1.751	y		0.935	0.816	12.272	12.113				
539	k	0.988	1.689	l		0.875	0.814	14.057	11.814				
431	m	0.808	1.669	f		0.831	0.838	21	21				
594	d	1.218	1.666	y		0.926	0.74	11.418	11.444				
322	t	2.991	1.663	i		0.509	1.154	297.917	297.917				
742	q	0.973	1.662	y		0.77	0.892	12.405	14.378				
135	h	0.41	1.656	y		0.837	0.819	8.506	7.314				
370	p	2.396	1.645	r		0.455	1.19	98.864	98.864				
728	h	0.657	1.638	a		0.67	0.968	20.927	20.868				
745	e	0.549	1.616	t		0.704	0.912	16.566	16.54				
587	i	1.172	1.6	c		0.661	0.939	53.092	53.092				
547	k	1.031	1.589	t		0.551	1.038	26.273	26.249				
325	t	3.009	1.58	i		0.486	1.094	297.745	297.745				
499	t	0.515	1.58	r		0.846	0.734	8.674	8.491				
419	t	0.696	1.566	f		0.846	0.72	7.891	7.891				
670	a	1.681	1.536	e		0.612	0.924	98.187	98.187				
368	v	0.993	1.535	v		0.552	0.983	25.459	25.459				
744	r	0.956	1.532	l		0.907	0.625	10.485	10.315				
335	t	1.325	1.527	s		0.708	0.819	96.03	96.03				
232	d	0.395	1.526	e		0.74	0.786	14.809	14.809				
359	y	0.5	1.494	c		0.657	0.837	15.578	15.578				
179	a	1.315	1.48	r		0.863	0.617	19.482	24.56				
642	d	2.312	1.45	d		0.507	0.943	238.002	238.002				
636	i	2.19	1.443	m		0.616	0.827	42.649	62.92				
197	p	0.574	1.427	f		0.726	0.701	10.253	8.669				
724	p	2.391	1.42	p		0.432	0.989	230.395	230.395				
414	k	0.829	1.417	g		0.752	0.666	10.041	10.041				
651	i	2.336	1.407	f		0.583	0.824	60.361	60.361				
660	l	2.095	1.376	g		0.829	0.547	44.402	45.168				
456	g	2.365	1.37	n		0.469	0.902	100.061	100.061				
177	i	1.094	1.351	f		0.747	0.604	12.328	12.166				
585	p	1.298	1.323	h		0.511	0.812	25.647	25.478				
491	t	1.321	1.306	m		0.718	0.588	36.933	37.039				
412	i	1.447	1.304	y		0.768	0.536	28.178	27.971				
735	k	2.012	1.269	h		0.774	0.495	23.461	23.461				
462	p	0.816	1.245	w		0.613	0.632	9.054	9.327				
180	v	1.582	1.225	q		0.559	0.666	54.916	54.916				
211	m	0.981	1.219	f		0.627	0.592	13.34	13.255				
141	l	1.022	1.215	l		0.5	0.715	33.956	33.956				
365	h	0.73	1.193	a		0.496	0.696	12.485	12.501				
467	w	0.651	1.177	c		0.617	0.56	9.321	9.32				
637	v	1.548	1.176	c		0.645	0.53	18.253	18.46				
541	v	0.523	1.173	p		0.577	0.596	14.727	14.96				
712	h	1.548	1.166	m		0.536	0.629	15.607	15.607				
449	s	1.293	1.164	f		0.64	0.524	10.049	8.707				
425	t	1.87	1.151	e		0.417	0.734	38.777	38.777				
323	s	3.154	1.136	t		0.799	0.336	139.659	139.659				
360	h	0.323	1.129	c		0.583	0.545	7.015	7.046				
146	q	0.429	1.106	g		0.572	0.534	8.75	8.769				
233	e	0.278	1.101	k		0.526	0.575	9.985	8.133				
747	r	2.298	1.086	r		0.373	0.714	226.815	226.815				
184	i	0.986	1.066	m		0.483	0.583	26.226	26.204				
578	r	1.197	1.032	c		0.492	0.54	33.359	33.359				
430	l	1.815	1.022	v		0.438	0.583	27.696	27.696				
212	i	1.619	1.021	q		0.521	0.499	37.392	37.392				
142	a	2.484	0.991	m		0.616	0.375	32.898	33.117				
457	g	2.504	0.99	d		0.395	0.595	101.872	101.872				
669	e	1.822	0.984	m		0.527	0.458	20.939	20.818				
577	i	1.681	0.983	l		0.474	0.51	37.609	37.609				
170	a	0.789	0.958	q		0.434	0.524	25.415	19.154				
208	q	0.804	0.95	e		0.482	0.468	14.44	14.508				
204	i	1.272	0.948	k		0.444	0.504	19.825	19.847				
733	i	1.886	0.94	c		0.484	0.456	39.4	39.715				
545	d	0.743	0.935	e		0.421	0.514	23.728	23.735				
673	i	1.476	0.924	i		0.356	0.568	90.207	90.207				
736	t	2.134	0.922	v		0.368	0.554	60.965	60.965				
623	g	3.452	0.891	f		0.626	0.266	49.536	49.536				
364	r	0.872	0.883	g		0.412	0.471	15.748	15.466				
198	e	0.653	0.85	q		0.44	0.41	11.694	11.616				
729	f	2.162	0.85	y		0.291	0.559	25.335	25.335				
487	g	3.534	0.833	e		0.155	0.678	284.516	284.516				
390	g	2.126	0.832	g		0.303	0.53	219.9	219.9				
413	q	0.695	0.818	w		0.348	0.47	9.624	7.965				
489	t	2.798	0.818	i		0.283	0.535	261.581	261.581				
144	a	0.478	0.804	p		0.378	0.426	11.49	11.382				
688	v	2.199	0.796	c		0.43	0.367	29.15	29.075				
549	v	1.356	0.795	g		0.345	0.45	25.007	25.145				
593	n	1.356	0.791	e		0.401	0.39	26.835	27.031				
361	p	0.563	0.783	i		0.399	0.385	6.632	6.582				
231	v	0.612	0.782	y		0.341	0.441	23.349	23.349				
210	k	1.081	0.781	e		0.394	0.387	18.199	18.289				
410	q	0.954	0.78	y		0.372	0.408	14.609	14.513				
406	e	0.321	0.761	p		0.362	0.398	11.124	10.929				
708	l	1.292	0.756	m		0.322	0.434	24.631	24.631				
676	p	2.026	0.744	y		0.464	0.28	16.022	12.815				
451	r	1.436	0.731	s		0.392	0.339	7.324	7.521				
574	e	1.551	0.729	w		0.319	0.41	26.598	26.752				
667	v	2.417	0.728	a		0.334	0.393	59.83	59.83				
154	g	2.024	0.7	l		0.298	0.401	36.131	36.131				
540	p	1.784	0.699	g		0.389	0.31	11.318	11.215				
629	d	2.202	0.697	s		0.221	0.475	58.568	58.568				
201	a	0.247	0.681	i		0.33	0.352	6.345	6.345				
178	g	3.275	0.678	q		0.428	0.25	43.792	43.232				
317	a	1.39	0.678	w		0.337	0.34	21.586	21.586				
416	k	1.158	0.673	m		0.319	0.354	18.946	19.047				
448	s	1.015	0.663	f		0.371	0.291	5.619	5.611				
668	a	0.43	0.662	p		0.3	0.362	11.14	11.21				
454	v	0.629	0.641	w		0.292	0.349	13.767	13.805				
659	a	0.769	0.64	h		0.325	0.315	15.232	15.168				
391	a	0.884	0.639	m		0.295	0.343	18.217	18.217				
675	v	0.823	0.637	a		0.295	0.341	14.423	14.295				
143	n	0.872	0.634	q		0.314	0.32	11.649	11.649				
130	t	2.142	0.632	p		0.338	0.293	29.866	29.999				
131	y	3.258	0.629	w		0.315	0.315	52.805	52.049				
548	i	1.739	0.619	a		0.33	0.289	38.031	38.031				
336	h	3.206	0.598	r		0.211	0.387	94.524	94.524				
466	e	0.949	0.575	p		0.295	0.28	11.52	11.507				
674	g	1.758	0.573	t		0.287	0.286	54.043	53.77				
145	l	2.5	0.559	q		0.198	0.361	98.386	98.386				
447	l	1.175	0.558	e		0.252	0.306	11.708	11.664				
666	a	0.74	0.545	p		0.249	0.296	18.029	17.973				
730	v	1.54	0.541	m		0.3	0.241	25.324	25.324				
727	v	1.602	0.5	t		0.223	0.277	36.051	36.051				
200	i	1.748	0.498	c		0.245	0.253	25.909	25.876				
138	s	1.321	0.497	k		0.266	0.231	27.814	27.837				
672	v	2.456	0.477	c		0.253	0.224	58.172	57.665				
418	t	1.753	0.475	f		0.233	0.242	20.383	20.383				
731	d	1.33	0.471	r		0.25	0.222	11.98	11.98				
622	t	2.805	0.451	i		0.199	0.253	111.381	111.381				
329	p	3.357	0.436	q		0.141	0.295	249.783	249.783				
155	d	2.186	0.435	e		0.227	0.208	37.308	37.308				
746	l	2.349	0.42	f		0.149	0.27	97.073	97.073				
714	k	0.775	0.404	d		0.218	0.186	11.183	11.328				
732	e	1.143	0.388	p		0.174	0.214	17.836	17.87				
132	r	0.839	0.385	t		0.181	0.204	13.9	13.9				
707	e	1.155	0.385	s		0.172	0.213	23.622	23.695				
136	e	0.548	0.378	p		0.184	0.194	7.2	7.2				
133	e	1.526	0.375	s		0.159	0.216	25.351	25.351				
671	a	1.902	0.356	t		0.18	0.176	27.082	27.082				
538	g	3.312	0.347	d		0.11	0.237	265.338	265.338				
147	k	0.591	0.33	v		0.172	0.158	7.216	7.216				
591	y	4.207	0.319	w		0.097	0.222	251.936	251.936				
690	l	0.85	0.27	f		0.138	0.132	10.901	8.895				
157	v	2.247	0.257	c		0.13	0.127	55.366	55.366				
644	i	2.724	0.242	k		0.114	0.128	103.238	103.238				
140	r	1.321	0.212	m		0.094	0.118	23.769	23.769				
332	v	2.333	0.206	m		0.11	0.096	38.22	38.121				
624	d	4.138	0.199	a		0.129	0.07	341.108	341.108				
490	e	3.848	0.195	m		0.127	0.069	338.875	338.875				
327	g	3.05	0.193	e		0.065	0.128	240.771	240.771				
173	a	2.588	0.182	d		0.106	0.076	112.735	112.513				
639	r	4.196	0.165	n		0.107	0.058	317.305	317.305				
740	k	3.954	0.147	a		0.095	0.051	305.391	305.391				
573	g	3.784	0.135	d		0.088	0.047	297.489	297.489				
665	p	2.35	0.131	d		0.07	0.061	34.942	34.942				
424	p	3.6	0.119	r		0.043	0.077	251.647	251.647				
330	k	3.75	0.089	d		0.049	0.04	277.254	277.254				
326	t	3.313	0.088	m		0.049	0.039	112.024	112.024				
734	p	4.045	0.058	e		0.031	0.028	276.714	276.714				
739	g	3.383	0.057	a		0.022	0.036	253.092	253.092				
657	e	3.433	0.033	y		0.017	0.016	276.689	276.689				
648	g	3.598	0.028	d		0.016	0.012	264.666	264.666				
