# Supplementary material for: In silico analysis of class I adenylate-forming enzymes reveals family and group-specific conservations
Source: PLoS One. 2018 Sep 4;13(9):e0203218. doi: 10.1371/journal.pone.0203218 (PMC6122825; doi:10.1371/journal.pone.0203218)
Supplement: S4 Dataset — (TXT) [file pone.0203218.s006.txt]

"Luc,C4B,Lon,Med,Pep,Acetyl,Malonyl,FAAL,FD10"													
													
Group:	5	...	Pep										
													
Field	1:00	Entropy	for	all	aligned	sequences							
Field	2:00	Cross	Entropy	for	group	(total)	alignment						
Field	3:00	Cross	Entropy	component	for	group	(	p(i))					
Field	4:00	Cross	Entropy	component	for	not-group	(q(i))						
Fields	5	->	14:00	Total	cross	entropy	for	the	group	with	a	sequence	
removed	from	the	group										
													
492.285	..	8140.521	4244.81	3895.711	...	38364.566	38419.934	38416.32	38764.082	38362.926	38362.973	38363.797	38382.605
492.285	..	8140.521	4244.81	3895.711	...	38362.621	38742.867	38497.836	38364.41	38365.152	38364.902	38370.324	38381.465
492.285	..	8140.521	4244.81	3895.711	...	38371.148	38488.867	0	0	38435.898	38572.723	38799.449	38716.32
492.285	..	8140.521	4244.81	3895.711	...	38367.258	38366.949	38720.348	38394.383	38366.988	38580.742	38414.645	38366.898
492.285	..	8140.521	4244.81	3895.711	...	38374.766	38366.719	38383.668	38367.289	38447.973	38391.441	38433	38418.406
492.285	..	8140.521	4244.81	3895.711	...	41559	38743.297	39256.238	38533.043	38534.863	38527.281	39141.66	38677.277
492.285	..	8140.521	4244.81	3895.711	...	38423.172	38380.645	38404.938	38404.945	38393.07			
													
Field	1:00	Best	possible	score	for	all	sequences						
Field	2:00	Best	possible	score	for	group	alignment						
Fields	3	->	12:00	Cross	validation	score	for	the	sequence	against	the	group	
													
910.572	..	1119.097	...	1613.623	1579.539	1624.99	1651.322	1648.684	1648.418	1650.148	1630.778		
910.572	..	1119.097	...	1654.89	1654.536	1597.524	1621.191	1612.318	1616.484	1614.403	1524.938		
910.572	..	1119.097	...	1528.751	1542.948	0	0	1526.737	1499.463	1466.558	1449.936		
910.572	..	1119.097	...	1588.61	1591.394	1443.841	1580.856	1590.429	1499.732	1578.668	1592.797		
910.572	..	1119.097	...	1602.266	1595.876	1577.702	1589.797	1541.443	1518.43	1528.991	1523.941		
910.572	..	1119.097	...	1379.614	1386.547	1343.988	1383.913	1404.044	1447.984	1374.767	1377.672		
910.572	..	1119.097	...	1492.963	1523.053	1386.151	1503.691	1500.493					
													
Field	1:00	Alignment	Position	or	Index								
Field	2:00	Entropy	at	Position	for	all	sequences						
Field	3:00	Consensus	Sequence	for	the	entire	alignment						
Field	4:00	Consensus	Sequence	for	the	group	alignment						
Field	5:00	Cross	Entropy	at	Position	for	group	(total)					
Field	6:00	Cross	Entropy	at	Position	for	group	(	p(i))				
Field	7:00	Cross	Entropy	at	Position	for	not-group	(q(i))					
Fields	8	->	17:00	Total	cross	entropy	for	the	group	at	the	position	a
sequence	removed	from	the	group									
													
Index	Family Res	Family Ent	Group Ent	Group Res									
643	m	1.732	13.774	q	8.576	5.198	271.889	271.889	271.889	271.889	271.889		
547	k	1.031	11.906	y	6.978	4.929	120.187	120.419	120.419	120.187	120.187		
373	h	4.158	10.08	f	6.72	3.36	281.937	281.937	281.937	281.937	281.937		
653	p	2.277	9.643	l	5.901	3.742	62.282	62.282	62.282	62.282	62.509		
652	y	1.249	9.386	e	5.167	4.219	200.85	200.85	200.85	200.85	200.85		
735	k	2.012	8.952	l	3.984	4.968	92.081	92.018	92.081	92.018	92.018		
635	w	1.608	8.373	e	3.513	4.859	61.631	61.631	61.631	61.631	61.631		
654	a	0.691	7.985	g	4.3	3.685	112.438	112.438	112.438	112.438	112.438		
372	f	1.709	7.895	c	3.838	4.057	45.568	45.406	45.406	45.568	45.406		
374	d	0.88	7.795	n	3.668	4.127	176.924	176.924	176.924	176.924	176.924		
742	q	0.973	7.616	d	3.019	4.597	167.923	167.923	167.923	168.061	167.923		
629	d	2.202	7.498	m	3.416	4.083	30.272	35.057	30.272	30.272	30.272		
488	m	1.978	7.341	p	4.557	2.785	124.976	124.976	124.976	124.976	124.976		
185	n	1.672	7.285	l	3.641	3.644	77.85	77.85	77.85	77.85	77.85		
619	w	3.168	7.034	l	2.113	4.921	48.316	48.316	48.316	48.316	48.351		
381	y	0.325	6.891	e	3.931	2.96	75.475	75.475	75.475	75.475	75.475		
117	w	1.34	6.875	c	3.158	3.718	61.201	61.201	61.201	61.201	61.201		
636	i	2.19	6.552	y	3.358	3.195	118.433	118.433	118.433	118.433	118.433		
722	k	1.605	6.539	m	3.854	2.686	173.005	173.005	173.005	173.005	173.005		
646	y	1.246	6.383	r	2.642	3.741	71.389	71.389	71.389	71.389	71.389		
176	k	1.061	6.129	k	2.153	3.976	343.657	343.657	343.657	343.657	343.657		
738	s	1.446	5.86	n	3.465	2.395	46.379	46.379	46.379	46.379	46.379		
320	c	1.129	5.724	i	2.665	3.059	95.195	95.195	95.195	95.195	95.195		
318	y	0.818	5.642	y	2.802	2.839	101.279	101.279	101.279	101.279	101.279		
680	w	1.133	5.554	g	2.308	3.246	22.435	22.359	22.435	22.359	22.623		
709	r	0.652	5.541	r	2.306	3.235	148.069	148.069	148.069	148.069	148.069		
535	g	1.564	5.459	i	2.568	2.891	26.362	31.321	26.362	26.362	26.362		
180	v	1.582	5.329	a	2.766	2.563	99.27	99.27	99.27	99.27	100.281		
427	w	1.71	5.316	a	1.883	3.434	52.352	52.352	52.094	52.352	52.352		
341	l	0.427	5.218	n	2.816	2.402	39.305	39.305	39.305	39.305	39.305		
650	w	2.197	5.164	k	1.781	3.383	162.348	162.348	162.348	162.348	162.348		
203	r	0.91	5.072	m	2.767	2.305	49.517	49.517	49.517	49.517	49.907		
199	e	1.553	5.061	r	2.981	2.079	167.192	167.192	167.192	167.192	167.192		
747	r	2.298	5.008	p	3.55	1.458	79.212	79.212	79.212	79.212	79.212		
627	y	1.174	4.974	q	1.801	3.173	31.315	38.784	31.315	31.315	31.315		
642	d	2.312	4.92	h	3.452	1.469	33.728	33.728	33.728	33.728	33.728		
196	t	0.92	4.874	p	2.39	2.484	48.193	47.98	48.193	47.98	48.027		
135	h	0.41	4.869	n	2.521	2.348	81.584	81.681	81.681	81.681	81.681		
181	y	0.842	4.842	y	2.454	2.387	64.126	64.126	64.126	64.126	94.154		
537	c	1.249	4.81	i	2.169	2.64	88.176	88.176	88.176	88.176	88.176		
170	a	0.789	4.754	g	2.795	1.959	54.168	54.094	54.058	54.058	54.168		
174	c	1.592	4.686	i	1.53	3.157	89.333	89.333	89.333	89.333	89.333		
156	r	1.329	4.683	l	2.659	2.024	36.8	36.8	36.8	36.8	36.8		
729	f	2.162	4.634	m	2.447	2.187	21.153	21.24	21.153	21.293	21.24		
187	r	0.403	4.497	e	2.237	2.26	31.116	31.116	31.116	31.114	31.116		
620	y	2.303	4.485	y	1.399	3.086	333.013	333.013	333.013	333.013	333.013		
459	p	1.947	4.449	k	1.779	2.67	21.625	21.783	21.625	24.827	21.783		
727	v	1.602	4.331	w	2.676	1.655	54.08	54.08	54.08	54.767	54.767		
316	p	0.979	4.317	l	1.587	2.73	142.621	142.621	142.621	142.621	142.621		
674	g	1.758	4.272	m	1.973	2.3	34.208	34.177	34.208	34.177	34.177		
370	p	2.396	4.187	s	2.432	1.755	38.078	38.078	38.078	38.078	38.078		
647	g	1.423	4.102	r	2.243	1.859	90.527	90.527	90.527	90.527	90.527		
319	i	1.774	4.079	v	2.232	1.847	51.334	51.334	51.334	51.334	51.334		
378	w	1.154	4.043	s	1.486	2.558	24.71	24.71	24.71	24.71	24.71		
676	p	2.026	4.041	e	2.228	1.813	22.254	22.254	22.254	22.254	25.236		
334	h	1.513	4.025	n	1.735	2.29	32.348	32.348	32.348	32.348	32.348		
167	w	1.658	4.024	m	2.014	2.01	38.29	38.29	38.29	37.868	38.29		
368	v	0.993	3.976	f	1.937	2.039	31.946	31.946	31.946	31.946	31.946		
589	k	0.754	3.902	c	2.058	1.843	58.066	58.066	58.066	58.066	57.187		
376	g	1.384	3.901	m	2.049	1.852	32.165	32.165	32.165	32.165	32.048		
628	w	1.161	3.836	w	2.097	1.739	28.85	34.086	28.85	34.012	28.669		
484	q	1.609	3.82	n	1.863	1.956	145.851	145.851	145.851	145.851	145.851		
690	l	0.85	3.794	g	2.039	1.754	24.104	24.14	28.426	24.104	24.08		
633	y	1.995	3.793	n	2.19	1.603	32.994	32.994	32.994	32.368	32.368		
342	h	0.677	3.745	l	2.15	1.596	23.671	23.671	23.671	23.671	23.671		
594	d	1.218	3.636	w	1.494	2.142	21.488	21.506	21.488	25.19	21.488		
499	t	0.515	3.616	w	2.435	1.181	22.007	22.007	22.007	22.007	22.007		
638	g	2.714	3.594	f	0.876	2.718	354.993	354.993	354.993	354.993	354.993		
367	c	0.974	3.575	q	1.987	1.589	21.151	21.151	21.151	24.954	21.151		
634	f	1.561	3.499	i	1.48	2.018	59.392	59.392	59.392	59.175	59.392		
364	r	0.872	3.464	w	1.531	1.933	21.445	21.445	21.445	21.445	21.445		
588	m	2.208	3.453	g	1.076	2.377	64.146	64.146	64.146	92.52	64.146		
139	c	0.803	3.309	n	1.395	1.915	31.336	31.336	31.308	31.308	40.373		
375	f	0.949	3.294	v	1.479	1.815	34.717	34.646	34.646	34.646	34.646		
621	h	1.313	3.276	k	1.564	1.712	45.114	44.753	45.114	44.753	44.753		
571	e	0.993	3.274	i	2.001	1.273	31.961	31.75	31.961	39.042	31.961		
719	a	1.024	3.27	p	1.578	1.693	138.579	138.579	138.579	138.579	138.579		
430	l	1.815	3.262	w	2.503	0.758	36.616	36.616	36.616	36.616	36.616		
723	y	0.965	3.258	i	1.2	2.058	81.126	81.126	81.126	81.126	81.126		
195	y	1.763	3.253	h	1.585	1.669	58.476	58.476	58.476	58.476	58.476		
675	v	0.823	3.253	h	1.885	1.368	25.795	25.795	25.795	31.063	25.956		
541	v	0.523	3.164	i	1.747	1.417	52.125	52.24	52.24	52.24	52.125		
578	r	1.197	3.158	g	1.822	1.336	47.355	47.355	47.355	47.355	47.355		
671	a	1.902	3.134	i	1.995	1.139	41.812	41.812	41.812	41.812	41.812		
394	v	1.47	3.133	h	2.05	1.083	32.41	32.41	32.41	32.217	32.217		
730	v	1.54	3.128	l	1.555	1.573	36.627	36.627	36.449	36.163	36.449		
721	y	1.937	3.118	s	0.996	2.122	55.511	55.429	55.511	55.511	55.429		
726	r	0.474	3.11	y	1.685	1.425	24.659	24.659	24.659	24.551	24.606		
335	t	1.325	3.028	e	1.797	1.231	21.847	21.847	21.847	21.847	21.847		
179	a	1.315	2.996	g	1.595	1.401	60.683	60.702	60.683	60.593	60.683		
155	d	2.186	2.995	v	1.852	1.143	29.047	29.047	29.047	29.047	29.047		
366	w	1.737	2.985	t	0.943	2.042	43.197	43.197	43.197	43.197	43.197		
182	h	0.921	2.969	v	1.127	1.842	78.305	78.305	78.305	78.305	78.136		
409	l	1.176	2.952	e	1.587	1.365	14.314	14.314	14.314	14.314	14.314		
396	m	0.776	2.95	a	1.361	1.589	17.433	17.433	17.433	20.185	17.433		
733	i	1.886	2.949	w	1.705	1.244	48.767	48.767	48.767	48.238	48.767		
536	s	1.293	2.943	p	1.858	1.085	37.46	47.84	37.46	37.564	37.46		
206	d	0.974	2.937	q	1.317	1.621	80.583	80.583	80.583	80.583	80.583		
569	p	0.561	2.889	i	1.617	1.272	15.319	14.931	17.48	15.319	15.107		
534	p	0.798	2.854	f	1.157	1.696	12.756	12.756	12.756	12.756	12.756		
637	v	1.548	2.841	l	1.461	1.381	46.205	46.205	46.205	46.205	46.205		
718	t	0.887	2.84	f	1.028	1.811	55.139	55.139	55.163	55.139	55.163		
408	f	1.188	2.811	c	1.457	1.353	44.23	44.23	44.23	44.23	44.23		
687	f	1.628	2.804	y	1.357	1.447	57.015	56.645	57.015	83.958	57.015		
422	g	0.849	2.778	q	1.211	1.566	19.281	19.281	19.281	19.281	19.281		
587	i	1.172	2.741	t	1.513	1.228	57.663	57.663	57.663	57.663	57.663		
154	g	2.024	2.697	d	1.567	1.13	36.778	46.522	36.778	36.778	36.778		
491	t	1.321	2.639	g	1.5	1.139	25.819	25.819	25.819	25.819	25.819		
644	i	2.724	2.622	v	1.491	1.131	162.431	162.431	162.431	162.431	162.431		
429	m	0.657	2.617	q	1.382	1.235	14.662	14.662	14.662	14.662	14.774		
169	v	0.624	2.609	i	1.088	1.521	51.386	51.208	51.386	51.208	51.208		
498	c	0.461	2.606	y	1.599	1.007	19.782	19.782	19.782	19.782	19.782		
717	v	0.566	2.598	g	1.19	1.409	14.17	14.17	14.17	14.17	14.17		
572	e	0.543	2.574	a	1.266	1.308	18.999	18.783	18.782	18.818	22.564		
576	c	1.318	2.532	h	1.236	1.296	27.158	22.265	22.265	27.139	22.265		
177	i	1.094	2.497	p	1.08	1.416	44.041	44.234	44.041	43.657	43.657		
421	c	0.882	2.495	d	1.203	1.292	12.613	12.674	12.613	12.674	12.613		
465	w	0.515	2.487	n	1.119	1.368	13.669	13.669	13.669	13.669	13.669		
460	l	1.441	2.485	f	1.481	1.004	25.232	24.69	25.232	24.69	24.69		
713	v	1.291	2.481	m	0.991	1.49	25.327	25.327	25.327	25.327	25.334		
425	t	1.87	2.476	q	1.326	1.15	25.329	25.329	25.329	25.181	25.181		
317	a	1.39	2.472	a	0.824	1.648	140.557	140.557	140.557	140.557	140.557		
645	k	2.2	2.469	d	0.605	1.864	152.095	152.095	152.095	152.095	152.095		
143	n	0.872	2.456	r	1.132	1.324	17.914	17.933	17.914	21.127	17.857		
168	w	1.151	2.383	y	0.843	1.54	20.701	20.701	20.701	20.701	20.701		
213	f	1.627	2.382	l	1.198	1.183	44.11	44.11	44.11	44.11	44.11		
321	y	2.892	2.379	l	1.169	1.209	139.712	139.712	139.712	139.712	139.712		
158	m	1.235	2.377	g	0.998	1.379	40.863	40.863	40.863	40.863	40.863		
165	p	0.73	2.372	m	0.968	1.404	25.029	25.029	25.029	25.029	25.029		
232	d	0.395	2.372	p	1.378	0.994	12.315	12.315	12.315	12.315	12.315		
183	p	2.112	2.354	n	1.13	1.224	141.129	141.129	141.129	141.129	141.129		
175	h	0.724	2.349	l	0.988	1.362	30.148	30.205	30.148	30.148	30.148		
482	i	1.464	2.341	y	1.223	1.118	43.776	43.776	43.776	43.776	43.776		
331	g	2.664	2.33	l	1.056	1.274	152.735	152.735	152.735	152.735	152.735		
570	g	1.331	2.327	g	0.922	1.405	127.778	127.778	127.778	127.778	127.778		
426	i	0.96	2.27	y	1.363	0.907	18.003	18.003	18.003	18.003	18.003		
533	k	1.211	2.266	g	1.154	1.112	11.75	11.711	11.709	11.75	11.75		
453	c	1.151	2.252	l	0.767	1.485	52.873	52.873	52.873	52.873	52.873		
212	i	1.619	2.244	c	1.028	1.216	41.675	41.675	41.675	41.675	41.675		
454	v	0.629	2.234	q	1.328	0.906	20.549	20.549	20.549	20.549	20.549		
663	q	0.648	2.169	k	1.092	1.077	25.953	25.915	25.678	25.678	25.761		
325	t	3.009	2.162	w	1.085	1.077	185.053	185.053	185.053	185.053	185.053		
448	s	1.015	2.161	h	1.092	1.069	15.98	13.972	13.911	13.911	13.912		
549	v	1.356	2.161	d	1.167	0.994	57.18	57.705	57.705	57.608	57.608		
548	i	1.739	2.15	k	1.312	0.839	35.74	35.74	35.74	35.839	35.74		
495	m	0.62	2.14	w	1.286	0.854	11.444	11.444	11.444	11.444	11.444		
745	e	0.549	2.109	g	0.959	1.149	13.254	13.119	13.254	13.119	13.177		
198	e	0.653	2.105	l	0.947	1.158	16.758	16.758	16.758	16.758	16.764		
393	v	0.978	2.097	l	0.954	1.143	77.194	77.168	77.168	77.168	77.168		
138	s	1.321	2.091	g	0.84	1.251	86.114	86.114	86.114	86.114	86.114		
659	a	0.769	2.091	q	1.226	0.865	15.799	15.799	15.799	15.799	15.799		
233	e	0.278	2.083	f	1.46	0.624	10.477	10.477	10.477	10.506	10.51		
485	g	1.097	2.055	m	1.02	1.035	18.259	18.259	18.259	18.259	18.259		
625	i	1.017	2.055	l	0.874	1.18	38.539	38.752	38.752	38.539	38.539		
343	h	0.722	1.999	k	0.936	1.063	20.866	20.866	20.866	20.866	20.866		
668	a	0.43	1.981	c	0.94	1.041	10.975	12.646	11.083	10.975	12.59		
732	e	1.143	1.966	r	1.117	0.849	13.143	13.143	13.143	13.314	13.207		
387	w	1.095	1.963	h	0.992	0.971	30.329	30.008	30.329	30.425	30.008		
455	c	1.197	1.937	l	0.868	1.069	31.245	31.245	31.245	31.245	31.245		
144	a	0.478	1.909	h	0.895	1.014	9.784	11.047	9.784	9.736	9.784		
672	v	2.456	1.89	l	1.237	0.653	94.119	94.119	94.119	94.119	94.119		
328	r	0.535	1.881	q	0.909	0.972	19.693	19.693	19.693	19.693	19.693		
575	i	2.315	1.879	m	0.778	1.101	145.577	145.577	145.577	145.577	145.577		
626	g	1.947	1.867	c	0.916	0.951	47.01	47.01	47.01	47.01	47.01		
171	y	1.208	1.864	l	0.856	1.008	39.84	30.148	30.422	30.422	30.422		
540	p	1.784	1.844	p	0.601	1.243	133.098	133.098	133.098	133.098	133.098		
669	e	1.822	1.842	h	1.119	0.723	22.958	23.133	22.958	27.992	22.958		
744	r	0.956	1.842	q	0.863	0.979	29.4	29.202	29.238	29.238	29.238		
186	p	0.764	1.84	y	0.82	1.02	23.319	23.319	23.319	23.319	23.197		
464	v	0.951	1.834	h	0.985	0.849	13.466	13.609	13.625	13.609	13.466		
164	c	0.884	1.822	s	0.716	1.106	51.55	51.55	51.55	51.55	51.55		
706	k	0.511	1.809	f	0.897	0.911	8.948	8.97	10.087	8.948	8.97		
447	l	1.175	1.801	c	1.186	0.615	11.242	11.242	11.242	11.242	11.17		
397	p	0.627	1.799	n	0.925	0.873	14.392	14.292	14.392	14.292	14.292		
656	i	2.143	1.789	k	0.695	1.094	148.566	148.488	148.488	148.488	148.488		
568	p	1.369	1.785	v	0.745	1.04	29.992	29.938	29.938	29.992	29.938		
371	m	0.903	1.779	c	0.793	0.985	14.506	14.506	14.506	14.506	14.506		
677	h	2.508	1.761	e	0.567	1.194	43.891	43.891	43.891	43.891	43.891		
127	h	0.478	1.748	q	0.808	0.94	22.187	22.187	22.187	22.187	22.187		
428	r	0.529	1.731	y	0.985	0.746	10.489	10.451	10.451	10.665	10.577		
134	l	1.39	1.721	q	0.59	1.131	74.345	49.803	49.803	49.803	49.803		
688	v	2.199	1.7	f	1.052	0.649	36.816	36.816	36.411	36.411	36.75		
592	w	1.755	1.686	m	0.866	0.82	38.455	38.455	38.455	38.455	38.455		
708	l	1.292	1.686	l	0.735	0.951	75.214	75.214	75.214	129.858	75.214		
640	i	0.542	1.675	i	0.817	0.858	17.817	17.814	17.817	17.814	17.761		
162	w	1.278	1.637	n	0.466	1.171	29.401	29.401	29.401	29.401	29.401		
202	y	1.909	1.637	a	0.772	0.866	24.634	24.634	24.679	30.896	24.634		
207	s	1.835	1.635	i	1.03	0.606	46.896	46.896	46.896	46.776	46.896		
724	p	2.391	1.628	p	0.485	1.143	310.689	310.689	310.689	310.689	310.689		
141	l	1.022	1.617	l	0.634	0.984	48.808	48.808	48.808	48.808	48.808		
715	k	0.581	1.6	l	0.961	0.639	12.695	11.231	11.231	11.231	10.96		
386	w	0.434	1.599	f	0.763	0.836	15.695	15.695	15.695	15.956	15.956		
163	n	1.889	1.566	w	0.744	0.823	56.326	56.326	56.326	56.326	56.326		
423	v	2.096	1.566	t	0.845	0.722	46.282	46.282	46.282	46.282	46.282		
462	p	0.816	1.561	y	0.874	0.686	7.327	7.327	7.327	7.327	7.327		
577	i	1.681	1.552	t	0.875	0.677	80.867	80.867	80.867	80.867	80.867		
467	w	0.651	1.542	p	0.615	0.927	11.437	11.483	11.437	11.437	11.483		
546	v	0.941	1.541	e	0.796	0.745	23.656	23.656	23.656	23.656	23.656		
431	m	0.808	1.539	p	0.891	0.648	12.818	12.818	12.858	12.818	12.818		
160	c	1.007	1.537	m	0.705	0.832	23.054	23.054	23.054	23.054	23.054		
486	y	3.793	1.524	l	0.526	0.998	86.237	87.017	86.237	87.017	87.017		
416	k	1.158	1.52	a	0.76	0.759	14.802	14.802	14.802	14.675	14.802		
395	m	1.029	1.513	a	0.708	0.805	29.775	29.775	29.775	29.775	29.775		
140	r	1.321	1.498	n	0.781	0.717	14.452	14.217	16.84	16.76	14.217		
728	h	0.657	1.477	m	0.631	0.846	10.428	10.428	10.428	11.782	11.82		
312	p	0.565	1.471	p	0.708	0.763	15.357	15.357	15.368	15.271	15.357		
590	g	2.038	1.454	g	0.46	0.994	306.512	306.512	306.512	306.512	306.512		
197	p	0.574	1.45	r	0.784	0.666	10.523	10.58	10.58	10.523	10.583		
737	p	0.744	1.447	h	0.616	0.831	15.856	18.868	15.856	15.904	15.904		
337	r	0.617	1.437	w	0.8	0.637	8.931	8.931	8.974	8.931	8.931		
137	r	0.575	1.383	w	0.576	0.807	27.705	27.587	27.652	27.705	27.675		
333	m	1.042	1.382	p	0.648	0.735	35.958	35.958	35.958	35.958	35.958		
369	l	1.052	1.346	h	0.733	0.613	21.525	21.525	21.525	21.525	21.525		
128	r	0.525	1.343	q	0.747	0.596	17.796	22.05	17.796	17.964	17.796		
420	f	0.929	1.333	d	0.629	0.704	24.677	24.65	24.677	24.677	24.65		
344	m	0.248	1.326	r	0.678	0.648	6.767	6.767	6.767	6.767	6.767		
157	v	2.247	1.306	a	0.751	0.555	60.069	60.069	60.069	60.069	60.069		
673	i	1.476	1.293	m	0.752	0.542	26.025	26.025	26.025	26.025	26.025		
461	n	0.794	1.288	w	0.559	0.729	15.692	15.691	15.692	15.692	15.75		
115	m	1.281	1.286	g	0.546	0.739	38.166	38.166	38.166	38.289	38.289		
332	v	2.333	1.283	n	0.726	0.557	43.929	43.929	43.929	43.929	43.929		
315	d	1.66	1.277	n	0.69	0.587	24.52	24.52	24.511	24.511	24.52		
214	c	1.306	1.275	g	0.553	0.723	20.029	20.029	20.029	20.029	19.917		
323	s	3.154	1.271	g	0.856	0.415	178.191	178.191	178.191	178.191	178.191		
131	y	3.258	1.264	c	0.474	0.791	126.403	126.403	126.403	126.403	126.403		
114	a	1.893	1.223	r	0.419	0.804	85.255	85.255	85.255	85.255	85.255		
746	l	2.349	1.215	l	0.33	0.885	320.551	320.551	320.551	320.551	320.551		
389	c	0.592	1.202	y	0.592	0.61	8.608	8.608	8.608	8.608	8.608		
666	a	0.74	1.199	r	0.626	0.573	9.872	9.86	9.987	9.86	9.887		
539	k	0.988	1.197	w	0.558	0.64	18.1	18.1	22.586	18.1	18.1		
714	k	0.775	1.189	g	0.528	0.661	18.907	15.739	15.765	15.757	15.739		
129	w	1.194	1.187	l	0.547	0.64	22.705	22.678	22.99	28.899	22.541		
457	g	2.504	1.155	d	0.436	0.719	138.634	138.634	138.634	138.634	138.634		
365	h	0.73	1.153	w	0.509	0.644	11.018	10.912	11.018	10.912	11.022		
205	n	0.583	1.15	d	0.511	0.64	14.655	14.664	14.684	14.664	14.688		
670	a	1.681	1.143	t	0.516	0.627	41.664	41.664	41.664	41.664	41.664		
161	m	0.944	1.14	t	0.542	0.598	19.065	19.065	19.065	19.065	19.065		
413	q	0.695	1.132	n	0.541	0.591	11.272	11.342	11.438	11.438	11.403		
211	m	0.981	1.127	w	0.456	0.671	27.273	27.273	27.273	27.273	27.273		
665	p	2.35	1.109	m	0.633	0.476	15.63	15.63	15.523	15.63	15.63		
466	e	0.949	1.103	y	0.542	0.561	11.349	11.349	11.349	11.349	11.349		
712	h	1.548	1.093	l	0.609	0.485	11.86	11.86	11.86	11.86	11.86		
230	k	0.416	1.082	f	0.592	0.489	8.378	8.293	8.378	8.293	8.293		
468	w	1.805	1.027	r	0.516	0.511	13.623	13.623	13.623	13.623	13.623		
417	v	1.878	1.015	i	0.403	0.612	132.231	132.231	131.981	132.231	132.231		
209	p	1.183	1.014	v	0.507	0.507	23.557	23.557	23.557	23.557	23.557		
231	v	0.612	1.012	q	0.502	0.51	8.328	8.331	8.321	9.526	8.283		
545	d	0.743	0.989	i	0.436	0.553	12.097	12.097	12.097	12.097	12.097		
463	e	1.312	0.958	y	0.512	0.446	9.345	9.367	9.312	9.345	9.345		
201	a	0.247	0.953	g	0.478	0.475	7.102	7.111	7.196	7.111	7.102		
339	y	0.888	0.953	i	0.409	0.544	34.246	34.246	34.246	34.246	34.246		
585	p	1.298	0.937	m	0.504	0.433	13.744	13.744	13.744	13.744	13.744		
419	t	0.696	0.929	r	0.472	0.457	9.508	9.559	9.559	9.611	9.508		
166	e	1.408	0.919	d	0.347	0.573	35.582	35.582	35.582	35.582	35.582		
414	k	0.829	0.911	q	0.459	0.452	14.452	14.452	14.452	14.36	14.452		
204	i	1.272	0.907	s	0.405	0.502	22.587	22.41	22.41	22.587	22.682		
489	t	2.798	0.907	a	0.434	0.473	154.414	154.414	154.414	154.414	154.414		
391	a	0.884	0.885	h	0.392	0.493	26.534	26.693	34.926	26.627	26.534		
651	i	2.336	0.874	f	0.38	0.494	139.344	139.344	139.344	139.344	139.344		
595	p	1.793	0.873	c	0.338	0.535	35.284	35.284	35.284	35.284	35.284		
487	g	3.534	0.858	e	0.141	0.717	378.645	378.645	378.645	378.645	378.645		
113	p	0.706	0.84	c	0.355	0.485	12.462	12.527	12.429	12.462	14.837		
208	q	0.804	0.836	h	0.417	0.42	12.461	12.461	12.548	12.548	12.461		
172	f	1.541	0.829	m	0.275	0.554	48.171	48.171	48.171	48.171	48.171		
661	m	0.704	0.82	t	0.371	0.449	12.067	12.067	12.067	12.121	12.067		
641	k	2.621	0.819	e	0.398	0.421	152.259	152.259	152.259	152.259	152.259		
451	r	1.436	0.805	a	0.404	0.401	15.016	15.072	15.072	18.14	15.072		
159	v	1.415	0.779	i	0.317	0.462	72.922	72.922	72.922	72.922	72.922		
574	e	1.551	0.777	l	0.358	0.419	36.989	36.748	36.608	36.936	36.748		
658	s	0.799	0.767	f	0.397	0.371	15.178	18.16	15.178	15.178	15.062		
359	y	0.5	0.76	s	0.347	0.413	11.656	11.633	9.931	9.886	9.904		
388	c	0.38	0.759	f	0.315	0.445	11.83	11.83	11.83	11.83	11.83		
452	h	0.416	0.744	w	0.353	0.391	4.791	4.791	4.845	4.791	4.791		
593	n	1.356	0.735	l	0.317	0.418	22.807	28.287	22.807	22.757	22.701		
424	p	3.6	0.701	y	0.45	0.251	62.729	62.729	62.729	62.729	62.729		
657	e	3.433	0.697	q	0.476	0.221	107.404	107.404	107.404	107.404	107.404		
184	i	0.986	0.695	r	0.289	0.405	48.233	48.233	48.233	48.233	48.233		
736	t	2.134	0.686	i	0.295	0.391	83.778	83.778	83.778	83.778	83.778		
739	g	3.383	0.686	d	0.475	0.211	94.504	94.504	94.504	94.504	94.504		
146	q	0.429	0.684	w	0.381	0.303	6.543	6.586	6.543	7.287	6.531		
136	e	0.548	0.683	c	0.366	0.317	9.916	10.26	10.26	10.181	10.26		
210	k	1.081	0.678	p	0.376	0.302	7.995	9.089	7.995	7.918	8.006		
133	e	1.526	0.674	i	0.302	0.372	28.129	28.129	28.129	28.151	28.129		
406	e	0.321	0.669	w	0.348	0.321	6.434	6.396	6.434	6.482	6.396		
449	s	1.293	0.658	y	0.408	0.25	13.628	13.628	13.628	13.577	13.628		
458	a	1.897	0.656	d	0.367	0.289	60.326	60.326	60.326	60.326	60.326		
418	t	1.753	0.638	d	0.365	0.273	39.079	38.76	38.76	38.986	38.986		
655	e	3.066	0.607	y	0.196	0.41	356.644	356.644	356.644	356.644	356.644		
707	e	1.155	0.599	m	0.344	0.256	9.605	8.389	8.368	8.357	8.357		
336	h	3.206	0.592	l	0.22	0.373	76.607	76.607	76.607	76.607	76.607		
147	k	0.591	0.552	l	0.262	0.29	8.865	7.538	7.558	7.558	7.558		
360	h	0.323	0.55	y	0.264	0.286	6.966	6.926	6.926	6.926	6.969		
390	g	2.126	0.543	g	0.211	0.331	121.122	121.122	121.122	121.122	121.122		
741	i	2.202	0.535	a	0.279	0.256	31.511	31.511	31.511	31.511	31.391		
361	p	0.563	0.527	q	0.275	0.252	8.329	9.776	8.295	8.336	8.323		
649	y	1.876	0.526	l	0.277	0.25	37.863	37.863	37.863	37.863	37.863		
329	p	3.357	0.507	q	0.157	0.35	334.657	334.657	334.657	334.657	334.657		
691	k	0.616	0.507	d	0.292	0.215	7.523	7.44	7.505	7.496	7.523		
596	e	1.434	0.492	y	0.201	0.291	46.656	46.725	46.725	46.656	46.725		
731	d	1.33	0.475	w	0.24	0.236	21.155	21.022	21.155	21.191	21.1		
660	l	2.095	0.469	m	0.21	0.26	76.944	76.944	76.944	76.944	76.823		
410	q	0.954	0.435	c	0.228	0.207	8.787	8.799	8.787	8.908	8.83		
132	r	0.839	0.429	i	0.23	0.199	11.663	11.804	11.772	11.772	13.873		
686	a	2.24	0.38	v	0.137	0.243	81.85	81.85	81.85	81.85	81.85		
538	g	3.312	0.372	d	0.108	0.265	354.379	354.379	354.379	354.379	354.379		
145	l	2.5	0.352	q	0.147	0.205	78.188	78.188	78.188	78.406	78.188		
591	y	4.207	0.352	w	0.1	0.253	337.607	337.607	337.607	337.607	337.607		
313	d	0.772	0.351	g	0.172	0.179	9.645	9.645	9.52	9.628	9.645		
200	i	1.748	0.345	k	0.194	0.151	37.044	37.044	37.044	37.044	37.044		
173	a	2.588	0.33	n	0.184	0.146	90.798	90.798	90.798	90.798	90.798		
130	t	2.142	0.298	c	0.11	0.188	137.404	137.404	137.404	137.529	137.404		
743	r	2.556	0.268	i	0.166	0.101	53.794	53.794	53.794	53.794	53.794		
456	g	2.365	0.242	p	0.128	0.113	55.106	55.106	55.106	55.106	55.106		
327	g	3.05	0.237	g	0.078	0.159	323.356	323.356	323.356	323.356	323.356		
322	t	2.991	0.209	i	0.13	0.079	171.624	171.624	171.624	171.624	171.624		
622	t	2.805	0.181	w	0.093	0.088	153.491	153.491	153.491	153.491	153.491		
412	i	1.447	0.162	y	0.082	0.08	26.114	26.055	26.114	26.114	26.114		
142	a	2.484	0.159	e	0.064	0.095	137.535	137.535	137.535	137.535	137.535		
624	d	4.138	0.134	a	0.085	0.049	449.651	449.651	449.651	449.651	449.651		
490	e	3.848	0.132	a	0.083	0.049	446.851	446.851	446.851	446.851	446.851		
326	t	3.313	0.131	i	0.051	0.08	355.118	355.118	355.118	355.118	355.118		
667	v	2.417	0.124	g	0.059	0.065	134.698	134.616	134.698	134.698	134.616		
639	r	4.196	0.111	a	0.07	0.041	419.809	419.809	419.809	419.809	419.809		
740	k	3.954	0.099	a	0.063	0.036	404.874	404.874	404.874	404.874	404.874		
573	g	3.784	0.091	a	0.058	0.033	394.968	394.968	394.968	394.968	394.968		
324	g	3.538	0.086	n	0.04	0.046	357.943	357.943	357.943	357.943	357.943		
330	k	3.75	0.072	d	0.036	0.036	369.284	369.284	369.284	369.284	369.284		
178	g	3.275	0.068	g	0.027	0.041	328.014	328.014	328.014	328.014	328.014		
734	p	4.045	0.039	e	0.018	0.021	368.548	368.548	368.548	368.548	368.548		
623	g	3.452	0.018	a	0.007	0.01	339.68	339.68	339.68	339.68	339.68		
648	g	3.598	0.014	d	0.007	0.006	353.43	353.43	353.43	353.43	353.43		
