# Supplementary material for: In silico analysis of class I adenylate-forming enzymes reveals family and group-specific conservations
Source: PLoS One. 2018 Sep 4;13(9):e0203218. doi: 10.1371/journal.pone.0203218 (PMC6122825; doi:10.1371/journal.pone.0203218)
Supplement: S5 Dataset — (TXT) [file pone.0203218.s007.txt]

Luc,C4B,Lon,Med,Pep,Acetyl,Malonyl,FAAL,FD10
Group:	4	...	Med
Field	1:00	Entropy	for	all	aligned	sequences
Field	2:00	Cross	Entropy	for	group	(total)	alignment
Field	3:00	Cross	Entropy	component	for	group	(	p(i))
Field	4:00	Cross	Entropy	component	for	not-group	(q(i))
Fields	5	->	14:00	Total	cross	entropy	for	the	group	with	a	sequence
removed	from	the	group
492.285	..	9417.474	4162.264	5255.209	...	38364.566	38419.934	38416.32	38764.082	38362.926	38362.973	38363.797	38382.605
492.285	..	9417.474	4162.264	5255.209	...	38362.621	38742.867	38497.836	38364.41	38365.152	38364.902	38370.324	38381.465
492.285	..	9417.474	4162.264	5255.209	...	38371.148	38488.867	0	0	38435.898	38572.723	38799.449	38716.32
492.285	..	9417.474	4162.264	5255.209	...	38367.258	38366.949	38720.348	38394.383	38366.988	38580.742	38414.645	38366.898
492.285	..	9417.474	4162.264	5255.209	...	38374.766	38366.719	38383.668	38367.289	38447.973	38391.441	38433	38418.406
492.285	..	9417.474	4162.264	5255.209	...	41559	38743.297	39256.238	38533.043	38534.863	38527.281	39141.66	38677.277
492.285	..	9417.474	4162.264	5255.209	...	38423.172	38380.645	38404.938	38404.945	38393.07	38537.895	38394.008	38562.137
492.285	..	9417.474	4162.264	5255.209	...	38565.828	38400.023	38448.957	38708.25	38376.645	38487.953	38737.801	38463.887
492.285	..	9417.474	4162.264	5255.209	...	38414.082	38384.539
Field	1:00	Best	possible	score	for	all	sequences
Field	2:00	Best	possible	score	for	group	alignment
Fields	3	->	12:00	Cross	validation	score	for	the	sequence	against	the	group
910.572	..	984.738	...	1613.623	1579.539	1624.99	1651.322	1648.684	1648.418	1650.148	1630.778
910.572	..	984.738	...	1654.89	1654.536	1597.524	1621.191	1612.318	1616.484	1614.403	1524.938
910.572	..	984.738	...	1528.751	1542.948	0	0	1526.737	1499.463	1466.558	1449.936
910.572	..	984.738	...	1588.61	1591.394	1443.841	1580.856	1590.429	1499.732	1578.668	1592.797
910.572	..	984.738	...	1602.266	1595.876	1577.702	1589.797	1541.443	1518.43	1528.991	1523.941
910.572	..	984.738	...	1379.614	1386.547	1343.988	1383.913	1404.044	1447.984	1374.767	1377.672
910.572	..	984.738	...	1492.963	1523.053	1386.151	1503.691	1500.493	1420.229	1504	1423.266
910.572	..	984.738	...	1513.937	1503.032	1403.459	1500.445	1502.747	1511.413	1474.279	1460.344
910.572	..	984.738	...	1456.494	1485.396
Field	1:00	Alignment	Position	or	Index
Field	2:00	Entropy	at	Position	for	all	sequences
Field	3:00	Consensus	Sequence	for	the	entire	alignment
Field	4:00	Consensus	Sequence	for	the	group	alignment
Field	5:00	Cross	Entropy	at	Position	for	group	(total)
Field	6:00	Cross	Entropy	at	Position	for	group	(	p(i))
Field	7:00	Cross	Entropy	at	Position	for	not-group	(q(i))
Fields	8	->	17:00	Total	cross	entropy	for	the	group	at	the	position	a
sequence	removed	from	the	group
Index	Family Res	Family Ent	Group Ent	Group Res
168	w	1.151	15.809	w	9.997	5.813	422.264	422.264
331	g	2.664	13.29	m	9.028	4.261	209.99	209.99
320	c	1.129	11.673	y	6.654	5.019	197.546	197.546
373	h	4.158	11.556	w	3.451	8.105	586.204	586.204
723	y	0.965	11.167	y	4.961	6.206	599.385	599.385
636	i	2.19	10.221	f	4.003	6.218	550.172	550.172
185	n	1.672	10.019	t	5.33	4.69	117.184	117.184
680	w	1.133	9.958	r	5.109	4.849	243.2	243.2
375	f	0.949	9.938	k	5.477	4.46	168.584	168.584
654	a	0.691	9.833	f	6.348	3.486	138.163	138.163
537	c	1.249	9.442	m	5.955	3.486	114.441	114.441
199	e	1.553	9.127	d	4.349	4.779	493.646	493.646
488	m	1.978	9.032	q	3.087	5.945	535.323	535.323
371	m	0.903	8.813	t	4.549	4.264	107.705	107.705
203	r	0.91	8.771	r	3.435	5.336	513.437	513.437
718	t	0.887	8.637	t	3.832	4.805	481.325	481.325
453	c	1.151	8.615	c	4.002	4.613	117.846	117.846
372	f	1.709	8.541	g	2.869	5.672	224.797	224.797
370	p	2.396	8.4	e	2.951	5.449	146.749	146.749
396	m	0.776	7.937	w	4.28	3.656	67.549	67.549
428	r	0.529	7.574	r	3.02	4.555	481.126	481.126
588	m	2.208	7.514	f	2.12	5.394	496.705	496.705
652	y	1.249	7.33	g	2.98	4.351	214.851	214.851
342	h	0.677	7.202	g	3.71	3.492	100.325	100.325
117	w	1.34	7.178	w	3.029	4.148	140.557	140.557
737	p	0.744	7.116	i	4.268	2.849	62.982	62.982
728	h	0.657	6.853	e	2.921	3.932	131.416	131.416
184	i	0.986	6.773	g	2.948	3.825	103.213	103.213
334	h	1.513	6.765	h	2.752	4.012	215.194	215.194
647	g	1.423	6.761	a	2.845	3.915	219.539	219.539
321	y	2.892	6.638	f	3.191	3.447	224.496	224.496
452	h	0.416	6.56	h	3.243	3.317	93.747	93.747
742	q	0.973	6.444	r	3.034	3.409	76.002	76.002
625	i	1.017	6.36	r	3.759	2.602	55.25	55.25
421	c	0.882	6.332	c	3.525	2.807	65.338	65.338
649	y	1.876	6.208	y	2.012	4.196	448.8	448.8
365	h	0.73	6.154	h	4.148	2.005	63.268	63.268
369	l	1.052	6.112	s	2.525	3.586	134.298	134.298
195	y	1.763	5.968	m	1.819	4.149	201.574	201.574
635	w	1.608	5.855	w	2.513	3.341	93.1	93.1
387	w	1.095	5.822	w	3.41	2.412	106.099	106.099
628	w	1.161	5.743	k	2.518	3.226	93.656	94.122
163	n	1.889	5.719	w	2.122	3.597	66.333	66.333
394	v	1.47	5.704	f	3.456	2.248	100.19	100.19
343	h	0.722	5.625	h	3.897	1.728	51.294	51.294
690	l	0.85	5.593	l	1.821	3.772	447.148	447.148
721	y	1.937	5.592	y	1.699	3.893	441.926	441.926
167	w	1.658	5.516	w	3.283	2.233	106.967	106.967
641	k	2.621	5.454	g	1.637	3.817	228.744	228.744
187	r	0.403	5.408	q	2.694	2.714	84.226	84.226
714	k	0.775	5.387	k	2.509	2.878	191.471	191.471
744	r	0.956	5.301	v	2.535	2.766	33.727	33.727
458	a	1.897	5.183	e	1.795	3.388	209.213	209.213
659	a	0.769	5.182	a	2.008	3.174	193.378	193.378
650	w	2.197	5.181	t	1.731	3.45	127.509	127.509
687	f	1.628	5.071	t	2.66	2.411	123.498	123.498
712	h	1.548	5.041	h	2.365	2.676	86.577	86.577
585	p	1.298	5.024	f	2.64	2.383	58.321	58.392
131	y	3.258	4.955	f	2.386	2.569	92.199	92.199
386	w	0.434	4.874	w	2.998	1.876	48.049	48.049
675	v	0.823	4.805	s	2.723	2.082	67.813	67.813
364	r	0.872	4.677	l	2.817	1.86	72.905	72.905
722	k	1.605	4.667	k	1.437	3.23	430.821	430.821
211	m	0.981	4.614	c	2.272	2.342	44.086	44.086
198	e	0.653	4.599	k	2.262	2.337	62.319	62.319
547	k	1.031	4.587	d	2.467	2.121	33.62	33.62
656	i	2.143	4.543	g	1.795	2.748	212.8	212.8
461	n	0.794	4.474	n	2.021	2.453	110.807	110.807
162	w	1.278	4.466	k	1.7	2.766	61.77	61.77
164	c	0.884	4.416	l	1.875	2.541	41.973	41.973
719	a	1.024	4.316	a	1.538	2.778	414.962	414.962
709	r	0.652	4.259	q	2.262	1.997	77.743	77.743
367	c	0.974	4.244	n	2.147	2.097	77.633	77.633
620	y	2.303	4.241	w	1.458	2.782	190.76	190.76
160	c	1.007	4.226	t	1.789	2.437	48.546	48.546
161	m	0.944	4.22	l	1.67	2.55	113.902	113.902
468	w	1.805	4.112	w	1.47	2.643	191.033	191.033
733	i	1.886	4.102	l	1.222	2.88	436.106	436.106
206	d	0.974	4.094	m	1.826	2.268	19.04	19.04
337	r	0.617	3.994	c	1.879	2.116	25.559	25.559
186	p	0.764	3.992	h	2.076	1.917	23.556	23.556
420	f	0.929	3.952	y	1.823	2.129	64.329	64.329
175	h	0.724	3.945	h	2.17	1.776	60.233	60.233
484	q	1.609	3.934	e	1.663	2.271	112.806	112.806
633	y	1.995	3.899	y	1.167	2.732	416.76	416.76
182	h	0.921	3.894	i	2.35	1.544	33.705	33.705
713	v	1.291	3.883	v	1.47	2.413	178.503	178.503
381	y	0.325	3.859	k	1.809	2.051	60.126	60.126
498	c	0.461	3.745	a	1.844	1.901	38.848	38.848
427	w	1.71	3.743	y	1.397	2.346	112.447	112.447
376	g	1.384	3.709	w	1.751	1.957	41.965	41.965
627	y	1.174	3.698	w	2.518	1.18	29.261	29.261
640	i	0.542	3.675	a	1.628	2.047	38.113	38.113
638	g	2.714	3.652	a	1.024	2.627	212.194	212.194
643	m	1.732	3.637	i	1.536	2.101	87.154	87.154
646	y	1.246	3.634	a	1.112	2.521	122.298	122.298
341	l	0.427	3.628	i	1.623	2.005	37.075	37.075
576	c	1.318	3.612	g	1.637	1.975	40.991	40.991
423	v	2.096	3.605	q	1.363	2.243	88.036	88.036
209	p	1.183	3.6	f	1.531	2.069	48.255	48.255
541	v	0.523	3.596	s	1.977	1.619	33.76	33.76
135	h	0.41	3.59	s	1.704	1.886	24.332	24.332
422	g	0.849	3.495	s	1.468	2.026	59.387	59.387
176	k	1.061	3.468	r	1.031	2.437	178.147	178.147
447	l	1.175	3.421	f	1.845	1.575	120.652	120.652
172	f	1.541	3.42	v	1.214	2.205	115.059	115.059
395	m	1.029	3.358	v	1.536	1.822	57.135	57.135
141	l	1.022	3.278	a	1.911	1.368	50.525	50.525
465	w	0.515	3.272	y	1.699	1.573	28.529	28.529
735	k	2.012	3.252	k	0.953	2.299	438.652	438.652
339	y	0.888	3.247	w	1.862	1.386	39.821	39.821
431	m	0.808	3.226	i	1.747	1.479	75.186	75.186
726	r	0.474	3.216	i	1.419	1.796	43.482	43.482
666	a	0.74	3.155	a	1.42	1.734	71.935	71.935
397	p	0.627	3.143	l	1.548	1.595	21.845	21.845
416	k	1.158	3.128	p	2.001	1.128	35.221	35.472
129	w	1.194	3.119	f	1.62	1.499	32.47	32.47
174	c	1.592	3.049	l	1.382	1.667	78.086	78.086
138	s	1.321	3.03	w	1.181	1.849	114.414	114.414
572	e	0.543	3.019	q	1.361	1.658	44.819	44.819
670	a	1.681	3.017	c	1.592	1.425	64.881	64.881
464	v	0.951	3.012	v	1.417	1.595	71.808	71.808
158	m	1.235	2.997	i	1.481	1.516	39.686	39.686
736	t	2.134	2.964	t	0.888	2.076	447.545	447.545
462	p	0.816	2.945	p	1.36	1.584	53.128	53.128
456	g	2.365	2.936	a	1.526	1.41	209.881	209.881
378	w	1.154	2.851	a	1.354	1.497	31.238	31.238
144	a	0.478	2.836	f	1.465	1.371	37.418	37.418
317	a	1.39	2.697	m	1.656	1.041	47.709	47.709
366	w	1.737	2.638	y	1.309	1.328	81.048	81.048
333	m	1.042	2.62	h	1.158	1.462	18.263	18.263
328	r	0.535	2.609	y	1.272	1.337	19.49	19.57
495	m	0.62	2.572	l	1.15	1.422	41.943	41.943
183	p	2.112	2.54	p	0.746	1.794	421.195	421.195
312	p	0.565	2.527	n	1.261	1.266	27.821	27.821
587	i	1.172	2.517	f	1.176	1.341	56.662	56.662
374	d	0.88	2.515	q	1.088	1.427	54.734	54.734
196	t	0.92	2.508	k	0.953	1.555	101.858	101.858
429	m	0.657	2.497	m	1.081	1.416	32.671	32.671
213	f	1.627	2.492	v	0.849	1.643	110.151	110.151
137	r	0.575	2.477	y	1.57	0.907	21.476	18.618
743	r	2.556	2.464	r	0.788	1.676	419.503	419.503
171	y	1.208	2.461	n	1.295	1.167	20.421	20.546
663	q	0.648	2.432	e	1.318	1.114	52.516	52.516
536	s	1.293	2.355	y	1.16	1.195	107.474	107.474
594	d	1.218	2.354	e	0.768	1.586	73.288	73.288
546	v	0.941	2.313	v	0.886	1.426	99.269	99.269
165	p	0.73	2.284	y	1.022	1.263	52.273	52.273
691	k	0.616	2.258	t	1.118	1.14	34.468	34.39
653	p	2.277	2.25	p	0.674	1.576	424.973	424.973
201	a	0.247	2.223	v	1.184	1.04	18.408	18.408
708	l	1.292	2.219	e	1.189	1.03	74	74
590	g	2.038	2.207	y	1.38	0.827	33.771	33.771
202	y	1.909	2.194	q	0.759	1.435	71.739	71.739
619	w	3.168	2.186	i	1.093	1.093	37.929	47.241
535	g	1.564	2.178	g	0.692	1.486	398.439	398.439
335	t	1.325	2.16	d	1.324	0.836	32	32
344	m	0.248	2.16	i	1.214	0.946	17.215	17.215
673	i	1.476	2.146	t	1.243	0.903	110.5	110.5
499	t	0.515	2.139	v	0.825	1.314	49.863	49.863
729	f	2.162	2.12	y	0.664	1.456	173.805	173.805
593	n	1.356	2.116	y	0.93	1.186	24.828	24.828
745	e	0.549	2.099	e	1.079	1.02	39.023	39.023
457	g	2.504	2.073	g	0.61	1.463	437.088	437.088
715	k	0.581	2.072	n	0.972	1.1	26.732	26.676
426	i	0.96	2.069	n	0.838	1.232	53.509	53.509
336	h	3.206	2.044	f	1.363	0.682	42.511	42.511
359	y	0.5	2.043	e	0.869	1.174	17.047	17.061
170	a	0.789	2.034	f	1.147	0.887	26.057	26.057
575	i	2.315	2.025	c	0.819	1.205	83.546	83.546
533	k	1.211	2.011	k	0.704	1.308	164.907	164.907
658	s	0.799	1.992	s	0.86	1.132	97.38	97.38
318	y	0.818	1.973	m	0.834	1.139	33.704	33.704
642	d	2.312	1.962	d	0.649	1.313	420.769	420.769
672	v	2.456	1.961	i	1.197	0.764	194.608	194.608
325	t	3.009	1.933	i	0.533	1.401	514.199	514.199
727	v	1.602	1.921	i	0.779	1.142	73.458	73.512
143	n	0.872	1.916	n	0.937	0.979	48.657	48.657
485	g	1.097	1.89	f	0.752	1.138	40.679	40.679
634	f	1.561	1.871	h	0.746	1.124	53.264	53.264
724	p	2.391	1.862	p	0.543	1.318	409.84	409.84
621	h	1.313	1.858	l	0.911	0.947	21.486	21.486
169	v	0.624	1.847	y	0.986	0.861	28.595	28.7
419	t	0.696	1.845	t	0.847	0.999	27.19	27.19
676	p	2.026	1.825	p	0.604	1.221	397.304	397.304
539	k	0.988	1.799	k	0.829	0.97	32.369	32.306
486	y	3.793	1.773	f	0.578	1.196	192.333	192.333
212	i	1.619	1.756	i	0.74	1.016	70.234	70.234
482	i	1.464	1.745	l	0.629	1.116	102.18	102.18
454	v	0.629	1.73	t	0.756	0.974	18.554	18.554
574	e	1.551	1.73	d	0.884	0.846	35.884	35.884
316	p	0.979	1.704	m	0.762	0.942	27.855	27.855
408	f	1.188	1.686	h	0.696	0.99	23.637	23.661
534	p	0.798	1.662	p	0.803	0.859	24.608	24.608
113	p	0.706	1.634	r	0.691	0.943	27.028	22.68
156	r	1.329	1.631	y	0.942	0.689	19.218	19.218
115	m	1.281	1.627	k	0.755	0.873	51.698	51.698
669	e	1.822	1.62	e	0.644	0.976	167.932	167.932
629	d	2.202	1.619	d	0.465	1.154	430.888	430.888
460	l	1.441	1.597	l	0.557	1.04	99.265	99.265
661	m	0.704	1.572	i	0.755	0.817	25.922	25.922
717	v	0.566	1.551	t	0.659	0.892	26.08	26.08
549	v	1.356	1.543	h	0.803	0.74	41.351	41.351
667	v	2.417	1.537	v	0.581	0.956	182.69	182.69
368	v	0.993	1.513	m	0.586	0.927	31.905	31.905
622	t	2.805	1.51	l	0.737	0.773	133.62	133.62
738	s	1.446	1.506	w	0.555	0.951	74.358	74.358
747	r	2.298	1.496	r	0.486	1.01	403.788	403.788
677	h	2.508	1.471	c	0.519	0.952	76.927	76.927
540	p	1.784	1.463	r	0.471	0.993	72.416	72.416
467	w	0.651	1.46	v	0.581	0.879	16.154	16.238
671	a	1.902	1.457	a	0.486	0.971	418.332	418.332
114	a	1.893	1.425	p	0.441	0.984	112.357	112.357
545	d	0.743	1.425	h	0.711	0.714	21.117	21.117
145	l	2.5	1.417	w	0.818	0.598	116.015	116.015
232	d	0.395	1.412	v	0.651	0.761	17.399	17.399
645	k	2.2	1.408	l	0.926	0.482	68.673	68.673
393	v	0.978	1.398	a	0.616	0.782	26.088	26.031
706	k	0.511	1.346	m	0.654	0.692	10.953	10.953
413	q	0.695	1.342	c	0.673	0.669	14.873	14.873
570	g	1.331	1.33	g	0.587	0.742	66.396	66.396
155	d	2.186	1.328	d	0.468	0.86	407.766	407.766
668	a	0.43	1.327	l	0.644	0.682	21.72	21.72
455	c	1.197	1.325	g	0.59	0.735	35.907	35.907
592	w	1.755	1.319	g	0.757	0.562	20.188	20.188
569	p	0.561	1.309	d	0.535	0.773	17.266	17.246
425	t	1.87	1.304	i	0.46	0.844	54.26	54.26
589	k	0.754	1.291	t	0.64	0.651	11.567	11.567
177	i	1.094	1.277	t	0.712	0.564	41.704	41.704
159	v	1.415	1.258	l	0.502	0.756	69.298	69.298
409	l	1.176	1.241	l	0.489	0.752	64.405	64.405
326	t	3.313	1.207	a	0.777	0.431	98.814	98.814
134	l	1.39	1.202	m	0.397	0.805	66.376	66.465
154	g	2.024	1.191	g	0.415	0.776	169.773	169.773
136	e	0.548	1.153	y	0.774	0.379	13.24	13.197
674	g	1.758	1.148	s	0.677	0.472	106.709	106.709
179	a	1.315	1.101	t	0.536	0.565	53.998	53.998
644	i	2.724	1.1	i	0.37	0.73	437.417	437.417
205	n	0.583	1.084	q	0.546	0.538	29.51	29.51
181	y	0.842	1.083	g	0.418	0.666	17.958	17.958
730	v	1.54	1.07	v	0.456	0.614	66.27	66.27
197	p	0.574	1.065	k	0.494	0.571	21.151	21.151
731	d	1.33	1.054	l	0.58	0.474	20.127	20.172
139	c	0.803	1.05	d	0.525	0.525	15.596	15.596
746	l	2.349	1.048	i	0.551	0.496	187.973	187.973
208	q	0.804	1.044	i	0.511	0.533	17.555	17.555
214	c	1.306	1.04	a	0.433	0.607	39.351	39.417
578	r	1.197	1.03	n	0.533	0.497	30.016	29.791
360	h	0.323	0.993	e	0.484	0.509	14.513	14.583
412	i	1.447	0.957	a	0.477	0.48	40.357	40.357
391	a	0.884	0.953	c	0.391	0.562	64.175	46.706
707	e	1.155	0.948	k	0.567	0.38	31.214	31.214
180	v	1.582	0.933	i	0.329	0.604	100.252	100.301
626	g	1.947	0.927	a	0.372	0.555	183.223	183.223
417	v	1.878	0.923	p	0.368	0.555	104.232	104.08
388	c	0.38	0.922	p	0.406	0.515	11.524	11.524
741	i	2.202	0.917	t	0.371	0.546	102.634	102.634
166	e	1.408	0.913	e	0.324	0.589	47.733	47.733
487	g	3.534	0.903	e	0.134	0.769	493.782	493.782
230	k	0.416	0.881	e	0.455	0.426	13.003	11.351
140	r	1.321	0.876	m	0.404	0.472	25.181	25.259
637	v	1.548	0.875	e	0.407	0.468	39.559	39.559
651	i	2.336	0.841	f	0.358	0.483	184.65	184.65
686	a	2.24	0.84	a	0.264	0.576	434.088	434.088
127	h	0.478	0.829	i	0.362	0.467	14.512	14.443
449	s	1.293	0.82	k	0.436	0.384	16.851	16.851
571	e	0.993	0.819	k	0.371	0.448	38.317	38.317
660	l	2.095	0.792	q	0.279	0.513	100.69	100.69
204	i	1.272	0.767	n	0.501	0.266	39.489	39.425
210	k	1.081	0.762	n	0.344	0.419	23.22	23.22
315	d	1.66	0.734	e	0.348	0.386	38.424	38.424
430	l	1.815	0.733	y	0.202	0.531	67.864	67.864
568	p	1.369	0.73	q	0.353	0.377	38.003	38.003
655	e	3.066	0.707	e	0.219	0.487	465.773	465.773
332	v	2.333	0.688	t	0.422	0.266	59.607	59.607
128	r	0.525	0.687	i	0.37	0.317	11.101	11.054
233	e	0.278	0.682	i	0.34	0.343	10.797	10.766
548	i	1.739	0.672	l	0.346	0.326	104.328	104.328
451	r	1.436	0.645	e	0.308	0.337	37.268	37.226
414	k	0.829	0.641	w	0.289	0.351	19.759	19.779
389	c	0.592	0.607	q	0.287	0.32	12.503	12.503
200	i	1.748	0.606	r	0.291	0.315	66.866	66.866
466	e	0.949	0.604	c	0.326	0.278	14.876	14.844
406	e	0.321	0.594	k	0.303	0.291	10.702	10.702
231	v	0.612	0.565	g	0.286	0.279	12.075	12.065
319	i	1.774	0.557	n	0.296	0.261	42.36	42.36
313	d	0.772	0.546	q	0.283	0.263	14.205	14.205
207	s	1.835	0.519	g	0.244	0.275	76.826	76.826
732	e	1.143	0.518	n	0.252	0.266	29.486	29.486
491	t	1.321	0.495	l	0.244	0.251	24.95	24.95
130	t	2.142	0.484	n	0.281	0.203	44.948	45.004
147	k	0.591	0.47	g	0.222	0.248	12.125	12.125
577	i	1.681	0.467	r	0.213	0.254	66.23	66.23
146	q	0.429	0.465	s	0.237	0.228	16.332	16.332
390	g	2.126	0.462	c	0.256	0.205	50.284	50.284
688	v	2.199	0.455	i	0.199	0.256	173.925	173.925
329	p	3.357	0.451	a	0.155	0.295	187.822	187.822
132	r	0.839	0.417	e	0.233	0.183	20.012	20.012
591	y	4.207	0.412	h	0.161	0.252	193.777	193.777
538	g	3.312	0.41	d	0.11	0.3	463.466	463.466
157	v	2.247	0.407	h	0.177	0.229	70.006	70.006
418	t	1.753	0.397	k	0.195	0.202	50.983	50.983
595	p	1.793	0.389	k	0.159	0.23	29.67	29.67
133	e	1.526	0.364	h	0.193	0.17	38.026	38.026
327	g	3.05	0.364	k	0.203	0.161	57.122	57.122
448	s	1.015	0.353	k	0.184	0.169	19.984	19.984
410	q	0.954	0.346	p	0.181	0.165	19.888	19.9
489	t	2.798	0.344	i	0.138	0.205	195.306	195.306
361	p	0.563	0.335	v	0.148	0.187	13.314	13.318
463	e	1.312	0.331	e	0.153	0.178	36.006	36.006
665	p	2.35	0.323	n	0.14	0.183	66.046	66.046
596	e	1.434	0.313	m	0.172	0.141	17.574	17.574
459	p	1.947	0.28	l	0.143	0.137	48.663	48.663
322	t	2.991	0.249	i	0.134	0.115	223.8	223.8
648	g	3.598	0.22	s	0.145	0.075	209.46	209.46
323	s	3.154	0.195	w	0.07	0.125	501.209	501.209
424	p	3.6	0.186	p	0.062	0.123	441.518	441.518
142	a	2.484	0.185	c	0.094	0.091	75.152	75.152
178	g	3.275	0.097	g	0.037	0.06	430.564	430.564
324	g	3.538	0.089	n	0.036	0.052	467.78	467.78
624	d	4.138	0.088	a	0.054	0.034	581.392	581.392
490	e	3.848	0.087	a	0.053	0.033	577.937	577.937
739	g	3.383	0.081	g	0.027	0.054	444.037	444.037
173	a	2.588	0.078	d	0.043	0.035	200.417	200.417
639	r	4.196	0.073	a	0.045	0.028	544.571	544.571
330	k	3.75	0.067	d	0.029	0.037	481.79	481.79
740	k	3.954	0.065	a	0.04	0.025	526.147	526.147
573	g	3.784	0.06	a	0.037	0.023	513.927	513.927
657	e	3.433	0.047	y	0.02	0.027	479.878	479.878
734	p	4.045	0.03	e	0.012	0.018	480.799	480.799
623	g	3.452	0.026	g	0.011	0.016	445.048	445.048
