# Supplementary material for: In silico analysis of class I adenylate-forming enzymes reveals family and group-specific conservations
Source: PLoS One. 2018 Sep 4;13(9):e0203218. doi: 10.1371/journal.pone.0203218 (PMC6122825; doi:10.1371/journal.pone.0203218)
Supplement: S6 Dataset — (TXT) [file pone.0203218.s008.txt]

Luc,C4B,Lon,Med,Pep,Acetyl,Malonyl,FAAL,FD10
Group:	6	...	Acetyl
Field	1:00	Entropy	for	all	aligned	sequences
Field	2:00	Cross	Entropy	for	group	(total)	alignment
Field	3:00	Cross	Entropy	component	for	group	(	p(i))
Field	4:00	Cross	Entropy	component	for	not-group	(q(i))
Fields	5	->	14:00	Total	cross	entropy	for	the	group	with	a	sequence
removed	from	the	group
492.285	..	15021.83	6891.419	8130.411	...	38364.566	38419.934	38416.32	38764.082	38362.926	38362.973	38363.797	38382.605
492.285	..	15021.83	6891.419	8130.411	...	38362.621	38742.867	38497.836	38364.41	38365.152	38364.902	38370.324	38381.465
492.285	..	15021.83	6891.419	8130.411	...	38371.148	38488.867	0	0	38435.898	38572.723	38799.449	38716.32
492.285	..	15021.83	6891.419	8130.411	...	38367.258
Field	1:00	Best	possible	score	for	all	sequences
Field	2:00	Best	possible	score	for	group	alignment
Fields	3	->	12:00	Cross	validation	score	for	the	sequence	against	the	group
910.572	..	1026.035	...	1613.623	1579.539	1624.99	1651.322	1648.684	1648.418	1650.148	1630.778
910.572	..	1026.035	...	1654.89	1654.536	1597.524	1621.191	1612.318	1616.484	1614.403	1524.938
910.572	..	1026.035	...	1528.751	1542.948	0	0	1526.737	1499.463	1466.558	1449.936
910.572	..	1026.035	...	1588.61
Field	1:00	Alignment	Position	or	Index
Field	2:00	Entropy	at	Position	for	all	sequences
Field	3:00	Consensus	Sequence	for	the	entire	alignment
Field	4:00	Consensus	Sequence	for	the	group	alignment
Field	5:00	Cross	Entropy	at	Position	for	group	(total)
Field	6:00	Cross	Entropy	at	Position	for	group	(	p(i))
Field	7:00	Cross	Entropy	at	Position	for	not-group	(q(i))
Fields	8	->	17:00	Total	cross	entropy	for	the	group	at	the	position	a
sequence	removed	from	the	group
Index	Family Res	Family Ent	Group Ent	Group Res
487	g	3.534	25.885	w	16.012	9.873	452.001
591	y	4.207	16.768	l	8.888	7.88	140.452
465	w	0.515	16.689	w	10.876	5.812	318.195
538	g	3.312	15.284	t	8.759	6.525	256.737
163	n	1.889	14.464	m	8.706	5.758	226.282
185	n	1.672	14.413	f	8.014	6.399	240.249
336	h	3.206	13.913	t	7.121	6.792	210.973
729	f	2.162	13.627	w	7.51	6.118	253.72
378	w	1.154	13.41	h	7.786	5.625	218.417
587	i	1.172	12.99	q	7.655	5.335	215.43
467	w	0.651	12.53	w	6.847	5.683	237.047
447	l	1.175	12.431	r	6.668	5.763	210.468
625	i	1.017	12.359	g	6.471	5.889	216.05
456	g	2.365	12.325	v	6.711	5.614	221.736
644	i	2.724	12.118	l	6.469	5.649	221.276
595	p	1.793	11.942	h	6.916	5.026	200.213
342	h	0.677	11.868	y	6.898	4.97	223.545
546	v	0.941	11.691	p	6.713	4.978	201.198
737	p	0.744	11.606	r	7.159	4.447	206.704
590	g	2.038	11.413	t	6.296	5.118	186.864
202	y	1.909	11.223	g	4.508	6.715	180.918
181	y	0.842	11.118	h	6.575	4.543	200.49
381	y	0.325	10.885	y	6.166	4.719	203.02
183	p	2.112	10.836	v	5.831	5.005	89.486
712	h	1.548	10.268	w	5.019	5.249	200.292
651	i	2.336	9.972	l	5.595	4.376	94.606
160	c	1.007	9.957	y	5.144	4.813	184.91
653	p	2.277	9.949	t	4.809	5.14	174.601
680	w	1.133	9.941	k	4.929	5.012	172.454
649	y	1.876	9.935	h	4.878	5.057	179.256
486	y	3.793	9.871	r	3.425	6.446	183.801
721	y	1.937	9.763	i	4.587	5.176	83.45
427	w	1.71	9.659	i	4.569	5.09	160.359
375	f	0.949	9.577	t	5.349	4.228	166.576
723	y	0.965	9.432	t	4.776	4.655	170.221
728	h	0.657	9.406	h	5.17	4.236	170.1
722	k	1.605	9.383	a	4.082	5.301	171.451
464	v	0.951	9.184	a	5.006	4.178	167.59
485	g	1.097	9.144	t	5.125	4.019	161.129
541	v	0.523	9.143	f	4.988	4.156	178.403
619	w	3.168	9.048	k	2.96	6.088	34.915
634	f	1.561	9.018	y	4.432	4.587	176.368
205	n	0.583	8.743	i	5.072	3.671	79.471
499	t	0.515	8.609	p	4.726	3.883	161.513
422	g	0.849	8.583	t	4.753	3.83	156.438
396	m	0.776	8.565	f	4.491	4.073	167.334
366	w	1.737	8.433	w	3.199	5.234	170.47
187	r	0.403	8.425	g	4.108	4.317	159.977
199	e	1.553	8.32	a	4.302	4.018	77.392
742	q	0.973	8.313	m	4.461	3.852	148.056
719	a	1.024	8.286	g	4.4	3.886	162.85
373	h	4.158	8.059	w	2.226	5.833	160.41
365	h	0.73	8.012	y	4.36	3.651	180.273
317	a	1.39	7.963	l	3.317	4.647	158.37
141	l	1.022	7.862	f	3.837	4.025	163.497
495	m	0.62	7.763	f	4.344	3.42	79.624
421	c	0.882	7.733	y	3.667	4.066	156.43
195	y	1.763	7.731	f	4.031	3.7	160.044
139	c	0.803	7.691	c	3.116	4.575	160.734
186	p	0.764	7.69	g	4.009	3.682	72.41
645	k	2.2	7.629	n	3.109	4.52	172.711
431	m	0.808	7.493	m	4.354	3.139	141.309
646	y	1.246	7.478	v	3.805	3.674	69.958
368	v	0.993	7.449	t	3.6	3.849	148.389
359	y	0.5	7.381	y	3.334	4.047	154.553
409	l	1.176	7.261	s	3.232	4.03	32.164
168	w	1.151	7.214	a	2.676	4.539	152.903
547	k	1.031	7.191	a	3.484	3.708	68.132
167	w	1.658	7.171	a	2.562	4.609	68.301
393	v	0.978	7.167	t	3.669	3.498	68.578
621	h	1.313	7.138	f	3.359	3.78	68.068
628	w	1.161	7.084	r	2.714	4.37	149.51
593	n	1.356	7.066	g	2.815	4.251	151.444
718	t	0.887	7.063	i	3.742	3.321	140.92
484	q	1.609	7.048	d	3.559	3.49	142.851
745	e	0.549	6.992	i	3.427	3.565	138.176
413	q	0.695	6.965	d	3.747	3.218	136.127
727	v	1.602	6.915	l	3.063	3.851	152.889
164	c	0.884	6.897	v	3.066	3.831	144.11
452	h	0.416	6.878	i	3.571	3.306	135.292
171	y	1.208	6.874	m	3.023	3.851	139.101
182	h	0.921	6.855	s	3.596	3.259	158.612
161	m	0.944	6.849	m	3.582	3.267	138.713
367	c	0.974	6.827	c	2.764	4.064	152.48
370	p	2.396	6.789	d	2.097	4.692	150.524
454	v	0.629	6.713	g	2.686	4.027	145.615
537	c	1.249	6.694	a	2.748	3.946	146.9
730	v	1.54	6.682	t	3.08	3.601	68.25
371	m	0.903	6.605	v	3.81	2.794	64.636
423	v	2.096	6.599	a	2.569	4.031	155.173
397	p	0.627	6.596	e	3.408	3.188	133.326
498	c	0.461	6.544	t	3.452	3.091	133.989
318	y	0.818	6.538	f	3.028	3.51	143.873
372	f	1.709	6.535	g	1.989	4.546	142.503
717	v	0.566	6.46	e	2.879	3.581	135.344
341	l	0.427	6.459	v	3.273	3.186	136.423
574	e	1.551	6.449	n	3.148	3.301	61.272
386	w	0.434	6.43	p	2.943	3.487	137.344
339	y	0.888	6.428	y	2.562	3.866	144.792
468	w	1.805	6.403	y	3.158	3.245	65.963
426	i	0.96	6.378	a	2.51	3.868	147.443
460	l	1.441	6.374	i	2.997	3.377	138.194
627	y	1.174	6.337	r	2.241	4.096	136.037
138	s	1.321	6.32	v	2.712	3.607	141.627
156	r	1.329	6.315	v	2.193	4.122	136.842
117	w	1.34	6.296	w	2.238	4.058	143.758
578	r	1.197	6.22	v	3.102	3.118	22.354
661	m	0.704	6.215	v	3.032	3.184	135.989
635	w	1.608	6.182	w	2.254	3.928	144.649
230	k	0.416	6.144	n	3.255	2.89	126.169
337	r	0.617	6.02	g	2.733	3.288	60.518
488	m	1.978	5.926	q	1.925	4.002	152.527
569	p	0.561	5.886	g	2.508	3.378	135.357
328	r	0.535	5.884	k	2.656	3.228	133.296
637	v	1.548	5.721	t	2.176	3.545	140.835
666	a	0.74	5.67	k	2.656	3.014	60.939
677	h	2.508	5.65	h	1.845	3.805	141.385
325	t	3.009	5.542	w	1.903	3.639	175.625
652	y	1.249	5.455	g	1.962	3.493	134.306
389	c	0.592	5.454	c	2.537	2.917	62.517
316	p	0.979	5.443	p	2.021	3.422	137.426
726	r	0.474	5.435	v	2.504	2.931	60.06
687	f	1.628	5.428	y	2.301	3.127	134.562
174	c	1.592	5.341	c	1.823	3.519	138.642
334	h	1.513	5.312	h	1.89	3.422	139.025
196	t	0.92	5.238	s	2.451	2.788	127.882
320	c	1.129	5.232	l	1.931	3.301	131.945
714	k	0.775	5.142	r	2.36	2.782	127.143
175	h	0.724	5.074	a	2.19	2.884	57.232
570	g	1.331	5.052	a	2.64	2.411	25.232
162	w	1.278	5.033	p	1.695	3.338	131.288
232	d	0.395	4.992	d	2.34	2.652	121.071
647	g	1.423	4.982	s	2.027	2.955	137.092
369	l	1.052	4.965	a	1.824	3.141	136.682
453	c	1.151	4.939	m	2.263	2.677	56.008
429	m	0.657	4.873	a	1.997	2.876	54.851
691	k	0.616	4.855	n	2.706	2.149	51.21
135	h	0.41	4.852	h	2.644	2.209	54.262
176	k	1.061	4.827	r	1.935	2.892	125.594
640	i	0.542	4.823	v	2.325	2.498	121.944
643	m	1.732	4.781	c	1.759	3.022	141.72
571	e	0.993	4.761	c	2.229	2.532	20.065
576	c	1.318	4.75	v	1.867	2.882	32.809
592	w	1.755	4.719	f	2.025	2.694	56.634
708	l	1.292	4.703	v	1.983	2.72	127.811
420	f	0.929	4.631	l	1.815	2.816	128.892
428	r	0.529	4.62	r	1.831	2.789	130.696
572	e	0.543	4.572	e	1.774	2.798	129.848
715	k	0.581	4.518	k	1.956	2.563	123.683
650	w	2.197	4.496	c	1.467	3.029	136.547
312	p	0.565	4.472	a	2.023	2.449	120.749
313	d	0.772	4.466	e	2.136	2.33	117.234
461	n	0.794	4.464	n	1.91	2.554	126.488
203	r	0.91	4.366	r	1.685	2.681	56.33
589	k	0.754	4.356	r	2.002	2.353	120.014
137	r	0.575	4.3	d	2.327	1.973	18.18
568	p	1.369	4.269	e	1.942	2.327	22.51
360	h	0.323	4.252	h	2.335	1.917	32.052
588	m	2.208	4.225	g	1.483	2.742	64.567
641	k	2.621	4.216	e	1.254	2.963	151.149
197	p	0.574	4.152	p	1.838	2.314	119.359
387	w	1.095	4.114	l	1.293	2.821	121.608
408	f	1.188	4.066	m	1.923	2.143	52.875
548	i	1.739	4.021	l	1.968	2.053	58.402
419	t	0.696	3.967	i	1.928	2.038	48.873
333	m	1.042	3.963	l	1.677	2.287	52.612
458	a	1.897	3.948	q	1.351	2.597	139.393
594	d	1.218	3.944	d	1.419	2.525	122.992
659	a	0.769	3.864	a	1.45	2.414	127.244
394	v	1.47	3.777	l	1.952	1.824	59.287
462	p	0.816	3.751	p	1.515	2.236	118.936
169	v	0.624	3.745	v	1.759	1.986	49.206
170	a	0.789	3.745	a	1.506	2.24	121.928
412	i	1.447	3.69	c	2.037	1.653	32.956
414	k	0.829	3.684	k	1.535	2.149	118.128
214	c	1.306	3.642	t	1.339	2.303	124.052
622	t	2.805	3.64	w	1.646	1.994	66.754
690	l	0.85	3.597	l	1.245	2.352	123.55
654	a	0.691	3.595	a	1.379	2.216	120.342
744	r	0.956	3.548	r	1.467	2.081	116.656
364	r	0.872	3.536	i	1.669	1.867	49.428
344	m	0.248	3.518	a	1.632	1.887	29.781
212	i	1.619	3.51	v	1.366	2.144	123.929
374	d	0.88	3.505	v	1.495	2.01	51.864
209	p	1.183	3.432	s	1.533	1.899	53.988
575	i	2.315	3.412	m	0.999	2.414	132.782
545	d	0.743	3.375	q	1.784	1.592	27.779
667	v	2.417	3.362	i	1.249	2.113	128.467
455	c	1.197	3.328	s	1.177	2.151	129.553
208	q	0.804	3.276	s	1.694	1.583	19.927
732	e	1.143	3.255	c	1.211	2.044	29.741
620	y	2.303	3.238	y	1.073	2.164	123.198
418	t	1.753	3.144	n	1.675	1.469	31.484
129	w	1.194	3.129	v	1.046	2.083	29.929
206	d	0.974	3.121	d	1.188	1.934	119.989
143	n	0.872	3.11	n	1.361	1.749	113.321
626	g	1.947	3.08	p	1.061	2.018	133.54
132	r	0.839	3.041	w	1.208	1.833	48.183
656	i	2.143	3.039	w	1.195	1.844	135.787
673	i	1.476	3.038	v	1.194	1.844	117.799
165	p	0.73	3.021	p	1.172	1.849	28.453
172	f	1.541	3.017	l	0.963	2.054	120.534
658	s	0.799	3.007	s	1.264	1.743	114.433
663	q	0.648	2.972	c	1.245	1.727	48.155
668	a	0.43	2.95	a	1.244	1.706	47.838
201	a	0.247	2.937	a	1.35	1.587	46.222
466	e	0.949	2.927	e	1.142	1.785	113.164
115	m	1.281	2.897	i	1.409	1.487	47.476
198	e	0.653	2.892	e	1.252	1.64	45.956
184	i	0.986	2.887	i	1.264	1.623	47.393
709	r	0.652	2.871	w	1.286	1.585	28.323
713	v	1.291	2.86	v	1.082	1.778	117.536
343	h	0.722	2.855	a	1.17	1.685	48.402
388	c	0.38	2.772	a	1.185	1.586	27.518
638	g	2.714	2.767	f	0.74	2.028	135.508
159	v	1.415	2.715	i	1.315	1.4	46.962
136	e	0.548	2.695	h	1.239	1.456	27.207
204	i	1.272	2.692	i	1.179	1.513	46.59
410	q	0.954	2.638	q	1.332	1.306	46.52
733	i	1.886	2.637	q	0.867	1.77	122.529
738	s	1.446	2.6	s	0.905	1.695	127.446
319	i	1.774	2.588	c	0.958	1.63	122.334
395	m	1.029	2.573	k	1.263	1.31	27.544
534	p	0.798	2.51	a	1.238	1.272	47.878
675	v	0.823	2.467	i	1.199	1.268	45.146
376	g	1.384	2.458	g	0.928	1.531	113.672
127	h	0.478	2.4	k	1.213	1.187	13.201
158	m	1.235	2.365	c	0.897	1.469	50.669
113	p	0.706	2.324	t	1.087	1.237	27.626
391	a	0.884	2.316	a	0.935	1.38	110.909
585	p	1.298	2.303	p	0.796	1.507	115.199
134	l	1.39	2.302	l	0.761	1.542	114.531
416	k	1.158	2.268	q	1.066	1.202	27.094
636	i	2.19	2.213	k	0.73	1.484	129.784
706	k	0.511	2.211	t	1.282	0.93	10.421
213	f	1.627	2.169	k	0.899	1.269	48.486
233	e	0.278	2.121	d	1.021	1.1	24.725
540	p	1.784	2.066	p	0.693	1.373	119.873
177	i	1.094	2.061	y	0.845	1.216	25.964
735	k	2.012	2.048	d	0.675	1.373	124.792
144	a	0.478	2.039	v	0.954	1.085	17.1
211	m	0.981	1.991	q	0.893	1.097	17.326
482	i	1.464	1.982	d	0.742	1.241	48.187
200	i	1.748	1.981	c	1.06	0.921	30.058
670	a	1.681	1.97	e	0.684	1.286	122.68
128	r	0.525	1.86	h	0.908	0.952	11.961
533	k	1.211	1.855	k	0.696	1.16	110.021
406	e	0.321	1.85	n	0.877	0.973	11.398
736	t	2.134	1.803	i	0.6	1.203	129.678
491	t	1.321	1.802	t	0.698	1.103	113.865
536	s	1.293	1.789	s	0.721	1.068	113.704
674	g	1.758	1.778	g	0.649	1.129	113.385
331	g	2.664	1.764	d	0.366	1.398	128.775
173	a	2.588	1.721	i	0.576	1.146	147.982
231	v	0.612	1.691	v	0.752	0.939	41.902
707	e	1.155	1.664	e	0.688	0.977	108.542
449	s	1.293	1.605	s	0.619	0.986	112.067
430	l	1.815	1.541	l	0.458	1.083	114.406
633	y	1.995	1.511	y	0.544	0.968	43.662
463	e	1.312	1.51	e	0.604	0.907	110.439
425	t	1.87	1.503	t	0.498	1.005	120.293
207	s	1.835	1.492	w	0.618	0.873	51.353
166	e	1.408	1.463	e	0.544	0.919	110.674
322	t	2.991	1.43	i	0.516	0.914	155.54
146	q	0.429	1.426	m	0.725	0.701	11.16
549	v	1.356	1.407	g	0.61	0.796	43.164
321	y	2.892	1.404	w	0.514	0.89	111.383
743	r	2.556	1.403	w	0.508	0.895	118.505
459	p	1.947	1.399	p	0.526	0.873	110.296
577	i	1.681	1.397	m	0.641	0.756	45.502
335	t	1.325	1.339	m	0.565	0.774	45.151
669	e	1.822	1.325	e	0.508	0.817	113.519
539	k	0.988	1.318	w	0.604	0.714	15.341
361	p	0.563	1.296	p	0.649	0.647	14.852
114	a	1.893	1.295	p	0.405	0.89	128.71
457	g	2.504	1.275	d	0.449	0.826	125.269
535	g	1.564	1.208	g	0.429	0.779	110.237
417	v	1.878	1.181	m	0.493	0.687	45.865
451	r	1.436	1.131	w	0.485	0.646	41.721
210	k	1.081	1.125	w	0.458	0.667	41.435
179	a	1.315	1.081	p	0.437	0.643	46.255
724	p	2.391	1.056	p	0.332	0.724	115.302
642	d	2.312	1.03	g	0.384	0.646	120.037
154	g	2.024	1.028	g	0.355	0.672	114.638
157	v	2.247	0.991	g	0.366	0.625	117.922
676	p	2.026	0.941	p	0.35	0.592	110.382
660	l	2.095	0.932	q	0.304	0.627	115.644
332	v	2.333	0.903	m	0.315	0.588	120.909
629	d	2.202	0.901	e	0.274	0.627	123.931
741	i	2.202	0.892	k	0.348	0.544	117.748
746	l	2.349	0.85	q	0.258	0.592	119.884
448	s	1.015	0.84	e	0.433	0.407	8.308
133	e	1.526	0.813	p	0.306	0.507	43.328
315	d	1.66	0.787	g	0.33	0.458	42.881
747	r	2.298	0.743	w	0.267	0.476	113.259
731	d	1.33	0.727	i	0.312	0.415	22.685
671	a	1.902	0.707	p	0.266	0.442	119.22
180	v	1.582	0.702	f	0.272	0.431	44.315
145	l	2.5	0.69	q	0.233	0.457	121.186
140	r	1.321	0.635	w	0.269	0.367	22.681
489	t	2.798	0.618	i	0.244	0.374	134.209
596	e	1.434	0.608	d	0.309	0.299	23.691
147	k	0.591	0.581	c	0.27	0.311	4.217
155	d	2.186	0.577	d	0.229	0.347	115.393
390	g	2.126	0.54	g	0.21	0.33	109.062
672	v	2.456	0.51	m	0.191	0.319	118.394
688	v	2.199	0.495	r	0.257	0.238	46.446
131	y	3.258	0.482	n	0.204	0.278	42.338
655	e	3.066	0.422	y	0.171	0.251	137.712
624	d	4.138	0.421	a	0.285	0.136	181.282
490	e	3.848	0.414	a	0.281	0.134	179.945
665	p	2.35	0.406	c	0.159	0.248	43.875
686	a	2.24	0.398	t	0.136	0.262	125.495
142	a	2.484	0.357	w	0.2	0.157	28.61
639	r	4.196	0.348	a	0.236	0.112	167.035
329	p	3.357	0.338	q	0.126	0.213	127.079
740	k	3.954	0.31	a	0.211	0.099	159.909
573	g	3.784	0.285	a	0.194	0.091	155.183
130	t	2.142	0.233	v	0.11	0.123	49.325
323	s	3.154	0.205	w	0.114	0.09	151.467
330	k	3.75	0.174	d	0.11	0.064	143.346
324	g	3.538	0.156	n	0.097	0.059	137.95
734	p	4.045	0.149	e	0.089	0.06	143.079
327	g	3.05	0.137	e	0.051	0.087	121.698
424	p	3.6	0.103	r	0.045	0.058	128.245
648	g	3.598	0.101	d	0.06	0.04	135.883
326	t	3.313	0.091	i	0.047	0.044	137.215
657	e	3.433	0.086	y	0.05	0.036	143.339
739	g	3.383	0.08	a	0.04	0.04	129.024
623	g	3.452	0.053	a	0.03	0.023	129.436
178	g	3.275	0.039	f	0.019	0.02	123.951
