# Supplementary material for: In silico analysis of class I adenylate-forming enzymes reveals family and group-specific conservations
Source: PLoS One. 2018 Sep 4;13(9):e0203218. doi: 10.1371/journal.pone.0203218 (PMC6122825; doi:10.1371/journal.pone.0203218)
Supplement: S7 Dataset — (TXT) [file pone.0203218.s009.txt]

Luc,C4B,Lon,Med,Pep,Acetyl,Malonyl,FAAL,FD10
Group:	7	...	Malonyl
Field	1:00	Entropy	for	all	aligned	sequences
Field	2:00	Cross	Entropy	for	group	(total)	alignment
Field	3:00	Cross	Entropy	component	for	group	(	p(i))
Field	4:00	Cross	Entropy	component	for	not-group	(q(i))
Fields	5	->	14:00	Total	cross	entropy	for	the	group	with	a	sequence
removed	from	the	group
492.285	..	9959.605	4627.283	5332.322	...	38364.566	38419.934	38416.32	38764.082	38362.926	38362.973	38363.797	38382.605
492.285	..	9959.605	4627.283	5332.322	...	38362.621	38742.867	38497.836	38364.41	38365.152	38364.902	38370.324	38381.465
492.285	..	9959.605	4627.283	5332.322	...	38371.148	38488.867	0	0	38435.898	38572.723	38799.449	38716.32
492.285	..	9959.605	4627.283	5332.322	...	38367.258	38366.949	38720.348	38394.383	38366.988	38580.742	38414.645
Field	1:00	Best	possible	score	for	all	sequences
Field	2:00	Best	possible	score	for	group	alignment
Fields	3	->	12:00	Cross	validation	score	for	the	sequence	against	the	group
910.572	..	916.248	...	1613.623	1579.539	1624.99	1651.322	1648.684	1648.418	1650.148	1630.778
910.572	..	916.248	...	1654.89	1654.536	1597.524	1621.191	1612.318	1616.484	1614.403	1524.938
910.572	..	916.248	...	1528.751	1542.948	0	0	1526.737	1499.463	1466.558	1449.936
910.572	..	916.248	...	1588.61	1591.394	1443.841	1580.856	1590.429	1499.732	1578.668
Field	1:00	Alignment	Position	or	Index
Field	2:00	Entropy	at	Position	for	all	sequences
Field	3:00	Consensus	Sequence	for	the	entire	alignment
Field	4:00	Consensus	Sequence	for	the	group	alignment
Field	5:00	Cross	Entropy	at	Position	for	group	(total)
Field	6:00	Cross	Entropy	at	Position	for	group	(	p(i))
Field	7:00	Cross	Entropy	at	Position	for	not-group	(q(i))
Fields	8	->	17:00	Total	cross	entropy	for	the	group	at	the	position	a
sequence	removed	from	the	group
Index	Family Res	Family Ent	Group Ent	Group Res
738	s	1.446	13.578	m	8.333	5.245	265.119	265.119	265.119	265.119	265.119	265.119	265.119
485	g	1.097	12.132	r	6.775	5.357	265.071	265.071	265.071	265.071	265.071	265.071	265.071
375	f	0.949	11.148	h	6.511	4.637	249.658	249.658	249.658	249.658	249.658	249.658	249.658
594	d	1.218	10.855	m	6.118	4.737	108.411	108.411	108.411	108.411	108.411	108.411	108.411
457	g	2.504	10.801	s	5.878	4.923	255.174	255.174	255.174	255.174	255.174	255.174	255.174
421	c	0.882	10.071	m	5.371	4.7	211.168	211.168	211.168	211.168	211.168	211.168	211.168
576	c	1.318	9.747	e	4.757	4.989	100.62	100.62	100.62	101.413	100.62	101.413	100.62
465	w	0.515	9.657	h	5.972	3.685	106.357	106.357	106.357	108.316	106.357	108.316	108.316
453	c	1.151	9.547	f	4.623	4.924	238.314	238.314	238.314	238.314	238.314	238.314	238.314
413	q	0.695	9.541	m	5.953	3.589	66.261	66.501	66.501	66.261	66.261	66.261	66.501
429	m	0.657	9.539	r	4.656	4.883	222.783	222.783	222.783	222.783	222.783	222.783	222.783
163	n	1.889	9.485	k	4.878	4.608	222.756	222.756	222.756	222.756	222.756	222.756	222.756
329	p	3.357	9.378	s	4.109	5.269	108.676	108.676	108.676	108.676	108.676	108.676	108.676
160	c	1.007	9.29	q	4.045	5.245	225.144	225.144	225.144	225.144	225.144	225.144	225.144
203	r	0.91	9.177	f	4.196	4.981	220.439	220.439	220.439	220.439	220.439	220.439	220.439
495	m	0.62	9.149	m	5.441	3.708	200.826	200.826	200.826	200.826	200.826	200.826	200.826
378	w	1.154	8.974	f	4.245	4.729	227.187	227.187	227.187	227.187	227.187	227.187	227.187
367	c	0.974	8.792	h	4.42	4.373	208.182	208.182	208.182	208.182	208.182	208.182	208.182
426	i	0.96	8.513	f	5.075	3.438	106.835	106.835	106.835	109.111	106.835	109.111	109.111
652	y	1.249	8.143	y	2.866	5.277	220.535	220.535	220.535	220.535	220.535	220.535	220.535
661	m	0.704	7.958	d	3.973	3.985	56.164	56.164	93.687	56.485	56.164	56.485	56.485
417	v	1.878	7.686	s	3.526	4.16	60.852	60.852	60.647	60.852	60.852	60.852	60.852
332	v	2.333	7.608	a	2.802	4.806	214.736	214.736	214.736	214.736	214.736	214.736	214.736
680	w	1.133	7.545	f	3.461	4.084	97.992	58.791	58.791	58.791	58.791	58.791	58.791
182	h	0.921	7.531	l	3.454	4.078	204.099	204.099	204.099	204.099	204.099	204.099	204.099
452	h	0.416	7.2	l	3.262	3.938	195.18	195.18	195.18	195.18	195.18	195.18	195.18
328	r	0.535	6.921	r	3.187	3.734	182.616	182.616	182.616	182.616	182.616	182.616	182.616
368	v	0.993	6.921	a	2.934	3.986	191.577	191.577	191.577	191.577	191.577	191.577	191.577
654	a	0.691	6.909	k	4.303	2.606	97.258	95.277	95.277	97.258	95.277	97.258	97.258
635	w	1.608	6.877	h	3.063	3.814	24.87	24.962	25.048	24.962	24.87	25.048	25.048
414	k	0.829	6.78	p	4.106	2.675	40.918	40.918	40.918	40.918	41.544	40.918	40.918
742	q	0.973	6.74	q	2.995	3.745	185.09	185.09	185.09	185.09	185.09	185.09	185.09
386	w	0.434	6.54	l	3.116	3.425	202.319	84.866	84.866	84.866	84.866	84.866	84.866
499	t	0.515	6.497	n	3.101	3.396	173.744	173.744	173.744	173.744	173.744	173.744	173.744
395	m	1.029	6.494	w	3.567	2.927	57.376	57.376	58.487	55.928	57.376	55.928	55.928
736	t	2.134	6.456	n	2.459	3.997	202.111	202.111	202.111	202.111	202.111	202.111	202.111
592	w	1.755	6.404	w	2.268	4.135	192.355	192.355	192.355	192.355	192.355	192.355	192.355
541	v	0.523	6.367	l	2.947	3.419	185.027	185.027	185.027	185.027	185.027	185.027	185.027
645	k	2.2	6.343	f	1.955	4.389	206.554	206.554	206.554	206.554	206.554	206.554	206.554
650	w	2.197	6.333	n	1.951	4.383	211.359	211.359	211.359	211.359	211.359	211.359	211.359
447	l	1.175	6.273	t	2.898	3.375	38.379	38.379	37.975	38.013	37.975	38.013	38.379
461	n	0.794	6.207	l	3.282	2.925	58.145	56.612	56.612	56.612	56.612	56.612	56.612
117	w	1.34	6.173	t	2.708	3.466	13.652	13.949	13.805	12.3	12.243	12.243	12.243
167	w	1.658	6.145	g	2.306	3.839	20.164	20.164	20.19	20.164	24.198	20.164	20.164
677	h	2.508	6.09	h	1.982	4.108	187.825	187.825	187.825	187.825	187.825	187.825	187.825
365	h	0.73	6.068	l	2.596	3.471	181.245	181.245	181.245	181.245	181.245	181.245	181.245
187	r	0.403	5.937	a	2.969	2.968	76.016	76.016	76.016	76.016	76.016	76.016	76.016
498	c	0.461	5.916	s	2.751	3.165	169.191	169.191	169.191	169.191	169.191	169.191	169.191
621	h	1.313	5.886	i	2.627	3.259	35.895	35.895	35.895	36.516	35.895	36.516	36.516
712	h	1.548	5.802	g	2.625	3.177	13.811	13.811	15.778	15.547	13.811	15.586	13.853
620	y	2.303	5.799	f	2.424	3.375	182.71	182.71	182.71	182.71	182.71	182.71	182.71
537	c	1.249	5.698	v	2.326	3.372	173.717	173.717	173.717	173.717	173.717	173.717	173.717
320	c	1.129	5.691	l	2.086	3.605	176.766	176.766	176.766	176.766	176.766	176.766	176.766
186	p	0.764	5.651	t	2.68	2.971	75.402	75.402	75.402	75.402	183.583	75.402	75.402
588	m	2.208	5.566	y	1.578	3.988	186.651	186.651	186.651	186.651	186.651	186.651	186.651
114	a	1.893	5.529	f	3.819	1.71	46.154	67.411	46.154	47.617	47.617	46.154	47.617
381	y	0.325	5.465	a	3.021	2.444	72.202	72.202	72.202	72.202	72.202	177.487	72.202
371	m	0.903	5.426	i	3.344	2.082	46.308	46.308	47.008	46.308	46.308	46.308	46.308
341	l	0.427	5.316	s	2.581	2.735	71.844	71.844	71.844	71.844	71.844	71.844	71.844
574	e	1.551	5.284	v	2.728	2.556	17.146	17.278	17.146	17.671	17.278	17.671	17.408
184	i	0.986	5.279	l	2.018	3.261	177.032	177.032	177.032	177.032	177.032	177.032	177.032
422	g	0.849	5.275	g	1.922	3.353	174.955	174.955	174.955	174.955	174.955	174.955	174.955
687	f	1.628	5.043	m	1.763	3.279	46.704	46.704	46.704	46.704	46.704	46.823	46.823
342	h	0.677	5.042	n	2.294	2.749	164.542	164.542	164.542	164.542	164.542	164.542	164.542
139	c	0.803	4.93	g	2.378	2.552	25.301	34.215	25.022	25.301	25.022	25.301	25.301
334	h	1.513	4.81	l	1.495	3.316	171.886	171.886	171.886	171.886	171.886	171.886	171.886
539	k	0.988	4.778	f	2.576	2.203	15.169	19.155	15.517	15.169	15.517	15.169	15.169
743	r	2.556	4.745	k	1.578	3.167	179.95	179.95	179.95	179.95	179.95	179.95	179.95
718	t	0.887	4.728	l	1.719	3.01	171.434	171.434	171.434	171.434	171.434	171.434	171.434
484	q	1.609	4.661	e	1.888	2.773	167.882	167.882	167.882	167.882	167.882	167.882	167.882
427	w	1.71	4.608	y	1.568	3.04	169.268	169.268	169.268	169.268	169.268	169.268	169.268
723	y	0.965	4.584	q	2.767	1.817	17.545	17.545	18.093	18.169	18.169	18.093	18.169
214	c	1.306	4.534	c	1.897	2.637	45.475	78.275	45.475	45.475	45.475	45.475	45.475
587	i	1.172	4.425	v	1.83	2.595	163.919	163.919	163.919	163.919	163.919	163.919	163.919
389	c	0.592	4.422	g	1.808	2.614	70.004	70.004	70.004	70.004	70.38	70.004	70.004
735	k	2.012	4.419	w	2.04	2.379	75.826	75.826	75.826	75.826	75.826	75.826	75.826
369	l	1.052	4.393	l	1.598	2.795	168.013	168.013	168.013	168.013	168.013	168.013	168.013
647	g	1.423	4.37	g	1.422	2.947	171.216	171.216	171.216	171.216	171.216	171.216	171.216
359	y	0.5	4.335	t	1.956	2.379	22.821	22.821	22.749	22.749	22.821	31.037	22.749
634	f	1.561	4.26	v	1.831	2.429	46.991	46.991	47.401	46.991	46.991	46.991	46.991
339	y	0.888	4.252	l	1.558	2.694	162.556	162.556	162.556	162.556	162.556	162.556	162.556
549	v	1.356	4.237	t	2.257	1.98	17.366	17.318	17.294	17.919	17.318	17.919	21.409
670	a	1.681	4.233	w	1.974	2.259	44.609	44.609	76.849	44.609	44.609	44.609	44.609
195	y	1.763	4.132	y	1.35	2.782	164.075	164.075	164.075	164.075	164.075	164.075	164.075
488	m	1.978	4.119	m	1.429	2.691	172.691	172.691	172.691	172.691	172.691	172.691	172.691
318	y	0.818	4.109	a	1.556	2.553	42.478	42.478	42.478	42.478	42.478	73.138	42.478
366	w	1.737	4.103	i	1.868	2.235	44.596	44.596	44.596	43.901	43.901	75.023	43.901
333	m	1.042	4.091	m	1.738	2.352	156.411	156.411	156.411	156.411	156.411	156.411	156.411
374	d	0.88	4.081	t	2.18	1.9	42.514	42.514	42.514	43.155	42.514	73.712	43.155
170	a	0.789	3.973	l	1.745	2.228	44.825	29.813	29.813	29.813	29.813	29.813	29.813
737	p	0.744	3.952	t	2.216	1.736	28.884	28.884	28.884	28.884	29.211	43.245	28.884
171	y	1.208	3.85	y	1.635	2.215	70.938	40.976	40.976	40.976	40.976	40.976	40.976
428	r	0.529	3.839	t	1.798	2.04	27.873	27.658	27.658	27.815	27.658	27.815	27.815
462	p	0.816	3.808	a	1.73	2.079	28.12	28.12	28.12	28.18	28.12	28.191	28.18
373	h	4.158	3.798	q	0.719	3.079	209.763	209.763	209.763	209.763	209.763	209.763	209.763
640	i	0.542	3.798	g	1.935	1.863	13.236	15.638	13.012	13.189	12.929	13.189	13.189
721	y	1.937	3.762	f	1.484	2.278	72.285	72.285	72.285	72.285	72.285	72.285	72.285
316	p	0.979	3.749	l	1.613	2.137	42.03	42.03	73.2	42.03	42.03	42.03	42.03
181	y	0.842	3.748	w	1.567	2.181	41.879	41.917	73.063	41.917	41.879	41.917	41.917
168	w	1.151	3.739	m	1.377	2.363	21.455	21.455	21.455	21.429	21.455	21.455	21.429
741	i	2.202	3.711	v	1.762	1.949	77.365	45.417	45.983	45.417	45.417	45.417	45.417
162	w	1.278	3.708	d	1.204	2.504	41.128	40.943	40.943	41.128	41.128	41.128	41.128
158	m	1.235	3.681	a	1.27	2.411	168.741	168.741	168.741	168.741	168.741	168.741	168.741
744	r	0.956	3.63	n	1.648	1.982	40.823	40.695	40.823	40.695	40.695	40.695	40.823
666	a	0.74	3.607	g	1.762	1.845	39.631	39.631	69.654	39.631	39.631	39.631	39.631
161	m	0.944	3.596	i	1.871	1.725	22.025	21.982	22.025	22.025	22.326	22.025	22.025
572	e	0.543	3.543	i	1.628	1.915	26.887	40.965	26.887	26.887	27.009	26.887	26.887
464	v	0.951	3.441	t	1.635	1.806	43.056	42.247	42.247	42.247	42.247	42.247	42.247
627	y	1.174	3.418	m	1.74	1.677	13.894	12.808	12.798	10.683	10.683	10.842	10.683
393	v	0.978	3.367	m	2.125	1.242	27.425	27.425	27.948	27.425	27.425	27.425	27.425
412	i	1.447	3.253	w	1.623	1.63	12.728	12.528	12.296	12.528	15.626	12.528	14.846
722	k	1.605	3.251	k	1.048	2.203	161.168	161.168	161.168	161.168	161.168	161.168	161.168
458	a	1.897	3.231	v	1.005	2.226	180.38	180.38	180.38	180.38	180.38	180.38	180.38
717	v	0.566	3.189	w	1.374	1.815	10.744	10.92	10.804	10.872	10.744	10.872	10.804
156	r	1.329	3.175	r	1.033	2.142	162.536	162.536	162.536	162.536	162.536	162.536	162.536
449	s	1.293	3.116	h	1.286	1.83	12.855	12.855	13.002	12.855	16.235	12.855	13.002
536	s	1.293	3.071	t	1.493	1.578	69.5	39.643	39.753	39.643	39.753	39.643	39.643
213	f	1.627	2.998	g	1.238	1.759	41.745	41.298	41.298	41.298	41.298	41.298	41.298
643	m	1.732	2.976	f	1.125	1.851	69.826	69.826	69.826	69.826	69.826	69.826	69.826
660	l	2.095	2.975	i	1.664	1.311	76.244	76.244	75.122	75.122	75.122	75.122	75.122
638	g	2.714	2.954	f	0.766	2.188	179.607	179.607	179.607	179.607	179.607	179.607	179.607
176	k	1.061	2.952	q	1.301	1.652	19.634	27.101	19.366	19.651	19.651	19.651	19.651
455	c	1.197	2.895	a	1.061	1.834	71.031	71.031	71.031	70.775	71.031	71.031	70.775
733	i	1.886	2.879	l	0.924	1.955	163.756	163.756	163.756	163.756	163.756	163.756	163.756
641	k	2.621	2.839	t	0.83	2.009	76.04	76.04	76.04	76.04	181.871	76.04	76.04
202	y	1.909	2.835	y	0.898	1.937	159.313	159.313	159.313	159.313	159.313	159.313	159.313
205	n	0.583	2.835	c	1.483	1.351	12.823	12.823	12.823	12.823	13.037	12.823	12.823
619	w	3.168	2.825	f	1.312	1.513	41.608	41.608	41.608	42.843	41.608	42.843	41.608
719	a	1.024	2.825	a	1.061	1.764	154.841	154.841	154.841	154.841	154.841	154.841	154.841
547	k	1.031	2.809	w	1.251	1.558	37.959	38.329	37.959	37.959	37.959	37.959	37.959
646	y	1.246	2.745	g	0.968	1.777	74.51	43.711	43.774	43.774	43.711	43.774	43.774
376	g	1.384	2.74	g	1.012	1.729	152.811	152.811	152.811	152.811	152.811	152.811	152.811
174	c	1.592	2.73	t	1.241	1.489	27.843	27.843	27.918	27.608	27.608	27.608	27.608
633	y	1.995	2.701	y	0.861	1.841	154.907	154.907	154.907	154.907	154.907	154.907	154.907
388	c	0.38	2.668	n	1.153	1.515	25.561	25.515	25.425	25.425	25.561	25.425	25.425
420	f	0.929	2.634	m	1.159	1.475	38.067	37.923	38.067	38.443	38.067	38.443	38.443
690	l	0.85	2.625	c	1.03	1.595	14.822	14.68	14.68	14.68	14.722	14.68	14.769
431	m	0.808	2.587	l	1.053	1.534	62.417	62.417	62.417	62.417	62.417	62.417	62.417
628	w	1.161	2.547	q	0.997	1.551	15.085	15.085	15.085	15.07	15.085	19.556	15.085
423	v	2.096	2.541	m	0.751	1.79	176.097	176.097	176.097	176.097	176.097	176.097	176.097
533	k	1.211	2.539	r	1.253	1.286	25.85	25.85	25.354	25.354	25.265	25.354	25.354
460	l	1.441	2.537	l	0.843	1.695	154.293	154.293	154.293	154.293	154.293	154.293	154.293
317	a	1.39	2.517	a	0.82	1.697	169.159	169.159	169.159	169.159	169.159	169.159	169.159
659	a	0.769	2.501	e	1.538	0.963	12.917	12.917	16.216	12.531	12.509	15.967	12.531
593	n	1.356	2.5	w	1.116	1.385	19.739	19.739	19.739	19.758	19.758	27.201	19.758
408	f	1.188	2.488	e	1.042	1.446	19.711	19.36	19.36	19.36	19.36	26.728	19.36
372	f	1.709	2.476	w	0.776	1.7	38.297	38.297	38.297	38.297	67.486	38.36	38.297
159	v	1.415	2.471	a	1.115	1.357	38.476	38.476	38.081	38.476	38.476	38.476	38.476
451	r	1.436	2.46	r	0.966	1.493	148.962	148.962	148.962	148.962	148.962	148.962	148.962
199	e	1.553	2.459	e	0.896	1.563	155.993	155.993	155.993	155.993	155.993	155.993	155.993
396	m	0.776	2.453	c	1.039	1.414	18.31	18.31	18.31	18.542	18.31	18.649	18.31
390	g	2.126	2.434	a	1.36	1.074	28.633	29.169	29.169	28.633	28.586	28.633	28.633
649	y	1.876	2.433	w	0.687	1.746	37.322	37.466	37.322	37.466	65.163	37.322	37.466
175	h	0.724	2.347	v	1.128	1.218	25.422	25.422	25.422	25.422	38.706	25.422	25.422
141	l	1.022	2.331	y	1.426	0.905	15.116	15.306	14.667	15.116	15.306	15.116	14.924
206	d	0.974	2.311	n	0.877	1.434	63.599	63.657	63.599	63.657	63.599	63.599	63.657
726	r	0.474	2.264	w	0.963	1.301	14.119	13.9	13.813	13.813	13.813	13.813	13.813
468	w	1.805	2.24	f	0.773	1.466	61.675	61.675	61.675	61.4	61.4	61.4	61.4
397	p	0.627	2.23	p	1.01	1.22	13.53	13.53	13.53	17.903	13.53	18.203	13.627
337	r	0.617	2.222	d	1.134	1.087	9.434	11.618	9.458	9.446	9.3	9.446	9.446
343	h	0.722	2.189	e	0.833	1.356	24.839	24.839	24.839	24.839	24.839	24.839	24.839
197	p	0.574	2.186	g	1.201	0.985	12.185	10.12	9.883	10.118	9.839	12.442	10.118
231	v	0.612	2.154	k	1.115	1.038	8.255	8.24	10.151	8.34	8.24	8.34	8.24
448	s	1.015	2.146	a	1.147	0.999	14.623	14.374	14.374	14.623	14.276	14.374	19.11
185	n	1.672	2.1	n	0.743	1.357	164.954	164.954	164.954	164.954	164.954	164.954	164.954
728	h	0.657	2.06	w	0.938	1.122	9.363	11.412	11.162	9.104	9.272	9.104	9.104
164	c	0.884	2.048	p	0.843	1.205	36.834	36.834	36.834	36.834	36.834	36.834	36.834
209	p	1.183	2.046	p	0.84	1.206	63.867	64.255	63.867	63.867	63.867	63.867	63.867
707	e	1.155	2.038	c	0.97	1.068	11.737	9.557	9.557	9.557	9.65	9.557	9.557
569	p	0.561	2.02	q	0.981	1.039	7.461	7.461	7.608	9.352	7.492	7.608	7.571
467	w	0.651	1.98	e	0.781	1.199	13.339	13.569	13.501	13.368	13.368	13.501	13.368
454	v	0.629	1.965	i	0.813	1.152	33.724	60.401	33.716	33.724	33.724	33.724	33.716
177	i	1.094	1.962	p	0.767	1.195	19.128	19.192	27.125	19.192	19.192	19.419	19.192
391	a	0.884	1.956	k	1.036	0.92	11.222	11.061	10.791	10.791	11.061	14.014	10.791
636	i	2.19	1.956	k	0.684	1.273	70.878	70.878	70.878	70.878	70.878	70.878	70.878
571	e	0.993	1.95	d	0.831	1.119	36.603	36.603	36.603	36.603	64.673	36.603	36.603
196	t	0.92	1.932	q	0.847	1.085	35.079	35.079	35.079	34.905	35.079	34.905	34.905
370	p	2.396	1.924	p	0.529	1.394	162.165	162.165	162.165	162.165	162.165	162.165	162.165
466	e	0.949	1.897	v	0.864	1.033	7.586	7.405	7.774	7.586	7.544	9.081	7.774
745	e	0.549	1.876	l	0.898	0.978	10.934	10.934	11.247	10.934	11.129	10.934	10.934
331	g	2.664	1.87	d	0.378	1.492	171.049	171.049	171.049	171.049	171.049	171.049	171.049
394	v	1.47	1.868	i	1.015	0.854	13.874	13.874	13.874	13.874	13.874	13.989	13.874
585	p	1.298	1.868	p	0.658	1.209	61.193	61.193	61.193	61.193	61.193	61.193	61.193
172	f	1.541	1.832	a	0.74	1.092	24.954	24.954	24.954	24.954	24.954	24.954	24.954
658	s	0.799	1.81	l	0.984	0.826	6.88	6.602	6.893	6.758	6.91	6.91	6.758
675	v	0.823	1.793	v	0.741	1.052	34.723	34.723	34.739	34.723	34.723	34.723	34.723
135	h	0.41	1.785	i	0.948	0.837	6.449	5.681	5.358	5.665	5.358	6.535	5.665
713	v	1.291	1.785	q	0.774	1.011	17.424	24.418	24.333	17.424	17.424	17.424	17.424
198	e	0.653	1.774	n	0.801	0.972	7.266	7.266	7.419	7.294	7.319	7.294	7.294
212	i	1.619	1.763	y	1.113	0.649	20.804	20.914	20.147	20.804	20.804	20.804	20.804
727	v	1.602	1.758	c	0.996	0.762	16.393	16.455	16.455	15.627	16.455	15.627	15.627
534	p	0.798	1.729	g	0.764	0.965	35.668	35.668	35.668	34.974	35.668	34.974	34.974
183	p	2.112	1.697	p	0.54	1.158	159.207	159.207	159.207	159.207	159.207	159.207	159.207
425	t	1.87	1.693	t	0.553	1.14	160.542	160.542	160.542	160.542	160.542	160.542	160.542
482	i	1.464	1.662	e	0.688	0.974	35.466	35.466	35.466	35.466	63.29	35.466	35.466
133	e	1.526	1.629	w	0.879	0.75	11.617	9.724	11.194	9.608	9.608	9.608	9.608
715	k	0.581	1.62	d	0.731	0.889	9.672	9.859	9.672	9.768	9.649	9.649	9.768
315	d	1.66	1.603	d	0.626	0.977	149.987	149.987	149.987	149.987	149.987	149.987	149.987
459	p	1.947	1.601	p	0.589	1.012	148.291	148.291	148.291	148.291	148.291	148.291	148.291
321	y	2.892	1.587	y	0.564	1.022	149.733	149.733	149.733	149.733	149.733	149.733	149.733
387	w	1.095	1.582	r	0.558	1.025	8.409	10.213	8.352	8.454	8.492	8.454	8.492
669	e	1.822	1.532	e	0.575	0.957	152.166	152.166	152.166	152.166	152.166	152.166	152.166
577	i	1.681	1.51	v	0.678	0.832	63.23	63.23	63.23	63.23	63.23	63.23	63.23
663	q	0.648	1.509	d	0.77	0.739	12.692	12.692	12.553	12.692	12.709	12.692	12.692
322	t	2.991	1.505	i	0.504	1.001	204.341	204.341	204.341	204.341	204.341	204.341	204.341
165	p	0.73	1.502	c	0.704	0.798	8.542	7.144	7.008	7.082	7.082	7.082	7.082
456	g	2.365	1.495	d	0.482	1.013	163.04	163.04	163.04	163.04	163.04	163.04	163.04
319	i	1.774	1.489	w	0.597	0.892	37.334	37.334	37.334	37.334	37.334	37.334	37.334
361	p	0.563	1.481	d	0.672	0.809	7.687	6.199	6.245	6.245	6.199	6.17	6.245
653	p	2.277	1.481	q	0.489	0.992	161.21	161.21	161.21	161.21	161.21	161.21	161.21
708	l	1.292	1.453	m	0.62	0.834	23.01	35.733	23.021	23.01	35.14	23.021	23.021
709	r	0.652	1.442	g	0.659	0.784	4.998	5.01	4.998	4.998	4.914	4.998	4.94
596	e	1.434	1.44	e	0.579	0.861	146.307	146.307	146.307	146.307	146.307	146.307	146.307
325	t	3.009	1.431	i	0.483	0.948	204.227	204.227	204.227	204.227	204.227	204.227	204.227
406	e	0.321	1.412	d	0.793	0.619	7.29	7.29	7.29	7.48	7.397	9.359	7.48
486	y	3.793	1.37	e	0.347	1.023	161.768	161.768	161.768	161.768	161.768	161.768	161.768
491	t	1.321	1.366	k	0.548	0.818	60.051	60.051	60.051	60.051	60.051	60.051	60.051
568	p	1.369	1.363	t	0.548	0.815	23.503	23.503	23.785	23.503	23.503	23.503	35.559
625	i	1.017	1.358	y	0.592	0.767	22.827	23.149	22.827	23.079	23.149	23.079	23.079
419	t	0.696	1.336	a	0.621	0.715	12.291	12.364	12.291	12.291	12.291	12.291	12.291
545	d	0.743	1.319	s	0.651	0.668	12.193	9.59	9.59	12.097	9.417	12.395	12.506
134	l	1.39	1.312	a	0.643	0.669	13.129	13.546	13.546	13.546	13.546	13.546	13.546
233	e	0.278	1.311	w	0.855	0.456	5.902	5.911	7.002	5.311	5.828	5.311	5.311
146	q	0.429	1.305	v	0.62	0.685	5.398	5.228	5.228	5.228	5.18	5.18	6.224
128	r	0.525	1.272	y	0.741	0.531	2.827	2.65	2.827	2.956	2.931	3.112	2.874
589	k	0.754	1.27	q	0.601	0.668	21.627	14.966	14.966	14.966	14.966	14.907	21.498
210	k	1.081	1.269	h	0.613	0.656	12.04	12.04	12.197	12.04	12.118	12.04	12.04
207	s	1.835	1.249	e	0.554	0.695	68.739	68.739	68.739	68.739	68.739	68.739	68.739
144	a	0.478	1.245	l	0.573	0.672	15.683	15.683	15.615	15.425	15.615	15.425	15.425
656	i	2.143	1.227	c	0.494	0.733	73.522	73.699	73.522	73.699	73.522	73.699	73.699
201	a	0.247	1.22	d	0.601	0.619	7.245	7.176	7.332	7.203	7.176	7.203	7.203
673	i	1.476	1.21	f	0.573	0.637	34.33	34.33	33.884	34.479	34.33	34.479	34.479
724	p	2.391	1.193	p	0.37	0.823	154.391	154.391	154.391	154.391	154.391	154.391	154.391
642	d	2.312	1.188	d	0.431	0.757	160.186	160.186	160.186	160.186	160.186	160.186	160.186
668	a	0.43	1.168	n	0.568	0.601	5.254	5.139	6.235	5.254	5.254	6.226	5.254
127	h	0.478	1.165	g	0.624	0.541	4.526	4.596	4.54	4.567	5.246	4.567	4.567
430	l	1.815	1.156	q	0.336	0.82	60.634	60.634	60.634	60.506	60.634	60.506	60.634
463	e	1.312	1.155	d	0.505	0.65	60.062	60.062	60.062	60.062	59.778	59.778	60.062
674	g	1.758	1.139	n	0.471	0.667	59.561	59.561	59.561	59.561	59.561	59.561	59.561
211	m	0.981	1.124	q	0.475	0.649	21.855	21.855	21.876	21.876	21.855	21.876	21.876
132	r	0.839	1.122	m	0.56	0.562	12.638	12.342	12.342	12.638	12.245	12.638	16.732
626	g	1.947	1.118	n	0.473	0.645	65.704	65.704	65.923	65.704	65.704	65.704	65.704
169	v	0.624	1.096	m	0.514	0.581	9.269	9.176	9.176	9.269	9.176	9.269	9.343
729	f	2.162	1.085	v	0.451	0.634	23.504	23.212	23.212	23.167	23.504	23.212	23.167
232	d	0.395	1.08	g	0.483	0.597	5.827	5.803	5.833	5.703	5.703	5.703	5.827
570	g	1.331	1.074	e	0.478	0.596	22.018	22.018	22.018	22.018	21.861	22.018	21.895
136	e	0.548	1.066	g	0.553	0.513	6.187	5.056	5.241	5.297	5.119	5.297	5.297
590	g	2.038	1.045	g	0.352	0.693	151.809	151.809	151.809	151.809	151.809	151.809	151.809
344	m	0.248	0.993	e	0.503	0.49	3.415	3.386	4.092	3.391	4.151	3.415	3.386
595	p	1.793	0.986	c	0.354	0.633	33.432	59.485	33.432	33.432	33.432	33.432	33.432
416	k	1.158	0.98	w	0.454	0.527	7.205	7.166	7.205	7.166	7.166	7.166	9.076
115	m	1.281	0.963	a	0.499	0.464	16.743	16.743	16.743	16.679	16.67	16.293	16.679
137	r	0.575	0.955	g	0.524	0.431	4.364	5.143	4.329	4.259	5.041	4.259	4.259
360	h	0.323	0.955	a	0.469	0.486	3.888	3.889	3.864	3.864	4.722	3.866	3.866
546	v	0.941	0.935	y	0.488	0.447	12.159	12.159	12.294	12.159	12.369	12.159	12.159
746	l	2.349	0.932	q	0.273	0.66	160.113	160.113	160.113	160.113	160.113	160.113	160.113
535	g	1.564	0.914	g	0.333	0.581	58.013	58.013	58.013	148.348	58.013	58.013	58.013
131	y	3.258	0.898	h	0.565	0.333	17.867	24.404	17.819	17.38	17.867	17.38	17.38
410	q	0.954	0.898	w	0.412	0.486	7.359	7.247	7.443	7.247	7.327	7.247	7.443
714	k	0.775	0.893	d	0.475	0.417	6.097	6.097	6.027	6.194	5.968	6.259	6.194
548	i	1.739	0.881	g	0.386	0.495	63.277	63.277	62.99	62.99	62.99	62.99	62.99
747	r	2.298	0.873	r	0.308	0.564	151.823	151.823	151.823	151.823	151.823	151.823	151.823
409	l	1.176	0.869	i	0.46	0.409	15.204	15.196	15.196	15.196	15.196	15.196	15.196
364	r	0.872	0.868	h	0.417	0.45	15.159	15.12	21.685	15.12	15.12	15.12	15.12
671	a	1.902	0.834	a	0.305	0.528	159.154	159.154	159.154	159.154	159.154	159.154	159.154
487	g	3.534	0.832	e	0.188	0.644	194.431	194.431	194.431	194.431	194.431	194.431	194.431
180	v	1.582	0.831	c	0.319	0.511	60.552	60.552	60.513	60.552	60.552	60.513	60.552
313	d	0.772	0.83	g	0.395	0.434	10.423	10.476	10.423	10.423	10.423	10.423	10.295
208	q	0.804	0.825	v	0.413	0.412	8.435	8.358	10.914	8.358	8.358	8.439	8.358
637	v	1.548	0.824	f	0.301	0.523	22.174	22.174	22.174	22.174	22.098	22.174	22.174
667	v	2.417	0.807	g	0.337	0.47	66.496	66.253	66.253	66.253	66.253	66.253	66.253
575	i	2.315	0.774	c	0.405	0.37	41.818	41.818	42.203	41.818	41.818	41.818	41.818
138	s	1.321	0.77	w	0.329	0.441	25.213	25.213	25.235	25.191	25.191	25.191	25.191
113	p	0.706	0.748	s	0.325	0.423	7.036	7.036	7.049	7.049	7.025	7.053	7.14
629	d	2.202	0.748	s	0.274	0.474	38.713	38.713	67.046	38.713	38.713	38.713	38.713
540	p	1.784	0.747	s	0.312	0.435	23.512	23.512	35.659	23.512	23.457	23.512	23.512
418	t	1.753	0.741	c	0.265	0.476	61.537	61.708	61.708	61.708	61.708	61.708	61.708
706	k	0.511	0.702	w	0.342	0.36	8.128	8.122	8.128	8.128	8.203	8.203	8.128
312	p	0.565	0.701	g	0.346	0.354	6.882	6.824	6.855	6.824	6.692	6.855	6.823
335	t	1.325	0.695	f	0.257	0.438	60.914	60.914	60.966	60.966	60.966	60.914	60.966
644	i	2.724	0.69	g	0.374	0.315	72.796	72.796	72.796	72.796	72.36	72.796	72.796
676	p	2.026	0.653	c	0.247	0.406	58.124	58.124	58.124	58.124	58.124	58.124	58.124
154	g	2.024	0.639	f	0.241	0.398	60.343	60.343	60.343	60.343	60.343	60.343	60.343
147	k	0.591	0.605	c	0.287	0.318	5.358	6.684	6.641	5.387	5.358	5.387	5.358
336	h	3.206	0.533	q	0.206	0.327	63.86	63.406	63.86	63.86	63.86	63.86	63.86
129	w	1.194	0.502	e	0.264	0.239	8.437	8.437	10.762	8.468	8.38	8.468	8.468
651	i	2.336	0.497	g	0.237	0.26	69.161	68.942	68.942	68.942	68.942	68.942	68.942
686	a	2.24	0.495	g	0.241	0.254	39.822	39.418	39.418	68.94	39.822	39.822	39.822
143	n	0.872	0.477	p	0.214	0.263	10.981	10.923	10.923	10.946	10.946	10.946	10.946
145	l	2.5	0.475	v	0.29	0.185	25.238	25.16	25.16	25.16	25.16	25.16	25.238
691	k	0.616	0.465	g	0.233	0.232	3.421	3.438	3.421	3.417	4.044	3.438	3.417
166	e	1.408	0.463	t	0.252	0.211	8.846	9.101	8.975	9.064	8.882	9.064	9.064
732	e	1.143	0.463	g	0.236	0.226	11.262	11.262	11.262	11.262	11.262	11.262	11.262
230	k	0.416	0.459	w	0.201	0.258	6.033	6.071	6.067	6.067	6.09	7.773	6.067
179	a	1.315	0.456	y	0.279	0.178	9.521	9.576	9.521	9.185	9.521	12.245	9.185
655	e	3.066	0.452	y	0.169	0.283	182.059	182.059	182.059	182.059	182.059	182.059	182.059
173	a	2.588	0.394	i	0.228	0.166	77.493	77.493	77.493	77.493	77.493	77.493	77.493
731	d	1.33	0.383	n	0.203	0.18	11.034	10.899	11.034	14.785	11.034	14.792	10.899
130	t	2.142	0.367	w	0.191	0.176	38.923	38.923	38.923	39.075	39.075	38.923	38.923
538	g	3.312	0.338	d	0.125	0.213	180.315	180.315	180.315	180.315	180.315	180.315	180.315
578	r	1.197	0.337	w	0.153	0.183	19.782	19.861	19.861	19.782	19.861	19.861	19.886
157	v	2.247	0.335	f	0.19	0.144	23.96	36.082	23.96	23.911	23.96	23.911	23.911
672	v	2.456	0.317	m	0.126	0.191	63.05	63.05	158.213	63.05	63.05	63.05	63.05
624	d	4.138	0.314	a	0.209	0.105	236.299	236.299	236.299	236.299	236.299	236.299	236.299
490	e	3.848	0.309	a	0.206	0.103	234.643	234.643	234.643	234.643	234.643	234.643	234.643
140	r	1.321	0.301	w	0.143	0.159	10.407	10.394	10.427	10.427	10.427	14.253	14.164
489	t	2.798	0.299	k	0.161	0.137	73.479	73.479	73.479	73.222	73.479	73.222	73.222
730	v	1.54	0.296	f	0.156	0.14	15.58	15.58	15.504	15.487	15.58	15.314	15.58
591	y	4.207	0.295	w	0.101	0.194	170.37	170.37	170.37	170.37	170.37	170.37	170.37
204	i	1.272	0.287	w	0.136	0.151	14.678	14.576	14.678	14.631	14.631	14.631	14.631
665	p	2.35	0.27	e	0.149	0.121	22.178	22.178	33.948	22.178	33.781	22.178	22.178
639	r	4.196	0.26	a	0.173	0.086	218.649	218.649	218.649	218.649	218.649	218.649	218.649
622	t	2.805	0.254	i	0.142	0.112	74.965	74.965	74.965	74.965	74.965	74.965	74.965
155	d	2.186	0.235	a	0.11	0.125	34.949	34.949	34.949	34.742	34.949	34.742	61.583
740	k	3.954	0.232	a	0.155	0.077	209.817	209.817	209.817	209.817	209.817	209.817	209.817
688	v	2.199	0.215	m	0.113	0.102	35.998	35.978	35.978	35.998	35.998	35.978	35.998
573	g	3.784	0.213	a	0.142	0.07	203.959	203.959	203.959	203.959	203.959	203.959	203.959
200	i	1.748	0.181	q	0.091	0.089	33.735	33.744	33.859	33.859	33.735	33.859	33.859
323	s	3.154	0.173	w	0.089	0.084	199.092	199.092	199.092	199.092	199.092	199.092	199.092
327	g	3.05	0.153	e	0.054	0.099	162.247	162.247	162.247	162.247	162.247	162.247	162.247
330	k	3.75	0.13	d	0.079	0.051	189.162	189.162	189.162	189.162	189.162	189.162	189.162
324	g	3.538	0.122	n	0.072	0.05	182.471	182.471	182.471	182.471	182.471	182.471	182.471
734	p	4.045	0.102	e	0.059	0.043	188.803	188.803	188.803	188.803	188.803	188.803	188.803
424	p	3.6	0.101	r	0.04	0.061	170.343	170.343	170.343	170.343	170.343	170.343	170.343
142	a	2.484	0.098	p	0.049	0.049	67.072	67.072	67.072	67.072	67.072	67.072	67.072
326	t	3.313	0.084	i	0.039	0.045	181.374	181.374	181.374	181.374	181.374	181.374	181.374
648	g	3.598	0.063	d	0.037	0.026	179.88	179.88	179.88	179.88	179.88	179.88	179.88
739	g	3.383	0.063	a	0.028	0.035	171.349	171.349	171.349	171.349	171.349	171.349	171.349
657	e	3.433	0.054	y	0.03	0.023	188.994	188.994	188.994	188.994	188.994	188.994	188.994
178	g	3.275	0.036	f	0.016	0.02	165.034	165.034	165.034	165.034	165.034	165.034	165.034
623	g	3.452	0.031	a	0.017	0.014	171.855	171.855	171.855	171.855	171.855	171.855	171.855
