# Supplementary material for: In silico analysis of class I adenylate-forming enzymes reveals family and group-specific conservations
Source: PLoS One. 2018 Sep 4;13(9):e0203218. doi: 10.1371/journal.pone.0203218 (PMC6122825; doi:10.1371/journal.pone.0203218)
Supplement: S8 Dataset — (TXT) [file pone.0203218.s010.txt]

S8 Dataset. Complete GEnt results of ACLs.
Luc,C4B,Lon,Med,Pep,Acetyl,Malonyl,FAAL,FD10
Group:	2	...	C4B
Field	1:00	Entropy	for	all	aligned	sequences
Field	2:00	Cross	Entropy	for	group	(total)	alignment
Field	3:00	Cross	Entropy	component	for	group	(	p(i))
Field	4:00	Cross	Entropy	component	for	not-group	(q(i))
Fields	5	->	14:00	Total	cross	entropy	for	the	group	with	a	sequence
removed	from	the	group
492.285	..	4426.601	2277.667	2148.934	...	38364.566	38419.934	38416.32	38764.082	38362.926	38362.973	38363.797	38382.605
492.285	..	4426.601	2277.667	2148.934	...	38362.621	38742.867	38497.836	38364.41	38365.152	38364.902	38370.324	38381.465
492.285	..	4426.601	2277.667	2148.934	...	38371.148	38488.867	0	0	38435.898	38572.723	38799.449	38716.32
492.285	..	4426.601	2277.667	2148.934	...	38367.258	38366.949	38720.348	38394.383	38366.988	38580.742	38414.645	38366.898
492.285	..	4426.601	2277.667	2148.934	...	38374.766	38366.719	38383.668	38367.289	38447.973	38391.441	38433	38418.406
492.285	..	4426.601	2277.667	2148.934	...	41559	38743.297	39256.238	38533.043	38534.863	38527.281	39141.66
Field	1:00	Best	possible	score	for	all	sequences
Field	2:00	Best	possible	score	for	group	alignment
Fields	3	->	12:00	Cross	validation	score	for	the	sequence	against	the	group
910.572	..	1027.755	...	1613.623	1579.539	1624.99	1651.322	1648.684	1648.418	1650.148	1630.778
910.572	..	1027.755	...	1654.89	1654.536	1597.524	1621.191	1612.318	1616.484	1614.403	1524.938
910.572	..	1027.755	...	1528.751	1542.948	0	0	1526.737	1499.463	1466.558	1449.936
910.572	..	1027.755	...	1588.61	1591.394	1443.841	1580.856	1590.429	1499.732	1578.668	1592.797
910.572	..	1027.755	...	1602.266	1595.876	1577.702	1589.797	1541.443	1518.43	1528.991	1523.941
910.572	..	1027.755	...	1379.614	1386.547	1343.988	1383.913	1404.044	1447.984	1374.767
Field	1:00	Alignment	Position	or	Index
Field	2:00	Entropy	at	Position	for	all	sequences
Field	3:00	Consensus	Sequence	for	the	entire	alignment
Field	4:00	Consensus	Sequence	for	the	group	alignment
Field	5:00	Cross	Entropy	at	Position	for	group	(total)
Field	6:00	Cross	Entropy	at	Position	for	group	(	p(i))
Field	7:00	Cross	Entropy	at	Position	for	not-group	(q(i))
Fields	8	->	17:00	Total	cross	entropy	for	the	group	at	the	position	a
sequence	removed	from	the	group
Index	Family Res	Family Ent	Group Ent	Group Res
650	w	2.197	7.433	n	2.299	5.134	356.431	356.431	356.431	356.431	356.431	356.431	356.431
713	v	1.291	6.573	c	4.517	2.055	43.618	43.014	43.618	43.014	44.298	44.168	44.168
186	p	0.764	4.74	w	3.255	1.485	26.131	26.326	26.389	26.389	25.947	26.008	26.25
134	l	1.39	4.544	w	3.646	0.899	38.357	38.338	37.016	38.357	38.357	38.357	38.357
373	h	4.158	4.196	q	0.735	3.461	350.726	350.726	350.726	350.726	350.726	350.726	350.726
661	m	0.704	4.139	y	2.576	1.563	14.662	14.662	14.114	15.849	14.32	14.114	14.662
654	a	0.691	4.027	r	2.486	1.541	24.031	23.673	23.673	23.673	28.564	23.673	24.149
643	m	1.732	3.951	m	2.303	1.648	55.736	56.218	55.736	55.736	56.183	55.736	55.736
408	f	1.188	3.949	a	2.13	1.819	24.838	25.141	25.141	25.141	24.838	24.974	25.141
718	t	0.887	3.88	l	1.525	2.355	123.222	72.645	72.645	72.645	72.645	72.645	72.645
619	w	3.168	3.724	c	1.085	2.638	120.539	120.539	120.539	120.539	120.539	120.539	120.539
652	y	1.249	3.699	h	1.526	2.173	56.57	56.57	57.11	56.57	56.57	56.57	56.57
339	y	0.888	3.572	e	1.918	1.654	25.915	25.915	25.804	25.836	25.915	31.508	25.804
680	w	1.133	3.427	c	1.54	1.887	24.838	21.025	20.676	21.114	20.676	21.114	20.676
372	f	1.709	3.394	y	1.275	2.119	50.584	50.584	50.584	50.584	50.584	50.313	50.584
374	d	0.88	3.326	c	2.053	1.274	23.745	23.898	23.696	23.696	23.901	23.114	23.745
117	w	1.34	3.276	e	1.042	2.234	12.825	13.014	12.952	13.014	12.91	12.903	13.014
455	c	1.197	3.225	m	1.932	1.293	20.775	20.775	20.336	20.775	20.336	20.686	20.752
391	a	0.884	3.221	g	1.876	1.345	51.505	52.016	51.505	51.505	51.505	51.505	51.505
576	c	1.318	3.191	i	1.545	1.645	23.953	24.081	29.804	24.053	23.953	23.852	24.081
371	m	0.903	3.181	l	1.435	1.747	69.833	69.833	70.553	70.553	70.183	70.183	69.833
722	k	1.605	3.086	k	1.017	2.07	114.833	114.833	114.833	114.833	114.833	114.833	114.833
421	c	0.882	3.047	h	1.367	1.68	16.692	16.652	16.652	20.085	16.692	16.688	16.652
172	f	1.541	3.044	w	2.213	0.831	24.958	25.203	29.637	25.203	29.766	25.203	25.091
721	y	1.937	3.028	h	1.058	1.971	48.495	48.752	48.53	48.752	48.752	48.752	48.752
203	r	0.91	2.9	c	1.412	1.488	13.564	13.63	13.63	13.63	13.564	13.63	13.627
468	w	1.805	2.892	q	1.091	1.801	13.187	13.187	12.951	13.187	12.949	13.123	13.123
723	y	0.965	2.884	c	1.599	1.285	16.386	15.887	18.549	16.167	16.167	16.167	16.206
645	k	2.2	2.873	f	1.332	1.541	85.062	85.062	86.103	85.062	85.062	85.062	85.062
162	w	1.278	2.802	y	1.264	1.538	10.53	11.866	11.671	10.53	10.415	10.392	10.415
341	l	0.427	2.801	w	1.504	1.297	10.577	10.493	11.694	10.493	11.744	10.549	10.483
460	l	1.441	2.798	m	1.674	1.124	28.517	28.517	28.151	28.517	28.151	28.517	28.311
649	y	1.876	2.785	d	1.297	1.489	57.213	42.673	41.822	42.673	41.822	41.822	41.822
587	i	1.172	2.779	a	1.609	1.17	25.32	25.32	24.95	25.32	30.964	25.32	25.32
647	g	1.423	2.758	m	1.12	1.638	49.167	36.238	36.238	49.41	36.238	36.021	36.238
163	n	1.889	2.752	g	0.851	1.901	125.358	125.358	125.358	125.358	125.358	125.358	125.358
426	i	0.96	2.749	m	1.505	1.243	34.922	34.922	35.253	34.922	34.922	35.253	34.922
168	w	1.151	2.744	t	0.793	1.951	19.003	19.074	19.01	19.074	22.758	19.192	19.192
646	y	1.246	2.692	k	0.847	1.844	52.345	52.417	52.411	76.364	52.411	52.417	52.417
717	v	0.566	2.64	w	1.047	1.593	10.208	10.208	10.187	10.208	11.663	10.23	10.208
636	i	2.19	2.63	g	1.025	1.606	81.032	81.032	80.681	81.032	80.562	81.032	81.032
138	s	1.321	2.57	l	1.068	1.502	37.937	37.937	37.719	37.922	37.937	50.534	37.922
214	c	1.306	2.563	h	1.507	1.056	16.006	15.901	15.84	15.84	16.006	15.979	15.518
428	r	0.529	2.515	h	1.463	1.052	8.982	9.876	8.859	8.859	8.982	9.866	8.776
365	h	0.73	2.506	g	1.237	1.269	14.38	14.695	14.558	14.558	14.294	14.558	14.38
592	w	1.755	2.486	h	1.266	1.221	36.911	36.336	36.936	36.336	36.336	36.336	36.336
175	h	0.724	2.47	g	1.25	1.221	13.186	12.863	12.813	12.731	12.863	14.579	12.657
367	c	0.974	2.434	g	1.263	1.171	13.522	13.574	13.706	13.522	13.547	13.901	13.528
393	v	0.978	2.43	w	1.59	0.84	12.187	12.192	11.941	12.187	12.192	12.204	12.192
182	h	0.921	2.376	n	1.098	1.278	45.006	45.006	45.006	45.006	44.99	45.006	45.006
488	m	1.978	2.362	c	1.488	0.873	27.703	27.751	27.751	27.703	27.776	27.703	27.703
458	a	1.897	2.349	g	0.802	1.547	55.378	55.378	55.378	55.378	55.378	55.114	55.378
537	c	1.249	2.335	g	0.987	1.348	23.064	23.064	23.064	23.089	23.064	23.089	22.87
370	p	2.396	2.323	p	0.622	1.701	278.396	278.396	278.396	278.396	278.396	278.396	278.396
171	y	1.208	2.308	h	1.416	0.892	11.35	11.35	11.217	11.35	11.453	11.35	11.317
366	w	1.737	2.227	c	0.582	1.645	25.945	25.945	25.945	25.945	25.945	25.945	25.945
394	v	1.47	2.216	g	0.764	1.452	47.138	69.452	47.138	47.138	47.138	47.138	47.138
395	m	1.029	2.213	c	1.316	0.897	19.422	19.422	19.39	19.422	19.422	19.39	19.39
670	a	1.681	2.209	v	1.287	0.922	39.062	39.554	39.419	39.554	39.419	39.554	39.419
577	i	1.681	2.177	h	1.276	0.901	31.557	31.557	31.437	31.557	31.557	31.557	31.681
199	e	1.553	2.159	e	0.824	1.334	110.091	110.091	110.091	110.091	110.091	110.091	110.091
230	k	0.416	2.159	v	0.99	1.169	12.412	12.412	12.335	14.737	12.483	12.483	12.412
335	t	1.325	2.151	r	1.389	0.761	20.481	20.564	20.564	20.564	24.576	20.481	24.683
659	a	0.769	2.11	c	1.162	0.948	15.081	15.081	15.081	15.081	15.081	15.214	15.081
317	a	1.39	2.099	y	1.11	0.989	20.406	20.406	20.406	20.406	20.406	20.146	20.146
429	m	0.657	2.057	d	1.027	1.031	14.806	17.897	14.823	14.806	14.806	17.771	14.806
195	y	1.763	2.056	w	1.059	0.997	22.925	23.395	22.925	23.395	22.925	22.925	22.925
541	v	0.523	2.052	g	1.326	0.726	13.669	13.691	13.333	13.691	13.691	13.669	13.45
465	w	0.515	2.044	l	0.869	1.175	14.145	17.149	14.145	14.338	14.145	14.338	14.145
386	w	0.434	2.038	r	1.107	0.932	7.762	7.718	7.781	7.736	7.762	7.718	7.686
463	e	1.312	2.036	p	1.003	1.033	13.683	13.811	13.997	13.997	16.018	13.997	13.735
369	l	1.052	2.025	m	1.295	0.73	34.61	34.61	34.61	34.61	34.254	34.61	34.585
160	c	1.007	2.015	w	0.844	1.171	14.798	14.709	14.692	14.798	14.727	14.709	14.727
389	c	0.592	2.001	k	0.92	1.081	9.295	10.777	9.295	10.801	10.776	9.447	9.327
187	r	0.403	1.96	w	0.981	0.979	20.855	20.855	26.185	20.804	20.606	20.827	20.606
165	p	0.73	1.952	w	1.09	0.862	10.636	10.647	10.71	10.647	10.636	10.636	10.647
169	v	0.624	1.951	c	1.146	0.805	9.247	8.287	8.293	8.508	8.397	8.48	8.397
658	s	0.799	1.944	q	1.105	0.839	14.983	14.983	14.998	14.983	14.983	14.983	15.191
485	g	1.097	1.94	y	1.198	0.742	9.422	10.604	9.276	9.422	9.244	9.347	9.422
498	c	0.461	1.908	l	1.088	0.82	9.775	11.142	9.683	11.491	11.191	11.124	9.683
318	y	0.818	1.907	q	0.933	0.974	9.679	9.748	9.555	9.679	11.178	9.679	9.931
378	w	1.154	1.891	q	0.907	0.984	20.665	20.751	20.751	20.879	20.879	21.41	20.751
375	f	0.949	1.881	d	0.874	1.007	14.687	17.67	14.528	17.669	14.47	14.687	14.528
709	r	0.652	1.849	d	1.06	0.789	8.898	8.818	8.818	8.818	8.832	8.813	8.716
747	r	2.298	1.821	f	1.042	0.78	14.66	14.456	14.506	14.66	14.66	16.834	14.66
388	c	0.38	1.806	y	0.907	0.899	8.261	8.061	8.061	9.386	8.336	8.314	8.164
628	w	1.161	1.785	p	0.956	0.829	13.139	13.199	13.177	13.115	13.008	13.115	13.199
331	g	2.664	1.777	c	0.405	1.372	72.385	72.385	72.385	72.385	122.29	72.385	72.385
727	v	1.602	1.777	y	1.173	0.605	29.433	29.454	29.454	29.433	29.407	29.303	37.771
547	k	1.031	1.773	w	0.754	1.018	19.885	19.684	24.783	19.805	19.684	24.99	19.684
640	i	0.542	1.766	k	0.988	0.778	25.017	25.134	24.721	24.721	24.721	25.107	25.082
675	v	0.823	1.745	e	0.93	0.815	20.696	20.696	20.696	20.87	26.049	20.904	20.87
322	t	2.991	1.739	i	0.516	1.222	341.833	341.833	341.833	341.833	341.833	341.833	341.833
453	c	1.151	1.734	w	1.163	0.571	16.147	16.082	15.999	16.147	16.155	19.036	15.421
185	n	1.672	1.708	h	0.65	1.058	69.156	69.504	69.504	69.504	69.504	69.504	69.504
381	y	0.325	1.701	c	0.82	0.881	11.571	11.571	11.638	11.571	11.6	11.362	13.852
462	p	0.816	1.683	m	0.811	0.872	10.127	8.941	8.808	8.798	8.798	10.189	8.941
320	c	1.129	1.659	g	0.672	0.987	20.272	25.211	20.226	20.304	20.226	20.33	20.238
316	p	0.979	1.645	w	1.14	0.505	13.963	14.006	14.006	13.963	14.006	13.963	13.963
461	n	0.794	1.612	m	0.776	0.836	16.33	16.415	16.33	16.33	16.305	16.33	16.33
181	y	0.842	1.603	k	0.712	0.891	11.554	11.554	11.431	11.47	11.431	11.522	11.47
635	w	1.608	1.593	t	0.74	0.853	16.557	16.557	16.557	16.61	16.61	16.61	16.557
184	i	0.986	1.571	y	0.573	0.998	43.048	43.048	43.093	43.048	43.048	43.053	43.053
343	h	0.722	1.565	n	0.651	0.915	11.824	11.792	11.836	13.842	11.824	11.824	11.947
231	v	0.612	1.552	c	0.832	0.721	8.659	8.83	9.031	8.948	8.814	8.948	8.948
744	r	0.956	1.551	f	0.937	0.614	10.493	12.142	10.493	10.493	10.556	10.493	10.418
208	q	0.804	1.516	g	0.655	0.861	19.205	19.226	19.379	19.205	19.285	19.205	19.205
491	t	1.321	1.513	y	0.843	0.669	18.243	18.243	17.988	18.145	18.145	18.145	18.243
495	m	0.62	1.512	t	0.674	0.838	13.193	16.135	13.193	13.128	13.249	13.275	13.193
342	h	0.677	1.486	q	0.764	0.722	16.228	16.228	16.071	16.228	16.235	16.228	16.13
594	d	1.218	1.482	w	0.742	0.74	17.277	17.487	17.56	21.374	17.56	17.335	17.277
589	k	0.754	1.478	e	0.797	0.68	10.056	10.033	9.98	10.206	10.245	10.206	10.033
736	t	2.134	1.476	l	0.747	0.729	40.474	40.328	40.328	40.571	53.883	40.571	40.328
396	m	0.776	1.473	r	0.73	0.742	7.872	8.82	7.848	7.848	7.782	7.773	7.767
726	r	0.474	1.459	s	0.685	0.773	11.148	11.148	11.087	11.182	11.148	11.133	11.097
574	e	1.551	1.452	q	0.526	0.926	109.758	109.758	109.758	109.758	109.758	109.758	109.758
361	p	0.563	1.447	c	0.848	0.599	7.642	7.873	7.781	7.811	7.781	7.865	7.781
737	p	0.744	1.44	g	0.559	0.881	30.792	30.785	30.785	30.785	30.785	30.813	30.785
588	m	2.208	1.437	c	0.487	0.95	48.211	48.211	48.211	48.153	48.211	48.153	48.153
570	g	1.331	1.43	y	0.671	0.76	42.695	42.695	42.695	42.695	42.695	42.695	42.695
334	h	1.513	1.423	k	0.65	0.774	26.1	26.1	26.1	26.1	26.1	26.1	26.1
499	t	0.515	1.421	i	0.671	0.75	5.398	5.355	5.415	5.453	5.958	5.428	5.471
202	y	1.909	1.415	c	0.508	0.907	31.114	31.374	31.114	31.374	43.089	31.114	31.114
633	y	1.995	1.394	d	0.685	0.709	23.944	24.131	24.131	24.131	31.29	23.944	24.131
156	r	1.329	1.384	c	0.558	0.827	25.369	25.369	25.369	25.369	25.369	25.369	25.369
176	k	1.061	1.373	w	0.642	0.73	11.595	11.512	11.61	11.61	11.425	11.559	11.425
209	p	1.183	1.365	m	0.67	0.695	17.167	17.167	17.19	17.167	17.351	17.145	17.167
232	d	0.395	1.363	c	0.688	0.676	5.749	5.749	5.809	6.433	5.749	6.51	5.749
206	d	0.974	1.352	r	0.512	0.84	30.942	30.942	31.083	30.942	30.903	30.942	30.942
376	g	1.384	1.336	e	0.759	0.577	20.239	20.239	19.932	20.239	20.238	20.238	20.238
452	h	0.416	1.334	k	0.672	0.662	8.372	8.372	8.301	9.686	8.301	8.372	8.324
569	p	0.561	1.313	c	0.63	0.683	7.117	8.233	7.148	8.327	7.148	6.924	7.148
738	s	1.446	1.312	y	0.612	0.7	27.733	27.428	27.733	27.558	27.733	27.706	27.706
158	m	1.235	1.31	v	0.535	0.775	33.611	33.611	33.611	33.611	33.611	33.611	33.611
321	y	2.892	1.297	w	0.493	0.804	105.218	105.218	105.218	105.218	260.126	105.218	105.218
486	y	3.793	1.283	c	0.394	0.889	69.432	69.432	69.432	69.432	69.432	69.432	69.432
196	t	0.92	1.28	m	0.643	0.636	8.764	8.764	8.856	10.035	8.82	8.82	8.856
139	c	0.803	1.255	t	0.432	0.823	9.275	9.285	9.307	9.29	10.914	9.404	9.241
467	w	0.651	1.249	e	0.523	0.726	12.378	12.378	12.378	12.378	12.381	12.47	12.446
420	f	0.929	1.247	y	0.522	0.725	15.484	15.484	15.484	15.484	15.495	15.554	19.147
714	k	0.775	1.234	w	0.589	0.645	12.142	12.142	12.142	12.251	12.142	12.163	12.136
144	a	0.478	1.233	p	0.514	0.719	12.514	12.519	12.455	12.514	12.514	12.519	12.514
211	m	0.981	1.228	h	0.625	0.603	17.094	16.99	16.841	16.99	17.089	16.658	16.99
674	g	1.758	1.215	n	0.499	0.716	61.639	61.639	61.639	61.639	61.639	107.38	61.639
466	e	0.949	1.214	l	0.637	0.578	11.461	11.293	11.37	11.151	11.37	11.293	11.329
568	p	1.369	1.197	l	0.61	0.587	16.585	16.585	20.449	16.585	16.259	16.585	16.505
430	l	1.815	1.167	e	0.472	0.696	25.511	25.511	25.42	25.42	25.511	25.511	25.37
724	p	2.391	1.156	v	0.372	0.784	110.148	110.148	110.148	110.148	110.148	110.148	110.148
719	a	1.024	1.143	v	0.475	0.668	30.788	30.784	30.784	30.784	30.784	30.784	30.784
625	i	1.017	1.142	c	0.604	0.538	16.074	16.074	16.138	16.138	16.107	16.138	16.107
482	i	1.464	1.139	k	0.583	0.556	25.006	25.006	24.705	24.866	24.705	25.006	24.866
742	q	0.973	1.139	v	0.508	0.631	24.267	24.436	24.267	24.267	24.596	24.298	24.492
634	f	1.561	1.137	a	0.546	0.591	25.936	26.331	25.953	26.331	25.953	25.936	26.012
325	t	3.009	1.118	i	0.458	0.66	146.544	146.544	146.544	146.544	146.544	146.544	146.544
489	t	2.798	1.107	v	0.632	0.475	83.613	83.962	83.962	83.613	83.962	83.613	83.962
333	m	1.042	1.097	p	0.575	0.522	19.272	19.45	19.45	19.29	19.29	19.272	19.272
359	y	0.5	1.09	w	0.589	0.501	7.763	7.658	7.8	9.136	7.977	7.949	7.943
164	c	0.884	1.078	q	0.522	0.556	11.43	11.487	11.487	11.43	11.487	11.374	11.415
730	v	1.54	1.065	w	0.667	0.398	14.533	14.533	14.182	14.182	14.533	17.4	14.518
142	a	2.484	1.059	r	0.713	0.346	39.717	39.717	39.717	39.717	39.266	39.207	39.717
425	t	1.87	1.039	d	0.394	0.644	25.852	25.852	25.852	25.852	33.409	25.794	25.852
549	v	1.356	1.038	g	0.472	0.566	30.08	30.3	42.169	30.3	30.3	30.08	30.3
621	h	1.313	1.032	c	0.433	0.599	22.814	29.945	22.774	22.707	22.774	22.707	22.814
575	i	2.315	1.029	f	0.547	0.482	52.267	52.267	52.267	52.565	52.267	52.565	52.267
170	a	0.789	1.004	m	0.429	0.574	18.555	18.555	18.311	18.478	18.467	18.555	18.555
328	r	0.535	0.998	w	0.466	0.532	8.693	8.682	8.706	10.24	8.651	8.651	8.749
484	q	1.609	0.995	i	0.51	0.484	45.693	45.693	45.497	45.693	45.497	45.693	45.727
656	i	2.143	0.988	c	0.425	0.563	74.943	74.943	74.943	74.943	74.943	75.046	74.943
585	p	1.298	0.96	y	0.48	0.48	15.48	15.694	15.555	15.694	15.54	15.694	15.555
114	a	1.893	0.959	p	0.334	0.625	120.485	121.709	70.859	70.859	70.859	70.859	70.859
387	w	1.095	0.952	s	0.513	0.439	13.335	13.316	13.181	13.316	15.947	13.316	13.316
368	v	0.993	0.939	c	0.411	0.529	9.291	9.32	9.291	9.348	10.747	9.348	9.348
746	l	2.349	0.935	m	0.58	0.354	50.265	49.683	50.126	50.265	50.265	50.126	50.265
668	a	0.43	0.932	d	0.47	0.462	6.752	6.71	6.754	6.818	6.752	6.682	6.775
360	h	0.323	0.931	w	0.459	0.472	6.179	6.231	6.179	7.15	6.15	6.231	6.179
141	l	1.022	0.93	w	0.563	0.367	12.615	12.256	12.256	12.9	12.9	15.378	12.9
173	a	2.588	0.921	i	0.398	0.523	137.273	137.999	137.273	137.273	137.273	137.273	137.273
143	n	0.872	0.913	d	0.427	0.487	10.448	10.448	10.487	10.448	10.479	10.43	10.487
712	h	1.548	0.907	c	0.503	0.404	18.472	18.474	18.474	18.472	18.472	18.472	18.472
413	q	0.695	0.903	v	0.411	0.492	9.953	10.006	10.08	11.978	10.044	10.071	10.006
167	w	1.658	0.901	l	0.461	0.44	13.244	13.244	13.066	13.129	13.244	13.066	13.129
344	m	0.248	0.9	c	0.427	0.473	6.25	6.281	6.176	6.202	6.174	7.227	6.175
390	g	2.126	0.898	d	0.574	0.324	44.622	44.437	44.622	44.437	44.622	44.622	44.622
427	w	1.71	0.897	h	0.407	0.489	15.006	15.006	14.951	15.006	15.053	14.719	15.053
533	k	1.211	0.891	w	0.331	0.559	28.405	28.405	39.656	28.46	39.599	28.405	28.46
140	r	1.321	0.88	c	0.447	0.433	9.394	9.329	9.554	11.004	9.563	9.394	9.554
663	q	0.648	0.872	l	0.499	0.374	9.297	9.391	9.297	9.413	9.373	9.38	9.38
197	p	0.574	0.867	a	0.425	0.442	13.978	14.068	14.074	14.074	14.094	17.407	14.037
687	f	1.628	0.854	w	0.489	0.365	13.075	13.075	13.075	13.108	13.075	13.198	12.958
691	k	0.616	0.847	r	0.415	0.432	14.187	11.661	11.564	11.61	14.209	11.61	11.661
487	g	3.534	0.843	e	0.147	0.695	326.871	326.871	326.871	326.871	326.871	326.871	326.871
419	t	0.696	0.841	c	0.483	0.358	6.225	7.139	6.225	6.225	6.189	6.248	6.191
729	f	2.162	0.841	a	0.344	0.497	18.669	18.669	18.483	18.669	18.483	23.676	23.503
213	f	1.627	0.836	y	0.486	0.35	21.304	21.293	20.936	21.217	21.392	21.217	21.293
708	l	1.292	0.835	f	0.377	0.458	41.347	41.139	41.139	41.353	41.347	41.139	41.139
715	k	0.581	0.832	c	0.365	0.467	9.63	9.595	9.63	9.63	9.621	11.738	9.63
745	e	0.549	0.823	w	0.383	0.44	9.962	9.962	11.885	9.904	9.849	9.999	9.849
127	h	0.478	0.813	l	0.451	0.361	10.024	9.799	10	10.024	10.002	10.002	10
653	p	2.277	0.812	h	0.262	0.55	115.051	115.051	114.791	115.051	114.791	115.051	115.051
183	p	2.112	0.807	q	0.343	0.464	24.884	24.805	24.884	32.18	32.611	24.884	24.884
546	v	0.941	0.796	w	0.401	0.395	18.162	18.184	18.23	18.184	18.162	18.162	18.162
205	n	0.583	0.786	p	0.38	0.406	7.373	7.492	7.349	7.492	7.388	7.388	7.435
431	m	0.808	0.782	w	0.409	0.373	11.932	12.043	11.976	14.546	11.976	11.932	11.953
540	p	1.784	0.778	a	0.355	0.423	44.659	44.659	44.659	44.659	44.659	44.659	44.659
642	d	2.312	0.775	g	0.307	0.469	112.849	112.831	112.849	112.849	112.849	112.849	112.849
743	r	2.556	0.76	k	0.381	0.379	116.552	116.552	116.552	117.036	116.552	116.552	116.552
414	k	0.829	0.757	l	0.366	0.392	14.091	14.152	14.087	14.239	14.127	14.127	14.08
578	r	1.197	0.754	f	0.48	0.274	7.782	7.782	7.782	7.765	7.782	7.765	8.937
454	v	0.629	0.753	r	0.387	0.367	11.778	11.787	11.766	11.766	11.766	11.661	11.766
572	e	0.543	0.752	v	0.364	0.388	11.917	11.988	11.93	11.988	11.984	14.565	12.091
666	a	0.74	0.723	v	0.35	0.373	17.3	17.377	17.377	17.483	17.3	17.3	17.3
128	r	0.525	0.713	m	0.348	0.364	7.897	7.908	7.908	9.49	7.874	7.897	7.891
312	p	0.565	0.709	m	0.364	0.344	7.248	7.248	7.177	7.066	7.248	7.193	7.182
416	k	1.158	0.702	l	0.337	0.365	10.055	10.075	10.141	10.08	10.08	10.104	10.055
204	i	1.272	0.693	t	0.31	0.383	29.663	29.663	29.663	29.663	29.663	29.8	29.663
133	e	1.526	0.687	r	0.325	0.362	23.449	23.76	23.753	23.753	23.644	23.753	23.753
146	q	0.429	0.677	y	0.345	0.332	6.922	5.998	5.96	5.96	5.96	5.829	5.96
728	h	0.657	0.676	w	0.333	0.343	6.514	6.448	6.448	6.514	6.448	7.312	6.448
417	v	1.878	0.67	l	0.404	0.265	20.908	25.979	26.192	26.056	20.86	20.908	20.908
166	e	1.408	0.669	m	0.35	0.319	10.794	10.656	10.656	10.753	10.794	10.794	10.656
313	d	0.772	0.667	m	0.35	0.317	13.392	13.392	13.516	13.538	13.516	13.526	13.516
660	l	2.095	0.663	y	0.379	0.284	33.961	33.961	33.314	33.961	33.961	46.271	33.845
536	s	1.293	0.662	c	0.288	0.374	41.671	41.671	41.706	41.706	41.706	41.706	41.706
115	m	1.281	0.658	p	0.252	0.406	28.97	28.97	28.984	28.97	40.494	28.984	29.001
447	l	1.175	0.644	v	0.275	0.369	17.458	17.334	17.458	17.35	17.458	17.458	17.458
673	i	1.476	0.636	r	0.356	0.28	19.714	19.696	19.714	19.696	19.696	19.714	19.474
326	t	3.313	0.634	e	0.442	0.192	138.088	82.841	81.969	82.841	82.841	82.841	82.841
637	v	1.548	0.632	a	0.36	0.272	19.755	19.628	19.755	19.755	19.755	19.755	19.755
534	p	0.798	0.631	c	0.291	0.34	9.526	9.613	9.666	9.526	9.59	9.613	9.59
332	v	2.333	0.63	c	0.344	0.286	72.562	72.562	72.998	72.562	122.416	72.562	72.998
706	k	0.511	0.626	h	0.279	0.347	7.656	7.662	7.662	7.656	7.656	7.664	7.656
448	s	1.015	0.622	d	0.333	0.289	12.325	12.156	12.197	12.156	12.156	14.821	12.271
410	q	0.954	0.62	h	0.359	0.261	8.834	8.791	8.753	8.753	8.8	8.811	8.811
629	d	2.202	0.619	s	0.199	0.42	46.107	68.129	46.107	46.107	46.107	46.107	46.107
201	a	0.247	0.612	e	0.276	0.336	9.042	9.103	9.077	9.198	9.198	9.077	9.077
397	p	0.627	0.611	w	0.289	0.321	7.96	7.93	7.968	7.96	7.933	7.968	7.992
464	v	0.951	0.597	k	0.302	0.296	17.532	17.501	17.486	17.532	17.501	17.486	17.501
131	y	3.258	0.595	h	0.25	0.345	61.057	61.057	61.057	61.057	60.532	61.057	61.057
327	g	3.05	0.594	s	0.348	0.245	72.797	72.797	72.21	72.797	72.797	72.797	72.797
113	p	0.706	0.593	m	0.319	0.274	8.756	8.807	8.756	8.68	8.807	8.756	8.699
157	v	2.247	0.587	l	0.334	0.254	68.725	68.725	68.725	68.725	68.725	68.725	68.725
626	g	1.947	0.57	d	0.265	0.305	66.717	66.717	66.717	66.791	66.717	66.791	66.717
741	i	2.202	0.569	l	0.276	0.293	68.78	68.78	68.969	68.969	68.78	68.969	68.969
456	g	2.365	0.565	w	0.272	0.293	71.815	71.815	71.815	71.815	71.191	71.815	71.487
596	e	1.434	0.562	l	0.302	0.26	18.081	18.087	18.177	18.177	18.036	18.177	18.075
593	n	1.356	0.56	a	0.278	0.281	12.796	12.843	12.843	12.809	12.796	12.717	12.809
161	m	0.944	0.559	c	0.276	0.283	18.082	18.349	18.168	18.273	18.273	18.273	18.273
538	g	3.312	0.559	m	0.302	0.257	135.13	135.13	135.13	135.13	135.13	135.13	135.13
690	l	0.85	0.555	p	0.299	0.256	13.993	13.946	14.134	14.134	13.946	13.964	14.134
233	e	0.278	0.553	h	0.27	0.283	7.51	7.478	7.48	7.422	7.527	7.527	7.478
545	d	0.743	0.55	m	0.259	0.29	13.155	13.145	13.145	13.145	13.103	13.145	13.155
571	e	0.993	0.549	m	0.259	0.29	17.685	17.685	17.685	17.685	17.685	22.415	17.685
459	p	1.947	0.542	i	0.331	0.211	31.692	31.937	31.435	31.937	31.937	31.769	31.937
364	r	0.872	0.53	w	0.254	0.276	9.845	9.721	9.803	9.819	9.721	9.721	9.819
535	g	1.564	0.528	y	0.245	0.282	17.218	17.218	22.196	17.218	17.085	17.218	17.218
147	k	0.591	0.525	h	0.256	0.27	9.351	9.273	9.262	9.351	9.273	9.273	9.297
337	r	0.617	0.524	p	0.245	0.279	7.496	6.448	6.4	6.4	6.448	6.4	6.501
677	h	2.508	0.524	d	0.226	0.298	116.28	116.28	116.28	116.28	116.28	116.28	116.28
135	h	0.41	0.521	w	0.279	0.242	6.26	6.44	6.487	7.693	6.528	7.679	6.45
129	w	1.194	0.517	d	0.268	0.249	9.679	9.718	9.621	9.679	9.64	9.679	9.679
739	g	3.383	0.508	m	0.364	0.145	74.784	75.921	75.921	75.921	75.921	75.921	75.921
336	h	3.206	0.496	s	0.216	0.28	44.129	44.129	44.129	44.129	43.965	44.129	44.129
159	v	1.415	0.492	y	0.292	0.2	15.818	15.818	15.833	15.818	15.828	15.818	15.818
707	e	1.155	0.48	c	0.245	0.234	10.095	10.095	10.095	10.095	10.003	9.969	10.01
735	k	2.012	0.478	m	0.267	0.212	24.9	24.735	24.773	24.773	32.256	24.735	24.735
412	i	1.447	0.474	d	0.218	0.256	28.966	29.025	28.887	28.887	28.887	28.887	28.887
620	y	2.303	0.468	c	0.255	0.212	30.977	30.977	30.989	31.033	42.001	31.033	30.977
590	g	2.038	0.46	r	0.192	0.268	41.334	41.334	41.334	41.334	41.334	41.334	41.334
422	g	0.849	0.451	p	0.197	0.254	21.431	21.431	21.402	21.431	21.418	21.402	21.431
627	y	1.174	0.45	v	0.223	0.227	11.285	14.194	11.212	11.362	11.362	11.362	11.212
198	e	0.653	0.434	p	0.236	0.198	7.99	7.937	7.99	8.023	7.941	8.023	7.852
449	s	1.293	0.428	q	0.194	0.234	14.263	11.764	11.831	11.831	14.489	11.831	11.831
180	v	1.582	0.426	l	0.205	0.221	30.699	30.648	30.699	30.648	30.648	30.699	30.648
200	i	1.748	0.419	g	0.212	0.207	42.754	31.252	43.053	31.252	31.141	31.141	31.141
622	t	2.805	0.412	p	0.246	0.166	81.676	81.676	81.676	81.676	81.676	81.676	81.453
319	i	1.774	0.409	k	0.222	0.188	31.539	31.627	31.627	31.679	31.679	31.627	31.627
423	v	2.096	0.397	m	0.195	0.202	47.849	47.849	48.132	47.849	47.819	47.849	47.849
686	a	2.24	0.393	c	0.228	0.165	71.328	71.328	122.023	71.328	71.328	70.268	71.328
418	t	1.753	0.389	g	0.171	0.218	31.213	31.213	42.954	31.213	31.213	31.213	31.213
177	i	1.094	0.376	y	0.199	0.177	14.795	14.82	14.82	14.82	18.229	14.714	14.714
671	a	1.902	0.373	q	0.219	0.154	25.136	25.136	25.136	25.137	25.136	25.136	32.831
409	l	1.176	0.37	q	0.154	0.216	16.16	16.192	16.192	16.106	16.146	16.16	16.192
136	e	0.548	0.366	g	0.179	0.188	7.582	7.582	7.582	9.145	7.621	7.633	7.633
210	k	1.081	0.366	c	0.206	0.16	13.643	13.654	13.543	13.654	13.543	13.643	13.591
595	p	1.793	0.365	d	0.142	0.224	39.863	39.863	39.863	39.863	39.863	39.708	39.863
154	g	2.024	0.364	h	0.159	0.206	29.649	29.649	29.649	29.649	29.653	41.005	29.649
733	i	1.886	0.361	y	0.177	0.183	43.49	43.49	43.49	43.49	43.49	65.034	43.521
451	r	1.436	0.351	w	0.161	0.19	9.241	9.241	9.241	9.223	9.241	9.241	9.241
137	r	0.575	0.348	p	0.171	0.177	6.405	6.462	6.511	7.801	6.452	6.424	6.452
539	k	0.988	0.336	c	0.182	0.154	5.769	6.824	5.868	6.862	6.918	5.832	5.832
591	y	4.207	0.333	w	0.097	0.236	290.439	290.439	290.439	290.439	290.439	290.439	290.439
406	e	0.321	0.332	w	0.149	0.183	7.184	7.184	7.206	8.626	7.138	7.213	7.138
212	i	1.619	0.328	q	0.165	0.162	41.789	41.899	41.899	41.957	41.899	41.789	41.789
315	d	1.66	0.318	g	0.145	0.173	22.032	22.032	22.032	22.032	22.032	21.96	22.032
132	r	0.839	0.317	p	0.168	0.15	13.617	11.159	11.216	11.185	11.127	11.113	13.463
644	i	2.724	0.317	y	0.193	0.125	73.381	73.381	73.381	73.381	73.381	73.381	73.381
638	g	2.714	0.314	e	0.164	0.15	130.236	130.827	130.236	130.236	130.236	130.236	130.236
669	e	1.822	0.31	a	0.171	0.138	23.887	23.887	23.887	23.887	23.644	23.864	23.644
676	p	2.026	0.309	r	0.153	0.156	17.407	17.407	17.407	17.407	17.407	17.407	17.407
732	e	1.143	0.308	h	0.158	0.15	11.59	11.606	13.959	11.59	11.543	11.59	11.59
672	v	2.456	0.305	t	0.119	0.187	65.351	65.351	64.989	65.351	65.351	65.351	65.351
651	i	2.336	0.299	c	0.114	0.185	119.173	119.28	119.173	119.28	119.173	119.173	119.28
207	s	1.835	0.295	p	0.155	0.139	34.116	34.116	34.118	34.116	46.522	34.118	34.116
155	d	2.186	0.285	k	0.122	0.162	42.688	42.688	42.688	42.688	42.688	42.688	42.688
731	d	1.33	0.28	a	0.145	0.135	13.968	13.916	14.062	14.027	13.957	14.022	14.027
648	g	3.598	0.256	a	0.167	0.089	135.415	135.415	135.415	135.415	135.415	135.415	135.415
174	c	1.592	0.252	w	0.144	0.109	14.45	14.35	14.469	14.426	14.35	14.426	14.381
130	t	2.142	0.248	i	0.123	0.126	46.029	46.014	46.029	46.029	46.029	46.029	46.029
623	g	3.452	0.243	s	0.156	0.087	128.093	128.093	128.093	128.093	128.093	128.093	128.093
179	a	1.315	0.239	p	0.116	0.123	30.163	30.163	30.163	30.163	30.146	30.163	30.163
641	k	2.621	0.233	r	0.14	0.093	74.939	126.004	74.939	74.939	74.939	74.939	74.939
329	p	3.357	0.227	a	0.132	0.095	72.167	72.167	72.487	71.909	72.167	72.487	72.487
457	g	2.504	0.217	v	0.131	0.086	71.928	71.561	71.625	71.561	71.625	71.928	71.625
548	i	1.739	0.214	g	0.094	0.12	62.976	62.976	62.976	62.976	62.976	62.976	62.862
688	v	2.199	0.198	w	0.112	0.086	31.597	31.597	43.175	31.597	31.597	31.397	31.582
323	s	3.154	0.185	d	0.109	0.076	143.037	143.037	143.037	142.894	143.037	143.037	143.037
624	d	4.138	0.165	s	0.106	0.059	390.054	390.054	390.054	390.054	390.054	390.054	390.054
490	e	3.848	0.162	s	0.104	0.058	387.562	387.562	387.562	387.562	387.562	387.562	387.562
145	l	2.5	0.159	w	0.094	0.065	44.663	44.663	44.663	44.663	44.527	44.589	44.663
639	r	4.196	0.137	h	0.088	0.049	363.492	363.492	363.492	363.492	363.492	363.492	363.492
667	v	2.417	0.133	g	0.067	0.066	67.288	67.288	67.342	67.342	67.288	67.342	67.288
424	p	3.6	0.131	r	0.046	0.086	289.989	289.989	289.989	289.989	289.989	289.989	289.989
740	k	3.954	0.122	d	0.078	0.044	350.197	350.197	350.197	350.197	350.197	350.197	350.197
573	g	3.784	0.112	e	0.072	0.04	341.379	341.379	341.379	341.379	341.379	341.379	341.379
665	p	2.35	0.106	t	0.051	0.055	40.522	40.522	40.522	40.522	40.538	40.522	40.522
655	e	3.066	0.097	y	0.055	0.041	130.343	130.343	130.343	130.343	130.343	130.343	130.343
324	g	3.538	0.089	n	0.044	0.045	308.58	308.58	308.58	308.58	308.58	308.58	308.58
330	k	3.75	0.079	d	0.042	0.037	318.668	318.668	318.668	318.668	318.668	318.668	318.668
178	g	3.275	0.057	f	0.023	0.034	282.038	282.038	282.038	282.038	282.038	282.038	282.038
734	p	4.045	0.047	e	0.024	0.024	318.042	318.042	318.042	318.042	318.042	318.042	318.042
657	e	3.433	0.031	y	0.015	0.016	317.878	317.878	317.878	317.878	317.878	317.878	317.878
