# Supplementary material for: In silico analysis of class I adenylate-forming enzymes reveals family and group-specific conservations
Source: PLoS One. 2018 Sep 4;13(9):e0203218. doi: 10.1371/journal.pone.0203218 (PMC6122825; doi:10.1371/journal.pone.0203218)
Supplement: S9 Dataset — (TXT) [file pone.0203218.s011.txt]

S9 Dataset. Complete GEnt results of FAALs.
Luc,C4B,Lon,Med,Pep,Acetyl,Malonyl,FAAL,FD10
Group:	8	...	FAAL
Field	1:00	Entropy	for	all	aligned	sequences
Field	2:00	Cross	Entropy	for	group	(total)	alignment
Field	3:00	Cross	Entropy	component	for	group	(	p(i))
Field	4:00	Cross	Entropy	component	for	not-group	(q(i))
Fields	5	->	14:00	Total	cross	entropy	for	the	group	with	a	sequence
removed	from	the	group
492.285	..	11345.077	5759.993	5585.084	...	38364.566	38419.934	38416.32	38764.082	38362.926	38362.973	38363.797	38382.605
492.285	..	11345.077	5759.993	5585.084	...	38362.621	38742.867	38497.836	38364.41	38365.152	38364.902	38370.324	38381.465
492.285	..	11345.077	5759.993	5585.084	...	38371.148
Field	1:00	Best	possible	score	for	all	sequences
Field	2:00	Best	possible	score	for	group	alignment
Fields	3	->	12:00	Cross	validation	score	for	the	sequence	against	the	group
910.572	..	1234.267	...	1613.623	1579.539	1624.99	1651.322	1648.684	1648.418	1650.148	1630.778
910.572	..	1234.267	...	1654.89	1654.536	1597.524	1621.191	1612.318	1616.484	1614.403	1524.938
910.572	..	1234.267	...	1528.751
Field	1:00	Alignment	Position	or	Index
Field	2:00	Entropy	at	Position	for	all	sequences
Field	3:00	Consensus	Sequence	for	the	entire	alignment
Field	4:00	Consensus	Sequence	for	the	group	alignment
Field	5:00	Cross	Entropy	at	Position	for	group	(total)
Field	6:00	Cross	Entropy	at	Position	for	group	(	p(i))
Field	7:00	Cross	Entropy	at	Position	for	not-group	(q(i))
Fields	8	->	17:00	Total	cross	entropy	for	the	group	at	the	position	a
sequence	removed	from	the	group
Index	Family Res	Family Ent	Group Ent	Group Res
368	v	0.993	17.034	w	10.933	6.101	209.327
408	f	1.188	16.45	w	10.826	5.623	208.197
746	l	2.349	14.967	c	8.621	6.346	85.896
425	t	1.87	12.632	f	7.341	5.291	72.753
430	l	1.815	11.704	c	6.251	5.453	44.951
729	f	2.162	11.188	p	5.214	5.973	38.741
390	g	2.126	11	f	6.01	4.99	32.017
649	y	1.876	10.489	r	5.618	4.871	41.547
675	v	0.823	10.094	f	5.8	4.294	126.506
686	a	2.24	9.984	r	5.563	4.421	29.021
484	q	1.609	9.652	p	5.729	3.923	130.339
187	r	0.403	9.615	p	6.018	3.597	113.126
677	h	2.508	9.504	i	4.773	4.732	21.571
721	y	1.937	9.461	e	4.779	4.682	26.24
195	y	1.763	9.443	k	4.717	4.726	26.636
718	t	0.887	9.44	h	5.701	3.739	56.08
654	a	0.691	9.329	q	5.608	3.721	104.057
652	y	1.249	8.756	w	4.75	4.006	60.561
714	k	0.775	8.471	i	5.097	3.374	51.52
320	c	1.129	8.164	q	3.598	4.566	105.813
535	g	1.564	8.113	v	3.923	4.19	95.805
708	l	1.292	8.105	h	4.43	3.675	16.819
658	s	0.799	7.989	y	4.83	3.159	20.428
489	t	2.798	7.886	a	3.617	4.268	106.216
672	v	2.456	7.837	g	3.721	4.116	32.992
185	n	1.672	7.725	y	4.327	3.398	30.146
707	e	1.155	7.673	f	4.067	3.606	22.853
176	k	1.061	7.562	y	3.005	4.558	94.614
485	g	1.097	7.523	c	4.605	2.917	130.362
669	e	1.822	7.396	s	3.488	3.908	21.421
670	a	1.681	7.376	g	4.564	2.812	31.43
117	w	1.34	7.303	f	2.821	4.482	93.757
199	e	1.553	7.168	k	3.653	3.515	46.755
722	k	1.605	6.844	v	3.502	3.342	13.977
421	c	0.882	6.813	g	3.592	3.221	41.48
420	f	0.929	6.757	s	3.081	3.677	91.433
163	n	1.889	6.727	t	3.319	3.408	19.819
676	p	2.026	6.665	v	3.254	3.411	16.254
651	i	2.336	6.511	h	4.723	1.788	53.381
417	v	1.878	6.484	g	2.918	3.566	27.808
724	p	2.391	6.406	d	3.025	3.381	12.792
426	i	0.96	6.316	g	3.114	3.203	45.279
687	f	1.628	6.265	l	3.087	3.178	41.398
453	c	1.151	6.226	a	2.909	3.317	98.546
537	c	1.249	6.213	c	2.568	3.645	40.402
647	g	1.423	6.16	y	3.433	2.727	16.596
387	w	1.095	6.093	y	2.943	3.15	40.407
655	e	3.066	6.067	d	2.566	3.501	96.992
181	y	0.842	6.044	a	2.657	3.387	87.12
161	m	0.944	5.963	y	3.509	2.454	27.438
727	v	1.602	5.95	l	2.648	3.302	89.228
671	a	1.902	5.924	d	3.378	2.546	15.728
629	d	2.202	5.914	h	2.291	3.623	17.667
428	r	0.529	5.847	d	2.99	2.857	23.707
202	y	1.909	5.834	l	1.999	3.835	13.206
423	v	2.096	5.727	q	1.983	3.743	88.381
327	g	3.05	5.723	m	3.937	1.786	23.778
374	d	0.88	5.57	d	2.413	3.157	86.45
706	k	0.511	5.562	l	2.833	2.729	24.577
482	i	1.464	5.497	w	2.278	3.219	84.968
730	v	1.54	5.42	p	3.018	2.402	18.944
712	h	1.548	5.406	e	2.278	3.128	13.475
334	h	1.513	5.375	i	2.246	3.129	36.819
140	r	1.321	5.361	a	2.262	3.099	38.332
366	w	1.737	5.32	v	2.637	2.683	16.556
650	w	2.197	5.306	d	1.688	3.618	97.254
680	w	1.133	5.21	d	2.249	2.961	13.002
233	e	0.278	5.192	l	2.762	2.43	16.92
646	y	1.246	5.182	m	2.115	3.067	35.26
645	k	2.2	5.03	v	1.831	3.199	97.611
325	t	3.009	5.021	w	1.822	3.199	107.156
457	g	2.504	5.007	i	1.94	3.068	97.172
171	y	1.208	5.006	f	2.263	2.743	79.106
637	v	1.548	4.952	t	1.896	3.056	83.291
406	e	0.321	4.915	f	2.571	2.343	16.203
621	h	1.313	4.881	d	2.041	2.84	34.829
375	f	0.949	4.829	m	2.433	2.396	36.137
141	l	1.022	4.811	g	2.688	2.123	22.211
429	m	0.657	4.811	y	2.36	2.451	34.519
378	w	1.154	4.741	i	1.777	2.964	31.747
174	c	1.592	4.731	y	1.661	3.07	81.54
667	v	2.417	4.683	h	2.758	1.925	11.535
534	p	0.798	4.634	f	1.981	2.654	14.914
424	p	3.6	4.626	n	3.164	1.462	19.747
196	t	0.92	4.589	w	2.856	1.734	9.619
731	d	1.33	4.499	h	2.091	2.408	14.841
319	i	1.774	4.446	l	1.713	2.734	79.296
203	r	0.91	4.41	l	2.081	2.328	35.474
232	d	0.395	4.409	w	2.618	1.791	13.55
709	r	0.652	4.405	s	2.296	2.109	9.446
713	v	1.291	4.371	a	2.216	2.155	21.714
691	k	0.616	4.37	c	2.579	1.791	11.699
634	f	1.561	4.342	l	1.714	2.629	79.309
628	w	1.161	4.326	l	2.35	1.976	12.467
627	y	1.174	4.322	f	1.881	2.441	33.881
365	h	0.73	4.234	c	2.812	1.422	11.296
115	m	1.281	4.229	c	2.309	1.92	22.757
620	y	2.303	4.197	m	1.624	2.573	21.199
168	w	1.151	4.196	i	1.512	2.683	30.658
231	v	0.612	4.136	d	1.807	2.329	10.762
572	e	0.543	4.114	v	1.838	2.276	30.988
359	y	0.5	4.077	r	1.975	2.102	11.086
498	c	0.461	4.011	f	2.212	1.799	35.766
468	w	1.805	3.991	f	1.413	2.578	73.549
635	w	1.608	3.947	y	1.402	2.544	31.901
461	n	0.794	3.936	r	2.356	1.581	20.311
460	l	1.441	3.935	i	1.777	2.158	31.763
536	s	1.293	3.893	g	2.419	1.474	20.958
576	c	1.318	3.82	f	1.903	1.917	10.724
177	i	1.094	3.778	a	1.342	2.437	79.654
179	a	1.315	3.755	c	1.932	1.823	11.046
578	r	1.197	3.705	s	1.621	2.084	12.325
660	l	2.095	3.694	g	2	1.694	16.046
342	h	0.677	3.687	n	1.709	1.978	70.991
386	w	0.434	3.684	i	1.836	1.848	12.837
197	p	0.574	3.675	m	2.068	1.607	12.695
318	y	0.818	3.668	w	1.512	2.156	30.79
394	v	1.47	3.63	d	2.004	1.626	12.605
169	v	0.624	3.591	q	1.54	2.052	13.354
690	l	0.85	3.577	q	1.831	1.746	7.66
373	h	4.158	3.5	q	0.785	2.715	97.137
464	v	0.951	3.473	q	1.833	1.64	19.528
458	a	1.897	3.442	q	1.221	2.221	82.826
413	q	0.695	3.415	s	1.517	1.898	17.242
455	c	1.197	3.407	n	1.738	1.669	12.968
742	q	0.973	3.347	a	1.523	1.824	18.732
328	r	0.535	3.299	h	1.6	1.699	12.08
625	i	1.017	3.292	l	1.299	1.993	71.658
533	k	1.211	3.287	t	1.849	1.438	7.603
164	c	0.884	3.27	g	1.582	1.687	32.185
371	m	0.903	3.255	p	1.697	1.558	12.646
396	m	0.776	3.244	s	1.816	1.428	17.233
723	y	0.965	3.213	h	1.691	1.522	12.859
114	a	1.893	3.205	g	1.948	1.257	15.757
341	l	0.427	3.203	d	1.652	1.551	12.414
737	p	0.744	3.201	s	1.464	1.737	28.931
719	a	1.024	3.166	q	1.606	1.561	7.642
372	f	1.709	3.16	y	1.352	1.807	18.348
674	g	1.758	3.153	v	1.301	1.852	77.04
744	r	0.956	3.14	h	1.457	1.683	9.222
395	m	1.029	3.138	y	1.449	1.689	16.484
381	y	0.325	3.133	f	1.731	1.402	9.49
728	h	0.657	3.07	l	1.378	1.692	17.111
330	k	3.75	3.038	r	2.15	0.888	44.19
499	t	0.515	3.029	g	1.595	1.434	12.339
540	p	1.784	3.015	f	1.504	1.511	6.62
636	i	2.19	3.014	g	1.32	1.693	35.514
129	w	1.194	2.999	m	0.982	2.017	10.844
715	k	0.581	2.996	y	1.83	1.166	9.793
452	h	0.416	2.951	v	1.437	1.514	11.165
391	a	0.884	2.915	p	1.605	1.311	8.485
465	w	0.515	2.903	l	1.136	1.768	10.286
367	c	0.974	2.892	i	1.421	1.471	10.764
146	q	0.429	2.879	l	1.351	1.528	27.674
369	l	1.052	2.858	q	1.191	1.667	28.582
732	e	1.143	2.829	w	1.051	1.778	16.526
333	m	1.042	2.827	i	1.428	1.399	15.749
734	p	4.045	2.819	c	2.146	0.673	29.078
427	w	1.71	2.808	n	1.009	1.798	28.125
316	p	0.979	2.755	i	1.15	1.605	27.011
570	g	1.331	2.718	w	1.452	1.266	12.985
160	c	1.007	2.71	i	0.986	1.724	27.24
661	m	0.704	2.705	e	1.337	1.368	6.331
717	v	0.566	2.685	s	1.235	1.449	6.385
741	i	2.202	2.632	p	1.839	0.794	22.093
641	k	2.621	2.619	m	0.717	1.902	79.911
659	a	0.769	2.604	s	1.423	1.181	10.855
656	i	2.143	2.577	w	1.074	1.503	80.331
626	g	1.947	2.571	n	0.909	1.662	73.231
454	v	0.629	2.544	f	1.269	1.275	12.337
210	k	1.081	2.536	m	1.191	1.345	6.482
389	c	0.592	2.527	q	1.044	1.483	15.545
638	g	2.714	2.505	f	0.714	1.79	80.421
214	c	1.306	2.477	m	1.07	1.407	11.391
343	h	0.722	2.476	q	1.144	1.332	10.641
139	c	0.803	2.472	m	1.079	1.393	5.991
167	w	1.658	2.455	l	0.93	1.524	15.84
488	m	1.978	2.447	f	0.903	1.543	30.705
130	t	2.142	2.444	e	1.623	0.821	14.117
166	e	1.408	2.443	g	1.453	0.99	18.814
159	v	1.415	2.436	q	1.036	1.4	28.22
388	c	0.38	2.425	g	1.249	1.176	10.982
165	p	0.73	2.416	l	0.949	1.468	7.462
592	w	1.755	2.396	f	0.97	1.427	26.465
588	m	2.208	2.392	g	0.795	1.597	18.942
575	i	2.315	2.373	c	0.845	1.529	82.176
205	n	0.583	2.369	a	1.266	1.103	7.767
745	e	0.549	2.351	f	1.376	0.975	17.383
207	s	1.835	2.337	c	1.547	0.79	21.347
182	h	0.921	2.326	v	1.011	1.314	69.262
549	v	1.356	2.305	w	1.449	0.856	12.756
143	n	0.872	2.298	w	0.988	1.309	10.226
138	s	1.321	2.283	e	1.03	1.253	29.506
172	f	1.541	2.28	f	1.105	1.175	27.407
170	a	0.789	2.261	e	0.947	1.314	26.874
175	h	0.724	2.234	q	1.047	1.186	26.643
595	p	1.793	2.22	l	1.285	0.935	6.392
144	a	0.478	2.207	k	1.124	1.083	4.116
158	m	1.235	2.169	l	0.978	1.191	28.492
666	a	0.74	2.158	h	1.257	0.901	16.21
422	g	0.849	2.138	p	0.88	1.258	15.798
397	p	0.627	2.127	w	0.921	1.206	14.434
206	d	0.974	2.123	s	1.097	1.026	15.977
135	h	0.41	2.117	q	0.882	1.235	9.321
726	r	0.474	2.112	l	0.973	1.139	5.302
668	a	0.43	2.094	h	1.124	0.97	4.418
467	w	0.651	2.083	h	1.02	1.064	7.235
491	t	1.321	2.071	n	1.109	0.962	16.812
589	k	0.754	2.066	q	1.032	1.034	5.313
344	m	0.248	2.036	h	0.948	1.088	3.38
156	r	1.329	2.034	q	0.757	1.278	27.57
360	h	0.323	2.019	p	0.996	1.023	6.506
376	g	1.384	2.018	g	0.79	1.228	65.383
569	p	0.561	2.017	e	1.052	0.964	5.388
673	i	1.476	2.009	a	0.956	1.052	28.211
201	a	0.247	2.005	q	1.046	0.96	5.031
147	k	0.591	1.981	i	0.951	1.029	10.026
339	y	0.888	1.976	v	0.781	1.195	14.228
134	l	1.39	1.933	q	0.657	1.275	66.056
317	a	1.39	1.93	g	0.667	1.264	74.661
547	k	1.031	1.911	g	0.83	1.081	9.959
545	d	0.743	1.869	g	0.873	0.997	4.22
186	p	0.764	1.86	i	0.807	1.053	25.971
212	i	1.619	1.835	s	1.118	0.718	7.927
113	p	0.706	1.81	w	0.888	0.922	4.367
200	i	1.748	1.807	a	0.992	0.815	17.232
127	h	0.478	1.775	c	0.792	0.984	4.013
213	f	1.627	1.732	q	0.695	1.036	27.091
447	l	1.175	1.73	l	0.636	1.094	64.491
412	i	1.447	1.722	i	0.698	1.024	65.303
738	s	1.446	1.717	w	0.683	1.034	28.946
162	w	1.278	1.715	s	0.73	0.985	7.321
230	k	0.416	1.681	t	0.76	0.921	4.918
449	s	1.293	1.662	c	0.913	0.749	28.723
688	v	2.199	1.655	t	1.024	0.631	11.923
331	g	2.664	1.628	d	0.362	1.265	76.01
541	v	0.523	1.586	w	0.914	0.672	5.372
539	k	0.988	1.571	n	0.832	0.739	5.052
640	i	0.542	1.556	k	0.745	0.811	12.824
198	e	0.653	1.547	c	0.718	0.829	3.709
736	t	2.134	1.531	i	0.539	0.992	76.513
370	p	2.396	1.515	r	0.435	1.08	71.029
735	k	2.012	1.51	w	0.739	0.771	16.631
546	v	0.941	1.492	i	0.647	0.845	24.058
633	y	1.995	1.491	e	0.788	0.703	14.335
593	n	1.356	1.456	c	0.839	0.617	4.411
643	m	1.732	1.437	f	0.633	0.804	15.312
733	i	1.886	1.43	k	0.581	0.849	10.771
594	d	1.218	1.425	q	0.633	0.793	9.282
209	p	1.183	1.421	g	0.645	0.776	14.646
665	p	2.35	1.402	i	0.928	0.475	7.816
364	r	0.872	1.386	q	0.721	0.665	6.455
431	m	0.808	1.38	c	0.795	0.586	6.378
410	q	0.954	1.366	m	0.722	0.644	8.66
322	t	2.991	1.365	i	0.571	0.794	93.941
137	r	0.575	1.349	h	0.614	0.735	5.874
574	e	1.551	1.338	h	0.735	0.603	15.238
747	r	2.298	1.337	k	0.749	0.588	28.796
448	s	1.015	1.328	s	0.561	0.766	64.081
409	l	1.176	1.316	l	0.508	0.808	62.524
183	p	2.112	1.273	r	0.431	0.842	69.313
173	a	2.588	1.166	w	0.688	0.479	18.844
456	g	2.365	1.153	d	0.414	0.74	71.361
128	r	0.525	1.139	c	0.473	0.666	3.162
208	q	0.804	1.137	l	0.508	0.629	5.539
743	r	2.556	1.135	w	0.434	0.701	68.874
321	y	2.892	1.122	w	0.431	0.691	63.974
486	y	3.793	1.118	e	0.307	0.811	70.771
653	p	2.277	1.106	q	0.399	0.706	70.408
133	e	1.526	1.086	t	0.625	0.461	9.501
619	w	3.168	1.071	h	0.395	0.675	13.316
451	r	1.436	1.054	i	0.596	0.457	2.347
495	m	0.62	1.052	k	0.516	0.536	5.248
663	q	0.648	1.017	m	0.52	0.498	4.011
312	p	0.565	0.98	c	0.475	0.506	5.172
585	p	1.298	0.96	n	0.471	0.489	5.85
361	p	0.563	0.958	g	0.416	0.542	3.876
462	p	0.816	0.952	n	0.444	0.508	2.47
487	g	3.534	0.936	e	0.312	0.624	88.598
211	m	0.981	0.915	d	0.428	0.486	5.801
393	v	0.978	0.903	y	0.452	0.451	5.565
418	t	1.753	0.901	v	0.338	0.563	67.126
466	e	0.949	0.879	h	0.359	0.519	5.255
596	e	1.434	0.862	v	0.492	0.37	6.199
315	d	1.66	0.853	c	0.46	0.393	5.938
178	g	3.275	0.827	s	0.522	0.305	29.619
548	i	1.739	0.825	f	0.384	0.441	24.544
416	k	1.158	0.813	w	0.337	0.476	12.486
131	y	3.258	0.806	n	0.311	0.495	63.993
157	v	2.247	0.802	s	0.473	0.329	15.963
642	d	2.312	0.8	g	0.314	0.486	70.03
155	d	2.186	0.792	e	0.449	0.342	14.434
459	p	1.947	0.772	q	0.333	0.439	23.359
622	t	2.805	0.768	i	0.305	0.463	81.389
414	k	0.829	0.758	m	0.362	0.396	7.835
419	t	0.696	0.737	e	0.313	0.424	7.32
332	v	2.333	0.733	m	0.273	0.46	70.596
590	g	2.038	0.722	v	0.259	0.463	65.305
571	e	0.993	0.713	h	0.329	0.384	7.828
568	p	1.369	0.708	k	0.379	0.33	4.02
624	d	4.138	0.677	a	0.47	0.207	111.308
490	e	3.848	0.666	a	0.463	0.204	110.4
180	v	1.582	0.66	f	0.282	0.378	24.614
154	g	2.024	0.648	k	0.277	0.371	24.662
587	i	1.172	0.641	c	0.277	0.363	12.459
204	i	1.272	0.638	k	0.339	0.299	7.717
132	r	0.839	0.613	c	0.315	0.298	3.49
136	e	0.548	0.603	w	0.301	0.301	1.827
145	l	2.5	0.602	q	0.226	0.376	70.699
463	e	1.312	0.597	q	0.312	0.285	7.535
639	r	4.196	0.559	a	0.389	0.17	101.646
739	g	3.383	0.558	n	0.351	0.206	30.489
184	i	0.986	0.535	q	0.253	0.282	12.592
335	t	1.325	0.507	w	0.209	0.298	24.66
337	r	0.617	0.506	h	0.243	0.262	4.527
740	k	3.954	0.497	a	0.347	0.15	96.819
573	g	3.784	0.456	a	0.319	0.138	93.62
644	i	2.724	0.431	r	0.196	0.236	74.639
313	d	0.772	0.427	v	0.214	0.213	4.304
577	i	1.681	0.425	g	0.187	0.238	24.2
538	g	3.312	0.402	d	0.199	0.203	80.89
336	h	3.206	0.375	r	0.155	0.22	25.235
329	p	3.357	0.321	q	0.139	0.182	74.784
591	y	4.207	0.318	w	0.145	0.173	75.459
323	s	3.154	0.314	w	0.193	0.121	91.357
324	g	3.538	0.251	n	0.165	0.087	82.072
142	a	2.484	0.241	e	0.137	0.104	28.242
648	g	3.598	0.2	d	0.124	0.077	80.704
657	e	3.433	0.189	y	0.114	0.075	85.874
326	t	3.313	0.146	i	0.084	0.062	81.751
623	g	3.452	0.121	a	0.071	0.05	76.372
