# Supplementary material for: In silico analysis of class I adenylate-forming enzymes reveals family and group-specific conservations
Source: PLoS One. 2018 Sep 4;13(9):e0203218. doi: 10.1371/journal.pone.0203218 (PMC6122825; doi:10.1371/journal.pone.0203218)
Supplement: S10 Dataset — (TXT) [file pone.0203218.s012.txt]

S10 Dataset. Complete GEnt results of FadD10s.
Luc,C4B,Lon,Med,Pep,Acetyl,Malonyl,FAAL,FD10
Group:	9	...	FD10
Field	1:00	Entropy	for	all	aligned	sequences
Field	2:00	Cross	Entropy	for	group	(total)	alignment
Field	3:00	Cross	Entropy	component	for	group	(	p(i))
Field	4:00	Cross	Entropy	component	for	not-group	(q(i))
Fields	5	->	14:00	Total	cross	entropy	for	the	group	with	a	sequence
removed	from	the	group
492.285	..	11991.321	6168.156	5823.165	...	38364.566	38419.934	38416.32	38764.082	38362.926	38362.973	38363.797
Field	1:00	Best	possible	score	for	all	sequences
Field	2:00	Best	possible	score	for	group	alignment
Fields	3	->	12:00	Cross	validation	score	for	the	sequence	against	the	group
910.572	..	1174.216	...	1613.623	1579.539	1624.99	1651.322	1648.684	1648.418	1650.148
Field	1:00	Alignment	Position	or	Index
Field	2:00	Entropy	at	Position	for	all	sequences
Field	3:00	Consensus	Sequence	for	the	entire	alignment
Field	4:00	Consensus	Sequence	for	the	group	alignment
Field	5:00	Cross	Entropy	at	Position	for	group	(total)
Field	6:00	Cross	Entropy	at	Position	for	group	(	p(i))
Field	7:00	Cross	Entropy	at	Position	for	not-group	(q(i))
Fields	8	->	17:00	Total	cross	entropy	for	the	group	at	the	position	a
sequence	removed	from	the	group
Index	Family Res	Family Ent	Group Ent	Group Res
381	y	0.325	13.801	w	9.54	4.261	65.897	65.897	65.897	65.897	65.897	65.897	65.897
467	w	0.651	11.01	f	6.908	4.101	49.155	49.155	49.155	49.155	49.155	49.155	49.155
395	m	1.029	10.229	g	5.867	4.362	43.353	43.353	43.353	43.353	43.353	43.353	43.353
620	y	2.303	10.172	v	5.399	4.773	42.106	42.106	42.106	42.106	42.106	42.106	42.106
673	i	1.476	9.986	y	6.094	3.892	22.52	22.52	22.52	22.52	22.52	22.52	51.561
641	k	2.621	9.929	s	5.766	4.163	41.964	41.964	41.964	41.964	41.964	41.964	41.964
587	i	1.172	9.846	n	5.904	3.943	39.627	39.627	39.627	39.627	39.627	39.627	39.627
548	i	1.739	9.641	h	5.468	4.173	14.811	14.811	14.811	15.044	15.044	15.044	23.903
464	v	0.951	9.564	d	5.636	3.929	38.557	38.557	38.557	38.557	38.557	38.557	38.557
672	v	2.456	9.564	c	4.527	5.037	41.027	41.027	41.027	41.027	41.027	41.027	41.027
459	p	1.947	9.517	r	5.622	3.895	39.448	39.448	39.448	39.448	39.448	39.448	39.448
482	i	1.464	9.192	t	5.391	3.801	38.938	38.938	38.938	38.938	38.938	38.938	38.938
626	g	1.947	9.093	l	5.385	3.708	14.474	14.474	24.301	14.474	14.474	14.474	21.692
649	y	1.876	9.056	v	4.407	4.649	37.606	37.606	37.606	37.606	37.606	37.606	37.606
747	r	2.298	8.981	g	4.237	4.744	18.763	18.763	18.763	17.921	17.921	17.921	18.763
657	e	3.433	8.781	d	5.232	3.549	39.063	39.063	39.063	39.063	39.063	39.063	39.063
574	e	1.551	8.688	t	4.944	3.744	34.84	34.84	34.84	34.84	34.84	34.84	34.84
202	y	1.909	8.663	r	3.806	4.857	32.791	32.791	32.791	32.791	32.791	32.791	32.791
541	v	0.523	8.615	y	5.36	3.255	38.782	38.782	38.782	38.782	38.782	38.782	38.782
674	g	1.758	8.564	e	5.311	3.253	36.744	36.744	36.744	36.744	36.744	36.744	36.744
576	c	1.318	8.515	w	3.449	5.066	35.142	35.142	35.142	35.142	35.142	35.142	35.142
545	d	0.743	8.15	v	4.735	3.415	34.575	34.575	34.575	34.575	34.575	34.575	34.575
368	v	0.993	8.149	p	4.644	3.505	35.013	35.013	35.013	35.013	35.013	35.013	35.013
499	t	0.515	8.103	l	4.799	3.303	36.3	36.3	36.3	36.3	36.3	36.3	36.3
394	v	1.47	8.048	t	4.499	3.55	36.104	36.104	36.104	36.104	36.104	36.104	36.104
627	y	1.174	8.043	d	4.239	3.804	17.08	17.08	17.08	16.915	16.915	16.915	17.08
366	w	1.737	7.996	y	3.789	4.207	34.78	34.78	34.78	34.78	34.78	34.78	34.78
396	m	0.776	7.996	g	4.157	3.84	34.199	34.199	34.199	34.199	34.199	34.199	34.199
331	g	2.664	7.894	a	4.15	3.744	35.453	35.453	35.453	35.453	35.453	35.453	35.453
686	a	2.24	7.852	l	3.439	4.413	33.507	33.507	33.507	33.507	33.507	33.507	33.507
167	w	1.658	7.804	t	3.716	4.088	31.599	31.599	31.599	31.599	31.599	31.599	31.599
721	y	1.937	7.714	m	3.85	3.865	15.382	15.382	15.382	15.382	35.903	15.382	15.382
660	l	2.095	7.683	g	3.184	4.499	36.003	36.003	36.003	36.003	36.003	36.003	36.003
637	v	1.548	7.677	r	3.977	3.7	16.964	16.964	16.964	16.79	16.79	16.79	16.964
687	f	1.628	7.644	a	3.625	4.019	33.509	33.509	33.509	33.509	33.509	33.509	33.509
658	s	0.799	7.545	r	4.562	2.983	33.227	33.227	33.227	33.227	33.227	33.227	33.227
737	p	0.744	7.46	q	4.737	2.724	32.495	32.495	32.495	32.495	32.495	32.495	32.495
231	v	0.612	7.405	p	4.237	3.168	31.779	31.779	31.779	31.779	31.779	31.779	31.779
183	p	2.112	7.365	m	3.393	3.971	15.494	15.379	15.494	15.494	15.494	15.494	15.379
654	a	0.691	7.101	d	4.289	2.812	29.558	29.558	29.558	29.558	29.558	29.558	29.558
713	v	1.291	7.047	f	3.961	3.085	16.323	16.323	16.188	16.323	16.323	16.323	16.188
336	h	3.206	7.002	n	3.471	3.531	30.311	30.311	30.311	30.311	30.311	30.311	30.311
547	k	1.031	6.935	v	3.437	3.498	30.267	30.267	30.267	30.267	30.267	30.267	30.267
455	c	1.197	6.861	y	3.328	3.533	30.981	30.981	30.981	30.981	30.981	30.981	30.981
372	f	1.709	6.847	t	3.526	3.321	14.412	14.412	14.412	14.412	14.412	14.412	34.289
375	f	0.949	6.775	g	3.326	3.449	30.239	30.239	30.239	30.239	30.239	30.239	30.239
498	c	0.461	6.77	c	3.678	3.093	32.594	32.594	32.594	32.594	32.594	32.594	32.594
589	k	0.754	6.764	l	3.298	3.465	30.853	30.853	30.853	30.853	30.853	30.853	30.853
723	y	0.965	6.743	r	2.974	3.768	29.715	29.715	29.715	29.715	29.715	29.715	29.715
460	l	1.441	6.657	g	2.939	3.718	30.852	30.852	30.852	30.852	30.852	30.852	30.852
158	m	1.235	6.618	f	3.562	3.056	16.647	16.647	14.685	14.685	14.685	14.685	14.685
533	k	1.211	6.585	e	3.544	3.041	28.646	28.646	28.646	28.646	28.646	28.646	28.646
461	n	0.794	6.566	i	3.983	2.582	14.565	14.565	14.565	14.565	14.565	34.079	14.565
204	i	1.272	6.514	y	3.277	3.237	10.477	8.667	10.684	7.935	7.935	8.667	7.935
621	h	1.313	6.45	n	3.675	2.775	27.841	27.841	27.841	27.841	27.841	27.841	27.841
719	a	1.024	6.414	e	3.777	2.637	28.042	28.042	28.042	28.042	28.042	28.042	28.042
722	k	1.605	6.218	g	2.536	3.683	28.793	28.793	28.793	28.793	28.793	28.793	28.793
629	d	2.202	6.2	w	2.716	3.484	8.999	9.428	8.999	9.428	9.428	8.999	14.614
427	w	1.71	6.098	l	2.437	3.661	26.816	26.816	26.816	26.816	26.816	26.816	26.816
418	t	1.753	6.065	a	3.325	2.74	26.791	26.791	26.791	26.791	26.791	26.791	26.791
168	w	1.151	6.058	y	2.919	3.139	28.109	28.109	28.109	28.109	28.109	28.109	28.109
661	m	0.704	6.024	e	2.818	3.207	25.882	25.882	25.882	25.882	25.882	25.882	25.882
680	w	1.133	6.022	f	2.562	3.46	27.659	27.659	27.659	27.659	27.659	27.659	27.659
371	m	0.903	6.001	a	2.943	3.058	27.108	27.108	27.108	27.108	27.108	27.108	27.108
546	v	0.941	5.883	q	3.085	2.798	14.085	9.178	9.345	9.178	9.345	9.345	9.345
164	c	0.884	5.688	g	2.854	2.834	27.045	27.045	27.045	27.045	27.045	27.045	27.045
199	e	1.553	5.586	t	2.777	2.81	13.282	12.77	12.77	13.282	13.282	13.282	12.77
162	w	1.278	5.568	d	2.62	2.948	24.341	24.341	24.341	24.341	24.341	24.341	24.341
117	w	1.34	5.412	r	2.277	3.135	25.917	25.917	25.917	25.917	25.917	25.917	25.917
712	h	1.548	5.396	r	2.81	2.585	8.258	8.258	13.92	8.258	15.149	8.258	8.258
344	m	0.248	5.377	d	2.727	2.649	24.536	24.536	24.536	24.536	24.536	24.536	24.536
339	y	0.888	5.373	f	3.05	2.323	26.348	26.348	26.348	26.348	26.348	26.348	26.348
203	r	0.91	5.35	f	2.321	3.029	25.328	25.328	25.328	25.328	25.328	25.328	25.328
317	a	1.39	5.33	l	2.205	3.124	25.295	25.295	25.295	25.295	25.295	25.295	25.295
130	t	2.142	5.303	r	3.166	2.137	13.559	13.559	13.559	13.559	13.559	13.559	36.846
378	w	1.154	5.255	w	2.065	3.19	25.64	25.64	25.64	25.64	25.64	25.64	25.64
342	h	0.677	5.249	v	2.889	2.36	11.76	11.76	28.529	11.76	11.76	11.76	11.76
485	g	1.097	5.196	v	2.53	2.666	24.447	24.447	24.447	24.447	24.447	24.447	24.447
708	l	1.292	5.169	r	2.896	2.273	8.573	10.244	8.441	6.389	6.389	6.389	6.389
365	h	0.73	5.07	t	2.525	2.545	24.24	24.24	24.24	24.24	24.24	24.24	24.24
206	d	0.974	5.061	i	2.128	2.934	23.772	23.772	23.772	23.772	23.772	23.772	23.772
489	t	2.798	5.055	w	2.197	2.858	28.386	28.386	28.386	28.386	28.386	28.386	28.386
420	f	0.929	4.824	t	2.338	2.485	23.663	23.663	23.663	23.663	23.663	23.663	23.663
628	w	1.161	4.786	h	1.849	2.938	24.234	24.234	24.234	24.234	24.234	24.234	24.234
429	m	0.657	4.757	k	2.299	2.458	10.946	10.946	11.344	11.344	11.344	11.344	11.344
468	w	1.805	4.735	e	1.524	3.211	10.267	10.267	10.267	10.244	10.244	10.244	10.244
127	h	0.478	4.704	s	2.571	2.133	22.543	22.543	22.543	22.543	22.543	22.543	22.543
635	w	1.608	4.67	y	1.976	2.695	23.032	23.032	23.032	23.032	23.032	23.032	23.032
495	m	0.62	4.61	t	2.468	2.142	22.189	22.189	22.189	22.189	22.189	22.189	22.189
361	p	0.563	4.572	g	2.382	2.19	22.979	22.979	22.979	22.979	22.979	22.979	22.979
718	t	0.887	4.546	w	2.067	2.478	23.584	23.584	23.584	23.584	23.584	23.584	23.584
171	y	1.208	4.541	v	1.873	2.668	22.418	22.418	22.418	22.418	22.418	22.418	22.418
570	g	1.331	4.515	a	2.263	2.252	22.689	22.689	22.689	22.689	22.689	22.689	22.689
186	p	0.764	4.51	r	2.193	2.317	10.372	10.372	10.372	10.372	10.372	10.372	25.914
391	a	0.884	4.503	l	2.326	2.177	6.851	6.851	6.851	6.851	7.378	11.675	7.378
185	n	1.672	4.502	e	2.046	2.456	24.207	24.207	24.207	24.207	24.207	24.207	24.207
650	w	2.197	4.487	d	1.593	2.894	28.239	28.239	28.239	28.239	28.239	28.239	28.239
335	t	1.325	4.486	p	2.477	2.009	10.708	10.708	10.165	10.708	10.708	10.165	10.165
458	a	1.897	4.465	w	1.93	2.535	25.613	25.613	25.613	25.613	25.613	25.613	25.613
707	e	1.155	4.463	h	2.469	1.994	6.725	7.52	11.424	6.725	6.725	6.725	7.52
645	k	2.2	4.459	f	1.568	2.892	27.054	27.054	27.054	27.054	27.054	27.054	27.054
386	w	0.434	4.452	l	2.045	2.408	22.759	22.759	22.759	22.759	22.759	22.759	22.759
454	v	0.629	4.425	g	1.809	2.616	22.83	22.83	22.83	22.83	22.83	22.83	22.83
211	m	0.981	4.233	d	1.853	2.38	10.666	25.201	10.666	10.666	10.666	10.666	10.666
135	h	0.41	4.223	m	2.358	1.865	6.406	6.406	6.406	6.552	6.552	6.552	10.842
488	m	1.978	4.177	f	1.575	2.602	23.188	23.188	23.188	23.188	23.188	23.188	23.188
592	w	1.755	4.148	w	1.617	2.531	22.644	22.644	22.644	22.644	22.644	22.644	22.644
572	e	0.543	4.104	s	2.085	2.018	9.144	9.144	9.144	9.866	9.866	9.866	9.866
320	c	1.129	4.1	i	1.851	2.249	21.818	21.818	21.818	21.818	21.818	21.818	21.818
726	r	0.474	4.086	t	2.571	1.516	9.316	9.316	26.509	9.316	9.316	9.316	9.316
640	i	0.542	4.065	w	1.867	2.197	20.689	20.689	20.689	20.689	20.689	20.689	20.689
549	v	1.356	4.003	l	1.829	2.175	22.198	22.198	22.198	22.198	22.198	22.198	22.198
709	r	0.652	3.984	i	1.833	2.15	20.633	20.633	20.633	20.633	20.633	20.633	20.633
744	r	0.956	3.967	a	1.759	2.208	9.251	9.251	9.251	9.512	9.251	9.512	9.251
387	w	1.095	3.95	m	2.021	1.929	8.838	8.838	8.838	8.838	8.838	8.838	24.8
196	t	0.92	3.944	p	1.849	2.095	21.145	21.145	21.145	21.145	21.145	21.145	21.145
214	c	1.306	3.94	l	1.95	1.989	5.225	6.88	5.225	5.225	4.58	6.507	4.58
448	s	1.015	3.929	p	1.971	1.958	20.595	20.595	20.595	20.595	20.595	20.595	20.595
138	s	1.321	3.919	l	1.714	2.205	21.74	21.74	21.74	21.74	21.74	21.74	21.74
175	h	0.724	3.917	a	1.685	2.232	21.477	21.477	21.477	21.477	21.477	21.477	21.477
367	c	0.974	3.871	s	2.013	1.858	19.735	19.735	19.735	19.735	19.735	19.735	19.735
465	w	0.515	3.854	v	1.836	2.017	19.788	19.788	19.788	19.788	19.788	19.788	19.788
198	e	0.653	3.824	a	1.814	2.01	20.351	20.351	20.351	20.351	20.351	20.351	20.351
643	m	1.732	3.793	k	1.917	1.876	22.569	22.569	22.569	22.569	22.569	22.569	22.569
328	r	0.535	3.775	e	1.821	1.955	8.689	8.689	8.689	9.171	9.171	9.171	8.689
652	y	1.249	3.722	v	1.836	1.887	9.845	9.845	22.54	9.845	9.845	9.845	9.845
174	c	1.592	3.721	y	1.397	2.325	21.544	21.544	21.544	21.544	21.544	21.544	21.544
633	y	1.995	3.72	f	1.896	1.824	9.488	9.488	9.488	9.488	9.488	9.488	27.133
161	m	0.944	3.691	w	1.422	2.269	22.145	22.145	22.145	22.145	22.145	22.145	22.145
319	i	1.774	3.69	k	1.722	1.968	21.628	21.628	21.628	21.628	21.628	21.628	21.628
388	c	0.38	3.677	h	1.938	1.739	5.768	10.467	5.768	5.905	5.905	5.905	5.768
181	y	0.842	3.666	g	1.628	2.037	9.243	9.243	9.243	23.33	9.243	9.243	9.243
536	s	1.293	3.649	a	1.753	1.896	20.657	20.657	20.657	20.657	20.657	20.657	20.657
232	d	0.395	3.608	g	2.101	1.507	8.97	8.97	26.737	8.97	8.97	8.97	8.97
321	y	2.892	3.594	i	1.51	2.084	21.333	21.333	21.333	21.333	21.333	21.333	21.333
374	d	0.88	3.593	f	1.679	1.914	20.908	20.908	20.908	20.908	20.908	20.908	20.908
316	p	0.979	3.569	h	1.399	2.17	21.274	21.274	21.274	21.274	21.274	21.274	21.274
690	l	0.85	3.528	a	1.467	2.06	8.518	8.752	8.752	8.518	8.518	8.518	8.752
373	h	4.158	3.527	q	1.095	2.432	28.374	28.374	28.374	28.374	28.374	28.374	28.374
155	d	2.186	3.51	w	1.776	1.734	6.01	6.01	6.01	6.01	9.838	6.01	12.147
462	p	0.816	3.489	a	1.624	1.865	19.633	19.633	19.633	19.633	19.633	19.633	19.633
742	q	0.973	3.466	i	1.701	1.765	5.708	5.708	5.708	5.708	8.854	5.246	5.246
397	p	0.627	3.463	e	1.75	1.713	18.618	18.618	18.618	18.618	18.618	18.618	18.618
569	p	0.561	3.458	s	1.989	1.469	7.911	7.911	7.911	7.911	7.911	7.911	21.756
318	y	0.818	3.369	p	1.277	2.092	20.472	20.472	20.472	20.472	20.472	20.472	20.472
735	k	2.012	3.365	w	1.515	1.85	21.119	21.119	21.119	21.119	21.119	21.119	21.119
210	k	1.081	3.36	g	1.625	1.734	5.906	4.434	3.825	3.825	4.434	5.795	4.434
389	c	0.592	3.308	g	1.375	1.934	19.384	19.384	19.384	19.384	19.384	19.384	19.384
588	m	2.208	3.306	k	1.22	2.086	23.364	23.364	23.364	23.364	23.364	23.364	23.364
659	a	0.769	3.297	i	1.693	1.603	18.015	18.015	18.015	18.015	18.015	18.015	18.015
426	i	0.96	3.292	l	1.539	1.753	19.718	19.718	19.718	19.718	19.718	19.718	19.718
642	d	2.312	3.258	i	1.426	1.831	20.954	20.954	20.954	20.954	20.954	20.954	20.954
233	e	0.278	3.194	c	2.032	1.162	6.144	6.144	6.144	4.232	6.284	4.232	6.284
333	m	1.042	3.194	l	1.377	1.817	19.473	19.473	19.473	19.473	19.473	19.473	19.473
534	p	0.798	3.15	a	1.425	1.725	18.908	18.908	18.908	18.908	18.908	18.908	18.908
144	a	0.478	3.125	d	1.815	1.31	3.145	4.683	4.188	3.145	4.839	3.145	3.958
195	y	1.763	3.116	v	1.138	1.978	5.224	5.224	5.224	8.31	5.224	5.224	7.848
165	p	0.73	3.1	p	1.179	1.921	19.019	19.019	19.019	19.019	19.019	19.019	19.019
364	r	0.872	3.098	d	1.369	1.729	7.97	7.97	7.97	7.97	7.97	7.97	21.319
421	c	0.882	3.093	c	1.385	1.708	7.833	7.833	23.914	7.833	7.833	7.833	7.833
136	e	0.548	3.086	v	1.438	1.648	7.776	7.776	7.776	20.519	7.776	7.776	7.776
537	c	1.249	3.086	v	1.298	1.787	19.016	19.016	19.016	19.016	19.016	19.016	19.016
334	h	1.513	3.023	a	1.008	2.015	19.399	19.399	19.399	19.399	19.399	19.399	19.399
745	e	0.549	3.019	s	1.653	1.365	4.808	4.808	8.715	4.808	5.247	4.808	5.247
452	h	0.416	2.986	m	1.507	1.479	7.446	7.446	7.446	7.299	7.299	7.299	7.299
137	r	0.575	2.973	e	1.353	1.62	4.495	4.495	4.495	4.495	4.495	8.231	9.099
463	e	1.312	2.959	c	1.156	1.803	4.904	4.904	4.822	4.822	7.808	4.822	4.904
412	i	1.447	2.95	l	1.188	1.761	18.864	18.864	18.864	18.864	18.864	18.864	18.864
360	h	0.323	2.929	v	1.704	1.225	4.508	9.55	4.508	4.508	4.508	4.508	9.115
666	a	0.74	2.926	g	1.41	1.516	18.26	18.26	18.26	18.26	18.26	18.26	18.26
706	k	0.511	2.919	k	1.362	1.558	18.232	18.232	18.232	18.232	18.232	18.232	18.232
717	v	0.566	2.884	e	1.205	1.679	7.251	20.101	7.251	7.251	7.251	7.251	7.251
714	k	0.775	2.828	w	1.361	1.467	17.846	17.846	17.846	17.846	17.846	17.846	17.846
428	r	0.529	2.817	g	1.276	1.54	4.546	4.546	4.546	4.67	4.546	8.046	4.67
634	f	1.561	2.808	h	1.178	1.629	18.86	18.86	18.86	18.86	18.86	18.86	18.86
406	e	0.321	2.774	s	1.548	1.227	6.778	6.778	6.778	6.778	19.81	6.778	6.778
447	l	1.175	2.763	p	1.494	1.27	3.703	5.368	3.703	3.217	3.217	3.217	6.544
143	n	0.872	2.736	p	1.177	1.559	7.124	7.124	7.124	7.124	7.124	7.124	19.721
422	g	0.849	2.695	y	1.067	1.628	7.11	20.455	7.11	7.11	7.11	7.11	7.11
416	k	1.158	2.679	d	1.243	1.436	2.798	2.875	2.798	3.687	3.384	2.875	4.117
646	y	1.246	2.679	c	1.262	1.416	21.501	9.118	9.118	9.118	9.118	9.118	9.118
170	a	0.789	2.658	w	1.424	1.233	7.356	7.356	7.356	8.053	7.356	7.356	8.053
647	g	1.423	2.653	d	0.953	1.7	19.179	19.179	19.179	19.179	19.179	19.179	19.179
177	i	1.094	2.597	y	1.152	1.445	7.003	7.003	7.003	7.633	7.003	7.633	7.003
656	i	2.143	2.576	g	1.187	1.39	22.667	22.667	22.667	22.667	22.667	22.667	22.667
594	d	1.218	2.542	n	1.04	1.502	18.12	18.12	18.12	18.12	18.12	18.12	18.12
668	a	0.43	2.54	g	1.304	1.235	3.235	3.235	3.235	2.991	4.655	4.847	2.991
230	k	0.416	2.492	t	1.211	1.281	6.764	6.764	6.764	6.764	6.611	6.611	6.611
575	i	2.315	2.492	m	0.876	1.616	20.497	20.497	20.497	20.497	20.497	20.497	20.497
369	l	1.052	2.474	f	1.002	1.472	18.048	18.048	18.048	18.048	18.048	18.048	18.048
343	h	0.722	2.449	p	1.345	1.104	4.014	7.731	4.014	4.743	4.743	4.743	4.743
691	k	0.616	2.412	s	1.208	1.203	6.599	6.599	19.296	6.599	6.599	6.599	6.599
207	s	1.835	2.396	t	1.415	0.981	4.577	4.577	8.943	4.577	5.129	5.129	4.577
619	w	3.168	2.391	h	0.749	1.642	18.197	18.197	18.197	18.197	18.197	18.197	18.197
213	f	1.627	2.384	q	1.152	1.232	7.327	7.327	7.327	7.327	7.327	7.327	22.249
187	r	0.403	2.381	n	1.006	1.375	3.899	3.899	3.899	3.873	3.873	4.082	4.082
359	y	0.5	2.379	v	1.163	1.216	6.337	6.337	6.337	6.337	6.337	19.291	6.337
578	r	1.197	2.355	m	1.057	1.298	16.92	16.92	16.92	16.92	16.92	16.92	16.92
571	e	0.993	2.347	w	1.257	1.091	4.068	4.068	4.068	4.068	7.819	4.068	9.014
169	v	0.624	2.313	l	1.114	1.199	6.471	6.471	6.471	6.471	6.471	6.471	20.469
180	v	1.582	2.297	f	1.062	1.235	18.132	18.132	18.132	18.132	18.132	18.132	18.132
129	w	1.194	2.241	p	0.736	1.505	3.785	3.785	3.785	7.19	3.785	3.785	6.765
675	v	0.823	2.24	i	1.109	1.132	15.943	15.943	15.943	15.943	15.943	15.943	15.943
209	p	1.183	2.206	r	0.929	1.277	17.607	17.607	17.607	17.607	17.607	17.607	17.607
638	g	2.714	2.196	f	0.766	1.431	21.341	21.341	21.341	21.341	21.341	21.341	21.341
665	p	2.35	2.181	w	1.146	1.035	2.865	4.518	2.865	2.857	3.836	2.857	3.836
729	f	2.162	2.178	l	1.102	1.075	3.947	3.947	3.947	5.12	3.817	5.12	3.817
727	v	1.602	2.177	k	1.008	1.17	17.906	17.906	17.906	17.906	17.906	17.906	17.906
431	m	0.808	2.176	v	1.093	1.083	6.096	18.697	6.096	6.096	6.096	6.096	6.096
731	d	1.33	2.176	v	0.963	1.213	2.266	2.046	2.046	2.414	3.026	2.492	2.48
115	m	1.281	2.155	p	0.919	1.237	17.073	17.073	17.073	17.073	17.073	17.073	17.073
414	k	0.829	2.154	v	1.148	1.005	4.132	5.372	3.587	2.789	2.789	2.789	2.789
182	h	0.921	2.147	v	0.951	1.195	16.55	16.55	16.55	16.55	16.55	16.55	16.55
733	i	1.886	2.147	c	1.011	1.136	7.674	7.674	7.674	7.674	7.674	20.428	7.674
341	l	0.427	2.135	p	0.92	1.215	6.373	6.373	6.373	6.455	6.455	6.455	6.373
413	q	0.695	2.128	n	0.989	1.139	2.608	3.918	2.673	2.673	3.938	2.608	2.673
159	v	1.415	2.097	c	0.931	1.166	17.397	17.397	17.397	17.397	17.397	17.397	17.397
337	r	0.617	2.075	r	0.918	1.157	16.156	16.156	16.156	16.156	16.156	16.156	16.156
466	e	0.949	2.02	w	0.874	1.146	2.609	2.609	2.609	2.433	2.433	3.648	4.202
410	q	0.954	1.988	y	0.879	1.109	15.929	15.929	15.929	15.929	15.929	15.929	15.929
663	q	0.648	1.977	g	0.961	1.016	3.409	3.409	3.922	3.409	3.836	3.836	3.922
419	t	0.696	1.965	p	0.877	1.088	6.133	6.133	6.133	6.133	6.133	6.133	18.167
184	i	0.986	1.926	p	0.971	0.956	6.326	6.326	6.151	6.151	6.151	6.151	6.151
172	f	1.541	1.903	q	0.664	1.239	17.091	17.091	17.091	17.091	17.091	17.091	17.091
128	r	0.525	1.902	c	0.867	1.035	2.324	2.48	3.777	2.48	2.324	3.771	2.48
409	l	1.176	1.89	g	1.122	0.768	3.521	3.521	4.468	2.125	2.125	2.542	2.542
208	q	0.804	1.878	m	1.018	0.86	2.318	2.541	2.318	1.912	2.242	1.912	2.956
212	i	1.619	1.875	t	1.136	0.739	2.366	2.516	2.516	2.214	2.415	2.814	2.415
139	c	0.803	1.791	p	0.676	1.114	3.278	3.62	2.472	2.245	2.245	2.245	2.472
205	n	0.583	1.783	e	0.848	0.935	17.352	5.411	5.411	5.411	5.411	5.411	5.411
408	f	1.188	1.779	q	0.693	1.086	5.762	5.762	5.762	5.762	5.954	5.954	5.762
484	q	1.609	1.771	r	0.768	1.002	17.195	17.195	17.195	17.195	17.195	17.195	17.195
156	r	1.329	1.757	w	0.627	1.131	17.422	17.422	17.422	17.422	17.422	17.422	17.422
539	k	0.988	1.756	w	0.806	0.95	5.737	5.737	5.737	5.737	5.737	5.737	16.9
423	v	2.096	1.715	m	0.667	1.048	20.421	20.421	20.421	20.421	20.421	20.421	20.421
163	n	1.889	1.707	d	0.606	1.101	20.338	20.338	20.338	20.338	20.338	20.338	20.338
160	c	1.007	1.639	k	0.617	1.022	3.024	3.189	3.024	3.024	3.189	3.024	6.105
624	d	4.138	1.634	c	1.169	0.464	33.127	33.127	33.127	33.127	33.127	33.127	33.127
741	i	2.202	1.627	g	0.835	0.792	6.809	6.809	6.809	7.569	6.809	7.569	6.809
490	e	3.848	1.606	r	1.15	0.456	32.763	32.763	32.763	32.763	32.763	32.763	32.763
173	a	2.588	1.591	i	0.806	0.786	24.383	24.383	24.383	24.383	24.383	24.383	24.383
738	s	1.446	1.576	w	0.633	0.943	19.003	19.003	19.003	19.003	19.003	19.003	19.003
453	c	1.151	1.573	e	0.668	0.905	2.937	6.315	2.937	2.937	2.937	2.937	6.021
322	t	2.991	1.572	i	0.893	0.679	26.36	26.36	26.36	26.36	26.36	26.36	26.36
176	k	1.061	1.566	e	0.593	0.973	3.127	3.127	3.127	3.311	3.127	3.311	5.561
644	i	2.724	1.543	f	1.076	0.467	8.596	19.684	8.596	8.596	8.596	8.596	8.596
325	t	3.009	1.532	i	0.881	0.652	26.337	26.337	26.337	26.337	26.337	26.337	26.337
728	h	0.657	1.483	t	0.757	0.726	2.425	3.822	2.425	2.047	2.047	1.833	1.833
636	i	2.19	1.463	k	0.596	0.867	19.64	19.64	19.64	19.64	19.64	19.64	19.64
113	p	0.706	1.436	f	0.59	0.846	2.728	6.045	2.728	2.728	2.728	2.728	5.557
146	q	0.429	1.422	g	0.721	0.7	2.605	2.605	2.605	5.99	2.605	5.227	2.605
141	l	1.022	1.415	h	0.596	0.819	15.222	15.222	15.222	15.222	15.222	15.222	15.222
312	p	0.565	1.394	c	0.647	0.747	16.56	5.031	5.031	5.031	5.031	5.031	5.031
487	g	3.534	1.365	e	0.675	0.69	24.369	24.369	24.369	24.369	24.369	24.369	24.369
639	r	4.196	1.336	a	0.963	0.373	29.274	29.274	29.274	29.274	29.274	29.274	29.274
677	h	2.508	1.323	a	0.439	0.884	19.179	19.179	19.179	19.179	19.179	19.179	19.179
134	l	1.39	1.31	q	0.466	0.844	15.443	15.443	15.443	15.443	15.443	15.443	15.443
147	k	0.591	1.27	p	0.589	0.681	1.365	1.785	1.365	1.365	1.982	1.711	2.246
376	g	1.384	1.257	d	0.525	0.731	15.065	15.065	15.065	15.065	15.065	15.065	15.065
585	p	1.298	1.248	p	0.459	0.788	15.643	15.643	15.643	15.643	15.643	15.643	15.643
593	n	1.356	1.246	t	0.532	0.714	6.166	6.166	6.166	5.639	5.639	5.639	6.166
540	p	1.784	1.225	h	0.477	0.748	16.889	16.889	16.889	16.889	16.889	16.889	16.889
736	t	2.134	1.221	i	0.525	0.696	19.62	19.62	19.62	19.62	19.62	19.62	19.62
201	a	0.247	1.219	g	0.6	0.619	1.752	1.268	1.589	1.799	1.268	1.268	2.117
370	p	2.396	1.201	r	0.392	0.809	17.549	17.549	17.549	17.549	17.549	17.549	17.549
393	v	0.978	1.199	r	0.578	0.621	4.917	4.748	4.748	4.748	4.748	4.748	4.917
740	k	3.954	1.185	a	0.857	0.328	27.361	27.361	27.361	27.361	27.361	27.361	27.361
486	y	3.793	1.148	i	0.487	0.66	6.156	6.156	6.156	6.156	6.156	6.156	17.402
670	a	1.681	1.136	e	0.463	0.673	17.716	17.716	17.716	17.716	17.716	17.716	17.716
667	v	2.417	1.121	g	0.462	0.659	18.21	18.21	18.21	18.21	18.21	18.21	18.21
715	k	0.581	1.11	w	0.586	0.525	1.357	1.659	1.357	2.636	1.357	1.659	2.67
200	i	1.748	1.097	c	0.55	0.548	2.849	2.849	2.849	5.519	2.849	2.849	5.521
140	r	1.321	1.096	g	0.595	0.501	2.167	2.692	1.848	1.848	1.848	1.848	2.515
573	g	3.784	1.085	e	0.786	0.298	26.097	26.097	26.097	26.097	26.097	26.097	26.097
732	e	1.143	1.069	m	0.539	0.531	1.6	1.8	1.6	2.465	2.414	1.8	1.8
568	p	1.369	0.985	w	0.518	0.467	1.882	1.882	2.254	1.544	1.544	2.528	1.544
114	a	1.893	0.956	p	0.403	0.554	19.393	19.393	19.393	19.393	19.393	19.393	19.393
179	a	1.315	0.938	p	0.41	0.528	16.868	16.868	16.868	16.868	16.868	16.868	16.868
451	r	1.436	0.938	w	0.417	0.521	14.265	14.265	14.265	14.265	14.265	14.265	14.265
430	l	1.815	0.925	q	0.301	0.624	15.505	15.505	15.505	15.505	15.505	15.505	15.505
457	g	2.504	0.912	d	0.455	0.457	18.255	18.255	18.255	18.255	18.255	18.255	18.255
456	g	2.365	0.911	d	0.406	0.504	17.487	17.487	17.487	17.487	17.487	17.487	17.487
323	s	3.154	0.881	w	0.575	0.306	25.518	25.518	25.518	25.518	25.518	25.518	25.518
651	i	2.336	0.878	f	0.528	0.35	6.275	6.275	6.275	6.275	6.275	6.275	18.872
622	t	2.805	0.872	i	0.471	0.401	21.526	21.526	21.526	21.526	21.526	21.526	21.526
154	g	2.024	0.85	r	0.486	0.364	5.428	5.428	15.468	5.428	5.428	5.428	5.428
425	t	1.87	0.848	n	0.319	0.529	17.157	17.157	17.157	17.157	17.157	17.157	17.157
157	v	2.247	0.832	g	0.513	0.319	2.996	5.924	2.996	2.996	2.996	2.996	5.075
132	r	0.839	0.83	w	0.371	0.458	2.015	4.662	2.038	2.015	2.015	2.015	2.038
653	p	2.277	0.827	q	0.362	0.464	17.129	17.129	17.129	17.129	17.129	17.129	17.129
390	g	2.126	0.795	e	0.488	0.308	2.647	2.647	4.322	2.647	2.647	2.647	4.875
730	v	1.54	0.787	g	0.346	0.441	15.019	15.019	15.019	15.019	15.019	15.019	15.019
330	k	3.75	0.783	d	0.536	0.247	23.119	23.119	23.119	23.119	23.119	23.119	23.119
734	p	4.045	0.775	e	0.511	0.264	23.101	23.101	23.101	23.101	23.101	23.101	23.101
491	t	1.321	0.774	k	0.33	0.444	15.29	15.29	15.29	15.29	15.29	15.29	15.29
133	e	1.526	0.772	r	0.421	0.35	1.575	1.575	2.565	1.463	1.463	1.575	1.968
743	r	2.556	0.762	w	0.345	0.418	16.498	16.498	16.498	16.498	16.498	16.498	16.498
538	g	3.312	0.727	d	0.455	0.272	21.219	21.219	21.219	21.219	21.219	21.219	21.219
669	e	1.822	0.718	a	0.385	0.334	5.236	5.236	5.236	5.236	5.236	5.236	15.292
655	e	3.066	0.682	y	0.418	0.263	21.777	21.777	21.777	21.777	21.777	21.777	21.777
595	p	1.793	0.678	c	0.289	0.388	4.664	14.929	4.664	4.664	4.664	4.664	4.664
324	g	3.538	0.666	n	0.457	0.209	21.674	21.674	21.674	21.674	21.674	21.674	21.674
197	p	0.574	0.66	i	0.332	0.328	1.754	1.242	1.242	1.035	1.035	1.035	1.941
746	l	2.349	0.656	q	0.279	0.377	16.92	16.92	16.92	16.92	16.92	16.92	16.92
449	s	1.293	0.649	p	0.313	0.337	4.855	4.855	4.855	4.855	4.855	4.855	14.909
688	v	2.199	0.638	g	0.286	0.352	16.596	16.596	16.596	16.596	16.596	16.596	16.596
596	e	1.434	0.635	p	0.317	0.318	1.4	1.928	2.116	1.145	1.4	1.145	1.4
648	g	3.598	0.617	d	0.402	0.216	21.178	21.178	21.178	21.178	21.178	21.178	21.178
417	v	1.878	0.612	m	0.319	0.294	4.978	4.978	4.978	4.978	4.978	4.978	16.422
724	p	2.391	0.593	l	0.208	0.385	15.763	15.763	15.763	15.763	15.763	15.763	15.763
625	i	1.017	0.584	y	0.263	0.321	1.829	1.829	1.829	2.017	4.511	1.829	2.017
332	v	2.333	0.574	m	0.27	0.305	17.233	17.233	17.233	17.233	17.233	17.233	17.233
145	l	2.5	0.571	q	0.287	0.284	17.204	17.204	17.204	17.204	17.204	17.204	17.204
166	e	1.408	0.558	e	0.201	0.357	14.512	14.512	14.512	14.512	14.512	14.512	14.512
591	y	4.207	0.543	w	0.325	0.218	19.086	19.086	19.086	19.086	19.086	19.086	19.086
326	t	3.313	0.539	i	0.331	0.208	21.759	21.759	21.759	21.759	21.759	21.759	21.759
535	g	1.564	0.53	n	0.203	0.327	14.282	14.282	14.282	14.282	14.282	14.282	14.282
313	d	0.772	0.511	e	0.228	0.282	3.688	3.768	3.768	3.768	3.688	3.688	3.768
577	i	1.681	0.487	r	0.256	0.231	4.41	4.41	4.41	4.41	4.41	15.427	4.41
329	p	3.357	0.483	q	0.28	0.203	18.88	18.88	18.88	18.88	18.88	18.88	18.88
131	y	3.258	0.469	n	0.208	0.261	14.533	14.533	14.533	14.533	14.533	14.533	14.533
315	d	1.66	0.465	p	0.253	0.211	4.668	4.668	4.668	4.668	4.272	4.272	4.668
623	g	3.452	0.452	a	0.281	0.17	19.505	19.505	19.505	19.505	19.505	19.505	19.505
739	g	3.383	0.45	a	0.281	0.169	19.387	19.387	19.387	19.387	19.387	19.387	19.387
424	p	3.6	0.413	r	0.251	0.162	19.228	19.228	19.228	19.228	19.228	19.228	19.228
671	a	1.902	0.364	p	0.178	0.186	16.826	16.826	16.826	16.826	16.826	16.826	16.826
590	g	2.038	0.356	n	0.182	0.174	4.509	4.509	4.509	4.509	4.509	15.095	4.509
676	p	2.026	0.352	c	0.143	0.209	14.355	14.355	14.355	14.355	14.355	14.355	14.355
178	g	3.275	0.313	f	0.189	0.124	18.062	18.062	18.062	18.062	18.062	18.062	18.062
327	g	3.05	0.303	e	0.171	0.131	17.457	17.457	17.457	17.457	17.457	17.457	17.457
142	a	2.484	0.261	p	0.154	0.107	18.362	18.362	18.362	18.362	18.362	18.362	18.362
